# Supplementary material for: Can neural networks benefit from objectives that encourage iterative convergent computations? A case study of ResNets and object classification
Source: PLoS One. 2024 Mar 21;19(3):e0293440. doi: 10.1371/journal.pone.0293440 (PMC10956829; doi:10.1371/journal.pone.0293440)
Supplement: S1 File — This repository contains the code to train the models, the resulting performance metrics, and code to analyse these metrics. (ZIP) [file pone.0293440.s007.zip]

Archive with 46 entries (40 files):
- plos-one-submission/
- plos-one-submission/functions/
- plos-one-submission/functions/sgc_resnets.py
- plos-one-submission/functions/sgc_optim.py
- plos-one-submission/functions/datasets.py
- plos-one-submission/functions/digitclutter.py
- plos-one-submission/functions/sir_metrics.py
- plos-one-submission/functions/sgc_resnets_old.py
- plos-one-submission/main-analysis.R
- plos-one-submission/scripts/
- plos-one-submission/scripts/train.py
- plos-one-submission/scripts/metrics.py
- plos-one-submission/README.md
- plos-one-submission/Code_data/
- plos-one-submission/Code_data/wkst_dataset_create.sh
- plos-one-submission/Code_data/character_mod.py
- plos-one-submission/Code_data/generate_mod.py
- plos-one-submission/Code_data/io_mod.py
- plos-one-submission/Code_data/digit_solver.py
- plos-one-submission/Code_data/main_digit_create.py
- plos-one-submission/Code_data/generator.sh
- plos-one-submission/Code_data/utils_mod.py
- plos-one-submission/Code_data/Clutter_mod.py
- plos-one-submission/environment.yml
- plos-one-submission/supp-analysis.R
- plos-one-submission/figures/
- plos-one-submission/figures/fig-2-raw.pdf
- plos-one-submission/figures/supp-fig-4.pdf
- plos-one-submission/figures/supp-fig-3.pdf
- plos-one-submission/figures/supp-fig-1.pdf
- plos-one-submission/figures/fig-4-raw.pdf
- plos-one-submission/figures/supp-fig-2.pdf
- plos-one-submission/figures/fig-3-raw.pdf
- plos-one-submission/data/
- plos-one-submission/data/digitclutter.csv
- plos-one-submission/data/cifar-100.csv
- plos-one-submission/data/cifar.csv
- plos-one-submission/data/cifar-icr.csv
- plos-one-submission/data/ici-additional.csv
- plos-one-submission/data/iterative-convergence.csv
- plos-one-submission/data/cifar-additional.csv
- plos-one-submission/data/cifar-pcr.csv
- plos-one-submission/data/cifar-samplesize.csv
- plos-one-submission/data/digitclutter-samplesize.csv
- plos-one-submission/data/mnist.csv
- plos-one-submission/plos-one-submission.Rproj
