# Supplementary material for: Can neural networks benefit from objectives that encourage iterative convergent computations? A case study of ResNets and object classification
Source: PLoS One. 2024 Mar 21;19(3):e0293440. doi: 10.1371/journal.pone.0293440 (PMC10956829; doi:10.1371/journal.pone.0293440)
Supplement: S1 File — This repository contains the code to train the models, the resulting performance metrics, and code to analyse these metrics. (ZIP) [file pone.0293440.s007.zip › plos-one-submission/functions/sgc_resnets.py]

"""Softly gradient-coupled Resnets.
"""

import copy
import argparse

import torch
import torch.nn as nn
import torch.nn.functional as F
import pytorch_lightning as pl
import pytorch_lightning.metrics as metrics
import numpy as np
import pandas as pd

import functions.sgc_optim as sgc_optim

def float_interval(lower=None, upper=None):
    def fun(x):
        x = float(x)
        if lower is not None:
            assert x >= lower
        if upper is not None:
            assert x <= upper
        return x
    return fun

class SGCResNetModule(pl.LightningModule):

    def __init__(self, hparams, silent=True, reload=False,
                 epoch_factor=1):
        super().__init__()
        if isinstance(hparams, dict):
            hparams = argparse.Namespace(**hparams)
        if not silent:
            print(hparams)
        self.save_hyperparameters(hparams)
        recurrent_init = (hparams.init=='r') and not reload
        if not isinstance(hparams.n_channels, list):
            n_channels = hparams.n_channels
        elif len(hparams.n_channels) == 1:
            n_channels = hparams.n_channels[0]
        else:
            assert len(hparams.n_channels) == 3
            n_channels = hparams.n_channels
        try:
            in_channels = hparams.in_channels
        except AttributeError:
            in_channels = 3
        try:
            method = hparams.method
        except AttributeError:
            method = 'uniform'
        try:
            start_coupling_at = hparams.start_coupling_at
        except AttributeError:
            start_coupling_at = 0
        try:
            recurrent_batch_norm = hparams.recurrent_batch_norm
        except AttributeError:
            recurrent_batch_norm = False
        try:
            n_classes = hparams.n_classes
        except AttributeError:
            n_classes = 10
        try:
            spectral_coeff = hparams.spectral_coeff
        except AttributeError:
            spectral_coeff = None
        try:
            self.project_back = hparams.project_back
        except AttributeError:
            self.project_back = False
        try:
            no_batch_norm = hparams.no_batch_norm
        except AttributeError:
            no_batch_norm = False
        try:
            share_batch_stats = hparams.share_batch_stats
        except AttributeError:
            share_batch_stats = False
        try:
            conv1_kernel_size = hparams.conv1_kernel_size
        except AttributeError:
            conv1_kernel_size = 3
        try:
            conv1_stride = hparams.conv1_stride
        except AttributeError:
            conv1_stride = 1
        try:
            conv1_padding = hparams.conv1_padding
        except AttributeError:
            conv1_padding = 3
        try:
            image_size = hparams.image_size
        except AttributeError:
            image_size = None
        try:
            lipschitz_estimation = hparams.lipschitz_estimation
        except AttributeError:
            lipschitz_estimation = 'individual'
        try:
            stage_motif = hparams.stage_motif
        except AttributeError:
            stage_motif = 'original'
        try:
            self.nonrecurrent_decay = hparams.nonrecurrent_decay
        except AttributeError:
            self.nonrecurrent_decay = 0.
        try:
            self.nonrecurrent_decay_method = hparams.nonrecurrent_decay_method
        except AttributeError:
            self.nonrecurrent_decay_method = 'l2'
        self.model = SGCResNet(
            stages=hparams.stages, n_blocks=hparams.n_blocks,
            n_channels=n_channels, in_channels=in_channels,
            recurrent_init=recurrent_init,
            coupling=hparams.coupling, method=method,
            unit_type=hparams.unit_type,
            start_coupling_at=start_coupling_at,
            recurrent_batch_norm=recurrent_batch_norm,
            n_classes=n_classes, spectral_coeff=spectral_coeff,
            batch_norm=(not no_batch_norm),
            share_batch_stats=share_batch_stats,
            conv1_kernel_size=conv1_kernel_size,
            conv1_stride=conv1_stride, conv1_padding=conv1_padding,
            image_size=image_size, lipschitz_estimation=lipschitz_estimation,
            stage_motif=stage_motif
        )
        try:
            self.decay_steps = hparams.decay_steps
        except AttributeError:
            self.decay_steps = [200, 300]
        self.decay_steps = [step*epoch_factor for step in self.decay_steps]
        try:
            self.lr = hparams.lr
        except AttributeError:
            self.lr = 0.1
        try:
            self.gamma = hparams.gamma
        except AttributeError:
            self.gamma = 0.1
        try:
            self.outputs = hparams.outputs
        except AttributeError:
            self.outputs = None


    def forward(self, x):
        return self.model(x)

    def training_step(self, batch, batch_idx):
        if self.project_back:
            self.model.project_back()
        x, y = batch
        y_hat = self.model(x)
        if self.outputs is None:
            crossentropy = F.cross_entropy(y_hat, y)
            acc = metrics.Accuracy()(y_hat, y)
        else:
            crossentropy = nn.BCEWithLogitsLoss()(y_hat, y)
            acc = multi_class_accuracy(self.outputs, y_hat, y)
        penalty = self.nonrecurrent_penalty(self.nonrecurrent_decay, method=self.nonrecurrent_decay_method)
        loss = crossentropy + penalty
        result = pl.TrainResult(loss)
        result.log('train_loss', loss, on_epoch=True, on_step=True)
        result.log('train_acc', acc, on_epoch=True, on_step=True)
        if self.nonrecurrent_decay != 0:
            result.log('train_crossentropy', crossentropy, on_epoch=True, on_step=True)
            result.log('train_penalty', penalty/self.nonrecurrent_decay, on_epoch=True, on_step=True)
        return result

    def validation_step(self, batch, batch_idx):
        x, y = batch
        y_hat = self.model(x)
        if self.outputs is None:
            loss = F.cross_entropy(y_hat, y)
            acc = metrics.Accuracy()(y_hat, y)
        else:
            loss = nn.BCEWithLogitsLoss()(y_hat, y)
            acc = multi_class_accuracy(self.outputs, y_hat, y)
        result = pl.EvalResult(checkpoint_on=1-acc)
        result.log('val_loss', loss, on_epoch=True, on_step=True)
        result.log('val_acc', acc, on_epoch=True, on_step=True)
        return result

    def configure_optimizers(self):
        optimizer = sgc_optim.CoupledSGD(
            self.model.parameters(), self.model, lr=self.lr, momentum=0.9, weight_decay=1e-4,
            coupling=self.model.coupling, method=self.model.method
        )
        scheduler = torch.optim.lr_scheduler.MultiStepLR(optimizer, milestones=self.decay_steps, gamma=self.gamma)
        return [optimizer], [scheduler]

    def optimizer_step(self, current_epoch, batch_idx, optimizer, opt_idx,
                   lambda_closure, using_native_amp):
        # warm up lr
        if self.trainer.global_step == 0:
            for pg in optimizer.param_groups:
                pg['lr'] = 0.01
        if self.trainer.global_step == 400:
            for pg in optimizer.param_groups:
                pg['lr'] = self.lr

        # update params
        optimizer.step()
        optimizer.zero_grad()

    def nonrecurrent_penalty(self, nonrecurrent_decay, method='l2'):
        if nonrecurrent_decay == 0:
            return 0
        return nonrecurrent_decay/2*self.model.nonrecurrent_penalty(method=method)

    @staticmethod
    def add_model_specific_args(parent_parser):
        parser = argparse.ArgumentParser(parents=[parent_parser], add_help=False)
        parser.add_argument('--stages', type=int, default=None)
        parser.add_argument('--n_blocks', type=int, default=8)
        parser.add_argument('--n_classes', type=int, default=10)
        parser.add_argument('--n_channels', type=int, nargs='+', default=[16])
        parser.add_argument('--coupling', type=float_interval(0,1), default=None)
        parser.add_argument('--init', choices=['r', 'nr'], default=None)
        parser.add_argument('--unit_type', choices=['preactivation', 'original'], default='preactivation')
        parser.add_argument('--in_channels', type=int, default=3)
        parser.add_argument('--decay_steps', nargs='+', type=int, default=[200, 300])
        parser.add_argument('--lr', type=float, default=0.1)
        parser.add_argument('--gamma', type=float, default=0.1)
        parser.add_argument('--outputs', type=int, default=None)
        parser.add_argument('--method', choices=['uniform', 'triangular'], default='uniform')
        parser.add_argument('--start_coupling_at', type=int, default=0)
        parser.add_argument('--recurrent_batch_norm', action='store_true')
        parser.add_argument('--spectral_coeff', default=None, type=float_interval(0,1))
        parser.add_argument('--project_back', action='store_true')
        parser.add_argument('--no_batch_norm', action='store_true')
        parser.add_argument('--share_batch_stats', action='store_true')
        parser.add_argument('--conv1_kernel_size', default=3, type=int)
        parser.add_argument('--conv1_stride', default=1, type=int)
        parser.add_argument('--conv1_padding', default=1, type=int)
        parser.add_argument('--image_size', default=None, nargs=2, type=int)
        parser.add_argument('--lipschitz_estimation', default='individual',
                            choices=['individual', 'combined'])
        parser.add_argument('--stage_motif', default='original', choices=['original', 'average', 'autonomous'])
        parser.add_argument('--nonrecurrent_decay', default=0, type=float)
        parser.add_argument('--nonrecurrent_decay_method', default='l2', choices=['l1', 'l2'])
        return parser

class SGCResNet(nn.Module):

    def __init__(self, stages, n_blocks, n_channels, in_channels=3,
                 n_classes=10,
                 recurrent_init=True, coupling=0., method='uniform',
                 unit_type='preactivation', start_coupling_at=0,
                 recurrent_batch_norm=False, spectral_coeff=None,
                 batch_norm=True, share_batch_stats=False,
                 conv1_kernel_size=3, conv1_stride=1, conv1_padding=1,
                 image_size=None, lipschitz_estimation='individual',
                 stage_motif='original'):
        """
        Args:
            unit_type (str): Type of residual unit.
                Choose between preactivation and original.
                Preactivation: BN -> ReLU -> Conv -> BN -> ReLU -> Conv -> Add
                (Recommended in He et al., 2016).
                Original: Conv -> BN -> ReLU -> Conv -> BN -> Add -> ReLU
                (Used in He et al., 2015).
        """
        super().__init__()
        block = ResidualBlock
        image_size = image_size or (32, 32)
        if not isinstance(n_blocks, list):
            n_blocks = [n_blocks]*stages
        if not isinstance(n_channels, list):
            n_channels = [
                n_channels*(2**it_stage) for it_stage in range(stages)
            ]
        self.conv1 = nn.Conv2d(
            in_channels, n_channels[0], kernel_size=conv1_kernel_size, stride=conv1_stride, padding=conv1_padding, bias=False
        )
        self.bn1 = nn.BatchNorm2d(n_channels[0])
        if unit_type == 'preactivation':
            self.bn2 = nn.BatchNorm2d(n_channels[stages-1])
        stage_fun = {
            'original': SGCStage,
            'average': SGCAverageStage,
            'autonomous': SGCAutonomousStage
        }[stage_motif]
        stgs = []
        for it in range(stages):
            if it > 0:
                downsampling = block(
                    n_channels[it-1], n_channels[it], downsampling=True,
                    unit_type=unit_type
                )
                stgs.append(downsampling)
            if it == 0:
                first_stage = True
            else:
                first_stage = False
            stage = stage_fun(
                n_blocks[it], n_channels[it],
                recurrent_init=recurrent_init,
                unit_type=unit_type,
                first_stage=first_stage,
                start_coupling_at=start_coupling_at,
                spectral_coeff=spectral_coeff,
                batch_norm=batch_norm,
                share_batch_stats=share_batch_stats,
                image_size=image_size,
                lipschitz_estimation=lipschitz_estimation
            )
            stgs.append(stage)
            image_size = (int(image_size[0]/2), int(image_size[1]/2))
        self.stages = nn.ModuleList(stgs)
        self.linear = nn.Linear(n_channels[stages-1], n_classes)
        self._init_weights(recurrent_batch_norm)
        self.coupling = coupling
        self.unit_type = unit_type
        self.method = method

    def _init_weights(self, recurrent_batch_norm=False):
        for weight in [self.conv1, self.linear]:
            nn.init.kaiming_normal_(weight.weight, nonlinearity='relu', mode='fan_out')
        for stage in self.stages:
            stage._init_weights(recurrent_batch_norm=recurrent_batch_norm)

    def forward(self, x, eval_mode=False):
        x = F.relu(self.bn1(self.conv1(x)))
        for stage in self.stages:
            x = stage(x, eval_mode=eval_mode)
        if self.unit_type == 'preactivation':
            x = F.relu(self.bn2(x))
        x = F.avg_pool2d(x, x.size()[3])
        x = x.view(x.size(0), -1)
        x = self.linear(x)
        return x

    def couple_gradients(self, coupling, method):
        if coupling == 0:
            return
        for stage in self.stages:
            if hasattr(stage, 'couple_gradients'):
                if coupling == 1:
                    stage.couple_gradients(1, 'uniform')
                else:
                    stage.couple_gradients(coupling, method)

    def effective_parameters(self):
        df = pd.DataFrame({
            'nonrec_summary': [],
            'first_weights': [],
            'mean': [],
            'dev': []
        })
        i = 0
        for stage in self.stages:
            if isinstance(stage, SGCStage):
                new_entry = stage.effective_parameters()
                new_entry['stage'] = np.array([i])
                df = df.append(pd.DataFrame(new_entry))
                i += 1
        return df
    
    def project_back(self):
        for stage in self.stages:
            stage.project_back()

    def nonrecurrent_penalty(self, method='l2'):
        first = True
        for i, stage in enumerate(self.stages):
            if hasattr(stage, 'nonrecurrent_penalty'):
                new_penalty = stage.nonrecurrent_penalty(method=method)
                if first:
                    penalty = new_penalty
                    first = False
                else:
                    penalty = penalty + new_penalty
        return penalty

class SGCStage(nn.Module):

    def __init__(self, n_blocks, n_channels, recurrent_init=True,
                 unit_type='preactivation', first_stage=False,
                 start_coupling_at=0, spectral_coeff=None,
                 batch_norm=True, share_batch_stats=False, image_size=None,
                 lipschitz_estimation='individual'):
        super().__init__()
        lst = []
        if (spectral_coeff is None) or lipschitz_estimation=='individual':
            block = ResidualBlock
        else:
            block = LipschitzResidualBlock
        for it in range(n_blocks):
            if (it == 0) and first_stage:
                first_block = True
            else:
                first_block = False
            new_block = block(
                 n_channels, n_channels, unit_type=unit_type,
                first_block=first_block, spectral_coeff=spectral_coeff,
                batch_norm=batch_norm, image_size=image_size
            )
            lst.append(new_block)
        self.blocks = nn.ModuleList(lst)
        self.recurrent_init = recurrent_init
        self.first_stage = first_stage
        self.start_coupling_at = start_coupling_at
        self.share_batch_stats = share_batch_stats

    def _init_weights(self, recurrent_batch_norm=False):
        if self.recurrent_init:
            self.blocks[0]._init_weights(recurrent_batch_norm=recurrent_batch_norm)
            for it in range(1, len(self.blocks)):
                self.blocks[it]._init_weights(self.blocks[0],
                    recurrent_batch_norm=recurrent_batch_norm)
        else:
            for block in self.blocks:
                block._init_weights()

    def forward(self, x, eval_mode=False):
        for block in self.blocks:
            x = block(x, eval_mode=eval_mode)
        return x

    @property
    def depth(self):
        return len(self.blocks)

    def couple_gradients(self, coupling, method):
        shared_weight = coupling/(coupling+self.depth*(1-coupling))
        if self.first_stage and (self.start_coupling_at==0):
            coupling_itr = zip(*[
                self.blocks[d].get_parameters(subset='first') for d in range(self.depth)
            ])
            coupling_itr_2 = zip(*[
                self.blocks[d].get_parameters(subset='not_first') for d in range(1, self.depth)
            ])
        else:
            coupling_itr = zip(*[
                self.blocks[d].get_parameters(subset='all') for d in range(self.start_coupling_at, self.depth)
            ])
        for coupled_params in coupling_itr:
            if method=='uniform':
                gradsum = sum([
                    coupled_params[d].grad for d in range(self.depth-self.start_coupling_at)
                ]).detach()
                for d in range(self.depth-self.start_coupling_at):
                    coupled_params[d].grad = shared_weight*gradsum +\
                            (1-shared_weight)*coupled_params[d].grad
                if isinstance(coupled_params[0], (nn.BatchNorm2d,)) and self.share_batch_stats:
                    norm = self.depth-self.start_coupling_at
                    mean = sum([
                        coupled_params[d].running_mean for d in range(self.depth-self.start_coupling_at)
                    ]).clone()/norm
                    var = sum([
                        coupled_params[d].running_var for d in range(self.depth-self.start_coupling_at)
                    ]).clone()/norm
                    for d in range(norm):
                        coupled_params[d].running_mean = coupling*mean+(1-coupling)*coupled_params[d].running_mean
                        coupled_params[d].running_var = coupling*var+(1-coupling)*coupled_params[d].running_var
            if method=='triangular':
                stacked_grad = torch.stack([
                    coupled_params[d].grad for d in range(self.depth)
                ]).detach()
                coupling_mat = self.coupling_matrix(coupling, method)
                coupled_grad = (
                    coupling_mat.reshape(
                        *coupling_mat.shape,
                        *[1]*len(stacked_grad.shape[1:])
                    ) *
                    stacked_grad.unsqueeze(0)
                ).sum(dim=1)
                for d in range(self.depth):
                    coupled_params[d].grad = coupled_grad[d]
        if self.first_stage and (self.start_coupling_at==0):
            for coupled_params in coupling_itr_2:
                if method=='uniform':
                    gradsum = sum([
                        coupled_params[d-1].grad for d in range(1, self.depth)
                    ]).detach()
                    for d in range(1, self.depth):
                        coupled_params[d-1].grad = shared_weight*gradsum +\
                                (1-shared_weight)*coupled_params[d-1].grad
                    if isinstance(coupled_params[0], (nn.BatchNorm2d,)) and self.share_batch_stats:
                        norm = self.depth-self.start_coupling_at
                        mean = sum([
                            coupled_params[d].running_mean for d in range(self.depth-self.start_coupling_at)
                        ]).clone()/norm
                        var = sum([
                            coupled_params[d].running_var for d in range(self.depth-self.start_coupling_at)
                        ]).clone()/norm
                        for d in range(norm):
                            coupled_params[d].running_mean = coupling*mean+(1-coupling)*coupled_params[d].running_mean
                            coupled_params[d].running_var = coupling*var+(1-coupling)*coupled_params[d].running_var
                if method=='triangular':
                    stacked_grad = torch.stack([
                        coupled_params[d-1].grad for d in range(1, self.depth)
                    ]).detach()
                    coupling_mat = self.coupling_matrix(coupling, method)[1:, 1:]
                    coupled_grad = (
                        coupling_mat.reshape(
                            *coupling_mat.shape,
                            *[1]*len(stacked_grad.shape[1:])
                        ) *
                        stacked_grad.unsqueeze(0)
                    ).sum(dim=1)
                    for d in range(1, self.depth):
                        coupled_params[d-1].grad = coupled_grad[d-1]

    def coupling_matrix(self, coupling, method):
        if coupling >= 0.5:
            coupling_ = 2*(1-coupling)/self.depth
        else:
            coupling_ = 1/(2*coupling*self.depth)
        if method == 'triangular':
            rows = torch.tensor([[
                d_1 for d_1 in range(self.depth)
            ] for d_2 in range(self.depth)]).float()
            cols = torch.tensor([[
                d_2 for d_1 in range(self.depth)
            ] for d_2 in range(self.depth)]).float()
            mat = 1-coupling_*torch.abs(cols-rows)
            mat = torch.max(mat, torch.tensor(0.))
            return mat

    def effective_parameters(self):
        if self.first_stage and self.start_coupling_at == 0:
            start_rec = 1
        else:
            start_rec = self.start_coupling_at
        rec_conv1_weights = torch.stack([
            block.conv1.weight for block in self.blocks[(self.start_coupling_at+1):]
        ])
        rec_conv2_weights = torch.stack([
            block.conv2.weight for block in self.blocks[(self.start_coupling_at+1):]
        ])
        rec_bn_weights = torch.stack([
            torch.cat([block.bn1.weight, block.bn1.bias,
                       block.bn2.weight, block.bn2.bias])\
            for block in self.blocks[(self.start_coupling_at+1):]
        ])
        rec_weights = torch.stack([rec_conv1_weights, rec_conv2_weights])
        nonrec_spread = torch.numel(torch.stack([
            block.conv1.weight for block in self.blocks[:(self.start_coupling_at+1)]
        ])) + torch.numel(torch.stack([
            torch.cat([block.bn1.weight, block.bn1.bias])\
            for block in self.blocks[:(self.start_coupling_at+1)]
        ]))
        if self.first_stage:
            id_start = 1
        else:
            id_start = 0
        if id_start < self.start_coupling_at+1:
            nonrec_spread += torch.numel(torch.stack([
                block.conv2.weight for block in self.blocks[id_start:(self.start_coupling_at+1)]
            ])) + torch.numel(torch.stack([
                torch.cat([block.bn2.weight, block.bn2.bias])\
                for block in self.blocks[id_start:(self.start_coupling_at+1)]
            ]))
        conv_mean = rec_weights.mean(dim=1, keepdim=True)
        conv_dev = (rec_weights-conv_mean)/torch.sqrt(torch.mean(rec_weights**2))
        bn_mean = rec_bn_weights.mean(dim=0, keepdim=True)
        bn_dev = (rec_bn_weights-bn_mean)/torch.sqrt(torch.mean(rec_bn_weights**2))
        rtn = {
            'nonrec_summary': np.array(
                (torch.numel(rec_weights) + nonrec_spread)
                ),
            'first_weights': np.array(nonrec_spread),
            'mean': np.array(torch.numel(conv_mean) + torch.numel(bn_mean)),
            'dev': np.array(
                torch.sum(conv_dev.abs()).detach().cpu().numpy() +\
                torch.sum(bn_dev.abs()).detach().cpu().numpy()
            )
        }
        return rtn

    def project_back(self):
        for block in self.blocks:
            block.project_back()

    def nonrecurrent_penalty(self, method='l2'):
        dev = {
            'l2': lambda x: x**2,
            'l1': torch.abs
        }[method]
        penalties = []
        if self.first_stage:
            coupling_itr = zip(*[
                self.blocks[d].get_parameters(subset='first') for d in range(self.depth)
            ])
            coupling_itr_2 = zip(*[
                self.blocks[d].get_parameters(subset='not_first') for d in range(1, self.depth)
            ])
        else:
            coupling_itr = zip(*[
                self.blocks[d].get_parameters(subset='all') for d in range(self.depth)
            ])
        for params in coupling_itr:
            stacked_params = torch.stack(params)
            new_penalty = torch.sum(dev(stacked_params-stacked_params.mean(keepdims=True, dim=0)))
            penalties.append(new_penalty)
        if self.first_stage:
            for params in coupling_itr:
                stacked_params = torch.stack(params)
                new_penalty = torch.sum(dev(stacked_params-stacked_params.mean(keepdims=True, dim=0)))
                penalties.append(new_penalty)
        return sum(penalties)

def l1(x):
    return torch.sum(torch.abs(x))


class ResidualBlock(nn.Module):

    def __init__(self, in_channels, channels, downsampling=False,
                 unit_type='preactivation', first_block=False, batch_norm=True,
                 spectral_coeff=None, image_size=None):
        super().__init__()
        self.spectral_coeff = spectral_coeff
        if spectral_coeff is None:
            if batch_norm:
                bn = nn.BatchNorm2d
            else:
                bn = lambda channels: nn.Identity()
            conv = nn.Conv2d
        else:
            if batch_norm:
                bn = RectifiedBatchNorm2d
            else:
                bn = lambda channels: nn.Identity()
            conv = lambda **kwargs: LipschitzConv2d(spectral_coeff=spectral_coeff, image_size=image_size, **kwargs)
        if downsampling:
            stride = 2
        else:
            stride = 1
        self.conv1 = conv(
            in_channels=in_channels, out_channels=channels, kernel_size=3, stride=stride, padding=1,
            bias=(not batch_norm)
        )
        if unit_type == 'original':
            self.bn1 = bn(channels)
        elif unit_type == 'preactivation':
            self.bn1 = bn(in_channels)
        self.conv2 = conv(
            in_channels=channels, out_channels=channels, kernel_size=3, stride=1, padding=1,
            bias=(not batch_norm)
        )
        self.bn2 = bn(channels)
        if downsampling:
            self.shortcut = DownsamplingLayer(in_channels, channels)
        else:
            self.shortcut = nn.Identity()
        self.unit_type = unit_type
        self.first_block = first_block
        self.batch_norm = batch_norm

    def _init_weights(self, block=None, recurrent_batch_norm=False):
        if block is None:
            for conv in [self.conv1, self.conv2]:
                nn.init.kaiming_normal_(conv.weight, nonlinearity='relu', mode='fan_out')
        else:
            for conv, copy_conv in zip(
                [self.conv1, self.conv2],
                [block.conv1, block.conv2]
            ):
                conv.weight = copy.copy(copy_conv.weight)
        if recurrent_batch_norm and self.batch_norm:
            nn.init.constant_(self.bn1.weight, 0.1)
            if not ((self.unit_type == 'preactivation') and self.first_block):
                nn.init.constant_(self.bn2.weight, 0.1)

    def residual(self, x, eval_mode=False):
        if self.unit_type == 'original':
            out = F.relu(self.bn1(self.conv1(x)))
            out = self.bn2(self.conv2(out))
        elif self.unit_type == 'preactivation':
            if self.first_block:
                out = self.conv1(x)
            else:
                out = self.conv1(F.relu(self.bn1(x)))
            out = self.conv2(F.relu(self.bn2(out)))
        return out

    def forward(self, x, eval_mode=False):
        out = self.shortcut(x) + self.residual(x, eval_mode=eval_mode)
        if self.unit_type == 'original':
            out = F.relu(out)
        return out

    def get_parameters(self, subset='all'):
        if subset == 'all':
            return self.parameters()
        if subset == 'first':
            return [*self.conv1.parameters(), *self.bn2.parameters(), *self.conv2.parameters()]
        if subset == 'not_first':
            if self.first_block:
                raise NotImplementedError()
            return self.bn1.parameters()
        raise NotImplementedError()
    
    def project_back(self):
        if self.spectral_coeff is None:
            return
        for conv in [self.conv1, self.conv2]:
            conv.project_back()
        if self.batch_norm:
            for bn in [self.bn1, self.bn2]:
                bn.project_back()

class SGCAverageStage(SGCStage):
    def forward(self, x):
        return super().forward(x)/2

class SGCAutonomousStage(SGCStage):
    def forward(self, x, eval_mode=False):
        z = x
        for block in self.blocks:
            z = x + block.residual(z, eval_mode=eval_mode)
        return z

class LipschitzResidualBlock(ResidualBlock):
    def __init__(self, in_channels, channels, downsampling=False,
                 unit_type='preactivation', first_block=False, batch_norm=True,
                 spectral_coeff=None, n_iter=5, eps=1e-12, image_size=None):
        super().__init__(in_channels=in_channels, channels=channels, downsampling=downsampling,
                          unit_type=unit_type, first_block=first_block, spectral_coeff=None,
                          image_size=image_size)
        if not batch_norm:
            raise NotImplementedError()
        self.spectral_coeff = spectral_coeff
        self.n_iter = n_iter
        self.eps = eps
        self.image_size = image_size or (32, 32)
        self.v_1_shape = (1, self.conv1.in_channels, self.image_size[0], self.image_size[1])
        v_1_dim = np.product(self.v_1_shape)
        vec_v_1 = F.normalize(torch.randn(v_1_dim), dim=0, eps=1e-12)
        # Get shape of u_1/v_2
        with torch.no_grad():
            self.u_1_shape = self.conv1(vec_v_1.view(self.v_1_shape)).shape
        self.v_2_shape = self.u_1_shape
        u_1_dim = np.product(self.u_1_shape)
        v_2_dim = u_1_dim
        vec_u_1 = F.normalize(torch.randn(u_1_dim), dim=0, eps=1e-12)
        vec_v_2 = F.normalize(torch.randn(v_2_dim), dim=0, eps=1e-12)
        # Get shape of u_2
        with torch.no_grad():
            self.u_2_shape = self.conv2(vec_v_2.view(self.v_2_shape)).shape
        u_2_dim = np.product(self.u_2_shape)
        vec_u_2 = F.normalize(torch.randn(u_2_dim), dim=0, eps=1e-12)
        self.register_buffer('vec_v_1', vec_v_1)
        self.register_buffer('vec_u_1', vec_u_1)
        self.register_buffer('vec_v_2', vec_v_2)
        self.register_buffer('vec_u_2', vec_u_2)

    def residual(self, x, eval_mode=False):
        out = super().residual(x)
        out = out/self.correction(eval_mode=eval_mode)
        return out

    def lipschitz_coeff(self, eval_mode=False):
        lipschitz = self._lipschitz_coeff_1(eval_mode=eval_mode)*self._lipschitz_coeff_2(eval_mode=eval_mode)
        return lipschitz
    
    def correction(self, eval_mode=False):
        lipschitz = self.lipschitz_coeff(eval_mode=eval_mode)
        correction = torch.max(lipschitz/self.spectral_coeff, torch.tensor(1.).to(lipschitz.device))
        return correction

    def _linear_bn1(self, x):
        weight = self.bn1.weight/(self.bn1.running_var+self.bn1.eps)
        x = weight.view((1, -1, 1, 1))*x
        return x

    def _linear_bn2(self, x):
        weight = self.bn2.weight/(self.bn2.running_var+self.bn2.eps)
        x = weight.view((1, -1, 1, 1))*x
        return x

    def _lipschitz_coeff_1(self, eval_mode=False):
        if eval_mode:
            n_iter = 0
        else:
            n_iter = self.n_iter
        with torch.no_grad():
            for _ in range(n_iter):
                v_1_s = self._linear_bn2(self.vec_u_1.view(self.u_1_shape))
                v_1_s = F.conv_transpose2d(v_1_s,
                                         self.conv1.weight, stride=self.conv1.stride,
                                         padding=self.conv1.padding, output_padding=0, bias=None)
                if not self.first_block:
                    v_1_s = self._linear_bn1(v_1_s)
                self.vec_v_1 = F.normalize(v_1_s.view(-1), dim=0, eps=self.eps, out=self.vec_v_1)
                u_1_s = self.vec_v_1.view(self.v_1_shape)
                if not self.first_block:
                    u_1_s = self._linear_bn1(u_1_s)
                u_1_s = F.conv2d(u_1_s,
                                 self.conv1.weight, stride=self.conv1.stride,
                                 padding=self.conv1.padding, bias=None)
                u_1_s = self._linear_bn2(u_1_s)
                self.vec_u_1 = F.normalize(u_1_s.view(-1), dim=0, eps=self.eps, out=self.vec_u_1)
            u_1 = self.vec_u_1.clone()
            v_1 = self.vec_v_1.clone()
        weight_v_1 = self._linear_bn1(v_1.view(self.v_1_shape))
        weight_v_1 = F.conv2d(weight_v_1, self.conv1.weight, stride=self.conv1.stride,
                              padding=self.conv1.padding, bias=None)
        weight_v_1 = self._linear_bn2(weight_v_1)
        weight_v_1 = weight_v_1.view(-1)
        lipschitz_1 = torch.dot(u_1.view(-1), weight_v_1)
        return lipschitz_1

    def _lipschitz_coeff_2(self, eval_mode=False):
        if eval_mode:
            n_iter = 0
        else:
            n_iter = self.n_iter
        with torch.no_grad():
            for _ in range(n_iter):
                v_2_s = F.conv_transpose2d(self.vec_u_2.view(self.u_2_shape),
                                         self.conv2.weight, stride=self.conv2.stride,
                                         padding=self.conv2.padding, output_padding=0, bias=None)
                self.vec_v_2 = F.normalize(v_2_s.view(-1), dim=0, eps=self.eps, out=self.vec_v_2)
                u_2_s = F.conv2d(self.vec_v_2.view(self.v_2_shape),
                               self.conv2.weight, stride=self.conv2.stride,
                               padding=self.conv2.padding, bias=None)
                self.vec_u_2 = F.normalize(u_2_s.view(-1), dim=0, eps=self.eps, out=self.vec_u_2)
            u_2 = self.vec_u_2.clone()
            v_2 = self.vec_v_2.clone()
        weight_v_2 = F.conv2d(v_2.view(self.v_2_shape), self.conv2.weight, stride=self.conv2.stride,
                              padding=self.conv2.padding, bias=None)
        weight_v_2 = weight_v_2.view(-1)
        lipschitz_2 = torch.dot(u_2.view(-1), weight_v_2)
        return lipschitz_2

class RectifiedBatchNorm2d(nn.BatchNorm2d):
    def __init__(self, num_features, eps=1e-05, momentum=0.1, affine=True, track_running_stats=True):
        super().__init__(num_features, eps=eps, momentum=momentum, affine=affine, track_running_stats=track_running_stats)

    def forward(self, x):
        x = super().forward(x)
        x = x/self.correction.view((1, -1, 1, 1))
        return x
    
    @property
    def correction(self):
        coeff = self.weight/(self.running_var+self.eps)
        correction = torch.max(coeff.abs(), torch.tensor(1.).to(self.weight.device))
        return correction
    
    def project_back(self):
        with torch.no_grad():
            self.weight /= self.correction

class LipschitzConv2d(nn.Conv2d):
    def __init__(self, spectral_coeff, in_channels, out_channels, kernel_size,
                 n_iter=5, eps=1e-12, image_size=None, **kwargs):
        super().__init__(in_channels, out_channels, kernel_size, **kwargs)
        self.spectral_coeff = spectral_coeff
        self.n_iter = n_iter
        self.eps = eps
        self.image_size = image_size or (32, 32)
        self.v_shape = (1, self.in_channels, self.image_size[0], self.image_size[1])
        v_dim = np.product(self.v_shape)
        vec_v = F.normalize(torch.randn(v_dim), dim=0, eps=1e-12)
        # Get u_shape
        with torch.no_grad():
            self.u_shape = super().forward(vec_v.view(self.v_shape)).shape
        u_dim = np.product(self.u_shape)
        vec_u = F.normalize(torch.randn(u_dim), dim=0, eps=1e-12)
        self.register_buffer('vec_v', vec_v)
        self.register_buffer('vec_u', vec_u)

    def lipschitz_coeff(self):
        with torch.no_grad():
            for _ in range(self.n_iter):
                v_s = F.conv_transpose2d(self.vec_u.view(self.u_shape), self.weight, stride=self.stride,
                                         padding=self.padding, output_padding=0, bias=None)
                self.vec_v = F.normalize(v_s.view(-1), dim=0, eps=self.eps, out=self.vec_v)
                u_s = F.conv2d(self.vec_v.view(self.v_shape), self.weight, stride=self.stride,
                              padding=self.padding, bias=None)
                self.vec_u = F.normalize(u_s.view(-1), dim=0, eps=self.eps, out=self.vec_u)
            u = self.vec_u.clone()
            v = self.vec_v.clone()
        weight_v = F.conv2d(v.view(self.v_shape), self.weight, stride=self.stride, padding=self.padding,
                           bias=None)
        weight_v = weight_v.view(-1)
        lipschitz = torch.dot(u.view(-1), weight_v)
        self._lipschitz = lipschitz.clone().detach()
        return lipschitz

    def forward(self, x):
        x = super().forward(x)
        x = x/self.correction()
        return x
    
    def correction(self):
        lipschitz = self.lipschitz_coeff()
        correction = torch.max(lipschitz/self.spectral_coeff, torch.tensor(1.).to(lipschitz.device))
        return correction
    
    def project_back(self):
        with torch.no_grad():
            self.weight /= self.correction()

class DownsamplingLayer(nn.Module):
    def __init__(self, in_channels, channels):
        super().__init__()
        self.in_channels = in_channels
        self.channels = channels

    def forward(self, x):
        outp = F.pad(
            x[:, :, ::2, ::2],
            (0, 0, 0, 0, (self.channels-self.in_channels)//2, (self.channels-self.in_channels)//2),
            "constant", 0
        )
        return outp

def multi_class_accuracy(n_classes, outputs, target):
    _, outputs = torch.topk(outputs, n_classes, dim=1)
    _, digits = torch.topk(target, n_classes, dim=1)
    return torch.eq(torch.sort(digits)[0], torch.sort(outputs)[0]).all(dim=1).float().mean()

def test():
    net = sgc.SGCResNet(3, sgc.ResidualBlock, 8, 16)
    weight = net.stages[0].blocks[0].conv1.weight
    for i in range(1, 8):
        assert torch.all(weight == net.stages[0].blocks[i].conv1.weight)
