# Supplementary material for: Can neural networks benefit from objectives that encourage iterative convergent computations? A case study of ResNets and object classification
Source: PLoS One. 2024 Mar 21;19(3):e0293440. doi: 10.1371/journal.pone.0293440 (PMC10956829; doi:10.1371/journal.pone.0293440)
Supplement: S1 File — This repository contains the code to train the models, the resulting performance metrics, and code to analyse these metrics. (ZIP) [file pone.0293440.s007.zip › plos-one-submission/functions/sgc_optim.py]

"""Softly gradient-coupling optimizers.

This module provides a wrapper around any Pytorch optimizer to implement
gradient coupling at the beginning of a step.
"""

import torch.optim as optim
from torch.optim.optimizer import required

class CoupledSGD(optim.SGD):

    def __init__(self, params, model, lr=required, momentum=0, dampening=0,
                 weight_decay=0, nesterov=False, coupling=0, method='uniform'):
        super().__init__(params=params, lr=lr, momentum=momentum,
                         dampening=dampening, weight_decay=weight_decay,
                         nesterov=nesterov)
        self.coupling = coupling
        self.method = method
        self.model = model

    def step(self):
        self.model.couple_gradients(self.coupling, self.method)
        return super().step()
