# Supplementary material for: Can neural networks benefit from objectives that encourage iterative convergent computations? A case study of ResNets and object classification
Source: PLoS One. 2024 Mar 21;19(3):e0293440. doi: 10.1371/journal.pone.0293440 (PMC10956829; doi:10.1371/journal.pone.0293440)
Supplement: S1 File — This repository contains the code to train the models, the resulting performance metrics, and code to analyse these metrics. (ZIP) [file pone.0293440.s007.zip › plos-one-submission/functions/datasets.py]

import os
import sys

import torch
from torch.utils.data.distributed import DistributedSampler
from torch.utils.data import DataLoader
import torchvision
import torchvision.transforms as transforms

from .pathfinder import _pathfinder
from .digitclutter import Digitclutter

def sampler(train_data, train_eval_data, val_data, equal_sampling, n, trainset, testset,
            batch_size, num_workers=8):
    indices = list(range(n))
    if not equal_sampling:
        train_sampler = torch.utils.data.sampler.SubsetRandomSampler(indices[:trainset])
    else:
        train_sampler = []
        for i in range(10):
            nr = int(trainset/10)
            if i < trainset % 10:
                nr += 1
            new_indices = torch.where(train_data.targets==i)[0][:nr]
            train_sampler += new_indices
        train_sampler = torch.utils.data.sampler.SubsetRandomSampler(train_sampler)
    val_sampler = torch.utils.data.sampler.SubsetRandomSampler(indices[testset:])
    train_loader = DataLoader(train_data, batch_size=batch_size,
                                               sampler=train_sampler,
                                               num_workers=num_workers)
    train_eval_loader = DataLoader(
        train_eval_data, batch_size=batch_size, sampler=train_sampler,
        num_workers=num_workers
    )
    val_loader = DataLoader(val_data, batch_size=batch_size,
                                             sampler=val_sampler,
                                             num_workers=num_workers)
    return train_loader, train_eval_loader, val_loader

def get_mnist(trainset=50000, batch_size=128, testset=None,
              equal_sampling=False, normalize=True):
    if trainset is None:
        trainset = 50000
    if testset is None:
        testset = trainset
    else:
        testset = 60000-testset
    _train_transform = [
        transforms.RandomCrop(28, padding=4),
        transforms.ToTensor()
    ]
    _eval_transform = [
        transforms.ToTensor()
    ]
    if normalize:
        _train_transform.append(normalizer['mnist'])
        _eval_transform.append(normalizer['mnist'])
    train_transform = transforms.Compose(_train_transform)
    eval_transform = transforms.Compose(_eval_transform)
    train_data = torchvision.datasets.MNIST(root='./_data', train=True,
                                            transform=train_transform,
                                            download=True)
    train_eval_data = torchvision.datasets.MNIST(root='./_data', train=True,
                                                 transform=eval_transform,
                                                 download=True)
    val_data = torchvision.datasets.MNIST(root='./_data', train=True,
                                          transform=eval_transform,
                                          download=True)
    return sampler(
        train_data=train_data, train_eval_data=train_eval_data, val_data=val_data,
        equal_sampling=equal_sampling, n=60000,
        trainset=trainset, testset=testset, batch_size=batch_size,
    )

normalizer = {
    'cifar10': transforms.Normalize(mean=[0.485, 0.456, 0.406],
                                     std=[0.229, 0.224, 0.225]),
    'cifar100': transforms.Normalize(mean=[0.485, 0.456, 0.406],
                                     std=[0.229, 0.224, 0.225]),
    'mnist': transforms.Normalize((0.5,), (0.5,)),
    'fashion_mnist': transforms.Normalize((0.5,), (0.5,)),
    'digitclutter': transforms.Normalize((0.5,), (0.5,)),
    'pathfinder': transforms.Normalize((0.5,), (0.5,))
}

def get_cifar10(trainset=40000, batch_size=128, testset=None,
                equal_sampling=False, num_workers=8, normalize=True):
    if trainset is None:
        trainset = 40000
    if testset is None:
        testset = trainset
    else:
        testset = 50000-testset
    _train_transform = [
        transforms.RandomCrop(32, padding=4),
        transforms.RandomHorizontalFlip(),
        transforms.ToTensor()
    ]
    _eval_transform = [
        transforms.ToTensor()
    ]
    if normalize:
        _train_transform.append(normalizer['cifar10'])
        _eval_transform.append(normalizer['cifar10'])
    train_transform = transforms.Compose(_train_transform)
    eval_transform = transforms.Compose(_eval_transform)
    train_data = torchvision.datasets.CIFAR10(root='./_data', train=True,
                                            transform=train_transform,
                                            download=True)
    train_eval_data = torchvision.datasets.CIFAR10(root='./_data', train=True,
                                                 transform=eval_transform,
                                                 download=True)
    val_data = torchvision.datasets.CIFAR10(root='./_data', train=True,
                                          transform=eval_transform,
                                          download=True)
    return sampler(
        train_data=train_data, train_eval_data=train_eval_data, val_data=val_data,
        equal_sampling=equal_sampling, n=50000,
        trainset=trainset, testset=testset, batch_size=batch_size,
        num_workers=num_workers
    )

def get_fashion_mnist(trainset=50000, batch_size=128, testset=None,
                      equal_sampling=False, normalize=True):
    if trainset is None:
        trainset = 50000
    if testset is None:
        testset = trainset
    else:
        testset = 60000-testset
    _train_transform = [
        transforms.RandomCrop(28, padding=4),
        transforms.ToTensor()
    ]
    _eval_transform = [
        transforms.ToTensor()
    ]
    if normalize:
        _train_transform.append(normalizer['fashion_mnist'])
        _eval_transform.append(normalizer['fashion_mnist'])
    train_transform = transforms.Compose(_train_transform)
    eval_transform = transforms.Compose(_eval_transform)
    train_data = torchvision.datasets.FashionMNIST(root='./_data', train=True,
                                            transform=train_transform,
                                            download=True)
    train_eval_data = torchvision.datasets.FashionMNIST(root='./_data', train=True,
                                                 transform=eval_transform,
                                                 download=True)
    val_data = torchvision.datasets.FashionMNIST(root='./_data', train=True,
                                          transform=eval_transform,
                                          download=True)
    return sampler(
        train_data=train_data, train_eval_data=train_eval_data, val_data=val_data,
        equal_sampling=equal_sampling, n=60000,
        trainset=trainset, testset=testset, batch_size=batch_size
    )

def get_digitclutter(folder, image_size=None, trainset=100000, batch_size=128, testset=None, equal_sampling=False, path='./_data',
                     normalize=True, num_workers=8):
    if image_size is None:
        image_size = (32, 32)
    _transform = [transforms.ToTensor()]
    if normalize:
        _transform.append(normalizer['digitclutter'])
    transform = transforms.Compose(_transform)
    if trainset is None:
        trainset = 100000
    if testset is None:
        testset = trainset
    else:
        testset = 110000-testset
    train_data = Digitclutter(folder, image_size=image_size, root=path, transform=transform)
    return sampler(
        train_data=train_data, train_eval_data=train_data, val_data=train_data,
        equal_sampling=equal_sampling, n=110000,
        trainset=trainset, testset=testset, batch_size=batch_size, num_workers=num_workers
    )

def get_digitclutter_2(trainset=100000, batch_size=128, testset=None, equal_sampling=False, normalize=True, path='./_data', num_workers=8):
    return get_digitclutter(folder='digitclutter2', trainset=trainset, batch_size=batch_size,
                            testset=testset, equal_sampling=equal_sampling,
                            normalize=normalize, path=path, num_workers=num_workers)

def get_digitclutter_3(trainset=100000, batch_size=128, testset=None, equal_sampling=False, normalize=True, path='./_data', num_workers=8):
    return get_digitclutter(folder='digitclutter3', trainset=trainset, batch_size=batch_size,
                            testset=testset, equal_sampling=equal_sampling,
                            normalize=normalize, path=path, num_workers=num_workers)

def get_digitclutter_4(trainset=100000, batch_size=128, testset=None, equal_sampling=False, normalize=True, path='./_data', num_workers=8):
    return get_digitclutter(folder='digitclutter4', trainset=trainset, batch_size=batch_size,
                            testset=testset, equal_sampling=equal_sampling,
                            normalize=normalize, path=path, num_workers=num_workers)

def get_digitclutter_5(trainset=100000, batch_size=128, testset=None, equal_sampling=False, normalize=True, path='./_data', num_workers=8):
    return get_digitclutter(folder='digitclutter5', trainset=trainset, batch_size=batch_size,
                            testset=testset, equal_sampling=equal_sampling,
                            normalize=normalize, path=path, num_workers=num_workers)

def get_cifar100(trainset=40000, batch_size=128, testset=None,
                equal_sampling=False, num_workers=8, normalize=True):
    if trainset is None:
        trainset = 40000
    if testset is None:
        testset = trainset
    else:
        testset = 50000-testset
    _train_transform = [
        transforms.RandomCrop(32, padding=4),
        transforms.RandomHorizontalFlip(),
        transforms.ToTensor()
    ]
    _eval_transform = [
        transforms.ToTensor()
    ]
    if normalize:
        _train_transform.append(normalizer['cifar100'])
        _eval_transform.append(normalizer['cifar100'])
    train_transform = transforms.Compose(_train_transform)
    eval_transform = transforms.Compose(_eval_transform)
    train_data = torchvision.datasets.CIFAR100(root='./_data', train=True,
                                            transform=train_transform,
                                            download=True)
    train_eval_data = torchvision.datasets.CIFAR100(root='./_data', train=True,
                                                 transform=eval_transform,
                                                 download=True)
    val_data = torchvision.datasets.CIFAR100(root='./_data', train=True,
                                          transform=eval_transform,
                                          download=True)
    return sampler(
        train_data=train_data, train_eval_data=train_eval_data, val_data=val_data,
        equal_sampling=equal_sampling, n=50000,
        trainset=trainset, testset=testset, batch_size=batch_size,
        num_workers=num_workers
    )

def get_pathfinder(contour_length, root='./_data/pathfinder', trainset=60000,
                   batch_size=128, testset=None, equal_sampling=False,
                   num_workers=8, normalize=True):
    if trainset is None:
        trainset = 60000
    if testset is None:
        testset = trainset
    else:
        testset = 70000 - testset # We have generated 70000 Pathfinder samples for each contour length
    _train_transform = [
        transforms.ToTensor()
    ]
    if normalize:
        _train_transform.append(normalizer['pathfinder'])
    train_transform = transforms.Compose(_train_transform)
    train_data, val_data = _pathfinder(root=root, contour_length=contour_length, transform=train_transform, split=trainset)
    #train_sampler = DistributedSampler(train_data, num_replicas=2)
    #val_sampler = DistributedSampler(val_data, num_replicas=2)
    train_loader = DataLoader(train_data, shuffle=True, batch_size=batch_size, num_workers=num_workers)
    val_loader = DataLoader(val_data, shuffle=False, batch_size=batch_size, num_workers=num_workers)
    return train_loader, train_loader, val_loader

def get_pathfinder_14(root='./_data/pathfinder', trainset=60000,
                   batch_size=128, testset=None, equal_sampling=False,
                   num_workers=8, normalize=True):
    return get_pathfinder(contour_length=14, root=root, trainset=trainset,
                          batch_size=batch_size, testset=testset,
                          equal_sampling=equal_sampling,
                          num_workers=num_workers, normalize=normalize)

def get_pathfinder_20(root='./_data/pathfinder', trainset=60000,
                   batch_size=128, testset=None, equal_sampling=False,
                   num_workers=8, normalize=True):
    return get_pathfinder(contour_length=20, root=root, trainset=trainset,
                          batch_size=batch_size, testset=testset,
                          equal_sampling=equal_sampling,
                          num_workers=num_workers, normalize=normalize)

def get_pathfinder_25(root='./_data/pathfinder', trainset=60000,
                   batch_size=128, testset=None, equal_sampling=False,
                   num_workers=8, normalize=True):
    return get_pathfinder(contour_length=25, root=root, trainset=trainset,
                          batch_size=batch_size, testset=testset,
                          equal_sampling=equal_sampling,
                          num_workers=num_workers, normalize=normalize)

data_dict = {
    'mnist': get_mnist,
    'cifar10': get_cifar10,
    'fashion_mnist': get_fashion_mnist,
    'digitclutter_2': get_digitclutter_2,
    'digitclutter_3': get_digitclutter_3,
    'digitclutter_4': get_digitclutter_4,
    'digitclutter_5': get_digitclutter_5,
    'cifar100': get_cifar100,
    'pathfinder_14': get_pathfinder_14,
    'pathfinder_20': get_pathfinder_20,
    'pathfinder_25': get_pathfinder_25
}

def get_data(string, trainset=None, batch_size=128, testset=None,
             equal_sampling=False, normalize=True, num_workers=8):
    return data_dict[string](trainset=trainset, batch_size=batch_size,
                             testset=testset, equal_sampling=equal_sampling,
                             normalize=normalize, num_workers=num_workers)

input_channels = {
    'mnist': 1,
    'cifar10': 3,
    'fashion_mnist': 1,
    'digitclutter_2': 1,
    'digitclutter_3': 1,
    'digitclutter_4': 1,
    'digitclutter_5': 1,
    'cifar100': 3,
    'pathfinder_14': 1,
    'pathfinder_20': 1,
    'pathfinder_25': 1
}

outputs = {
    'mnist': 10,
    'cifar10': 10,
    'fashion_mnist': 10,
    'digitclutter_3': 10,
    'digitclutter_2': 10,
    'digitclutter_4': 10,
    'digitclutter_5': 10,
    'cifar100': 100,
    'pathfinder_14': 2,
    'pathfinder_20': 2,
    'pathfinder_25': 2
}

stages = {
    'mnist': 1,
    'cifar10': 3,
    'fashion_mnist': 1,
    'digitclutter_3': 3,
    'digitclutter_2': 3,
    'digitclutter_4': 3,
    'digitclutter_5': 3,
    'cifar100': 3,
    'pathfinder_14': 3,
    'pathfinder_20': 3,
    'pathfinder_25': 3
}
