# Supplementary material for: Can neural networks benefit from objectives that encourage iterative convergent computations? A case study of ResNets and object classification
Source: PLoS One. 2024 Mar 21;19(3):e0293440. doi: 10.1371/journal.pone.0293440 (PMC10956829; doi:10.1371/journal.pone.0293440)
Supplement: S1 File — This repository contains the code to train the models, the resulting performance metrics, and code to analyse these metrics. (ZIP) [file pone.0293440.s007.zip › plos-one-submission/functions/digitclutter.py]

"""Load digitclutter.
"""

import os

import pandas as pd
import numpy as np
import torch
from torch.utils import data
from PIL import Image
from torchvision import transforms

class Digitclutter(data.Dataset):
    def __init__(self, path, root='./_data', transform=None, image_size=None):
        if image_size is None:
            image_size = (32, 32)
        self.image_size = image_size
        folder = os.path.join(root, path, 'digts')
        digts = pd.read_csv(os.path.join(folder, 'digts.csv'), header=None)
        self.outputs = int((len(digts.columns)-5)/16)
        labels = torch.tensor(np.array(digts[[5+i*16 for i in range(self.outputs)]]))
        labels = (torch.linspace(0, 9, 10).reshape(1,1,10) == labels.unsqueeze(2)).float().sum(dim=1)
        self.labels = labels
        self.img_folder = os.path.join(folder, 'train', 'orig')
        transform = transform or transforms.ToTensor()
        self.transform = transforms.Compose([transforms.Resize(image_size, interpolation=Image.NEAREST), transform])
    
    def __len__(self):
        return self.labels.shape[0]

    def __getitem__(self, idx):
        img = Image.open(os.path.join(self.img_folder, 'orig_{}.png'.format(idx,)))
        img = self.transform(img)
        labels = self.labels[idx]
        return img, labels
