# Supplementary material for: Can neural networks benefit from objectives that encourage iterative convergent computations? A case study of ResNets and object classification
Source: PLoS One. 2024 Mar 21;19(3):e0293440. doi: 10.1371/journal.pone.0293440 (PMC10956829; doi:10.1371/journal.pone.0293440)
Supplement: S1 File — This repository contains the code to train the models, the resulting performance metrics, and code to analyse these metrics. (ZIP) [file pone.0293440.s007.zip › plos-one-submission/main-analysis.R]

library(tidyverse)
library(patchwork)
library(scico)
library(DescTools)
library(xtable)
library(magrittr)
library(latex2exp)

cifar <- read_csv('data/cifar.csv')
ici <- read_csv('data/iterative-convergence.csv')
digitclutter <- read_csv('data/digitclutter.csv')

# Indices of iterative convergence ========================================

stagewise_ici <-
  ici %>%
  group_by(metric, criterion, it, n_channels, coupling, convergence_constraint, init, stage) %>%
  nest() %>%
  mutate(auc = pmap_dbl(list(metric, data, criterion), function(x, y, z) {
    ordered <-
      y %>%
      arrange(block)
    values <- ordered$value
    if(x == 'Divergence Index') {
      min_value <- values[1]
    }
    else {
      min_value <- values[length(values)]
    }
    if(str_detect(z, coll('err'))) {
      norm <- (0.9-min_value)
    }
    else {
      norm <- 1
    }
    values <- (values-min_value)/norm
    auc <- AUC(seq(0, 1, length.out = length(values)), values)
    if((x != 'Divergence Index') & (str_detect(z, coll('err')))){
      auc <- 1-auc
    }
    auc
  })) %>%
  select(-data) %>%
  ungroup()

full_ici <-
  stagewise_ici %>%
  group_by(metric, criterion, it, n_channels, coupling, convergence_constraint, init) %>%
  summarise(auc = mean(auc)) %>%
  ungroup() %>%
  mutate(
    metric = factor(metric, levels = c('Convergence Index', 'Recurrence Index', 'Divergence Index'))
  )

# Figure 2 ----------------------------------------------------------------
# To create Fig. 2, the result of this analysis was postprocessed in Inkscape

df_fig_2_a <-
  ici %>%
  filter(init == 'nr', criterion == 'err', n_channels == 16, convergence_constraint == 'none')

fig_2_a <-
  df_fig_2_a %>%
  ggplot(aes(block, value, color = factor(stage))) +
  geom_point(alpha = 0.2, show.legend=FALSE) +
  geom_line(aes(group = paste(stage, it)), linetype = 'dashed', alpha = 0.2, show.legend=FALSE) +
  geom_point(data = df_fig_2_a %>% filter(it==0), show.legend=FALSE) +
  geom_line(data = df_fig_2_a %>% filter(it==0), show.legend=FALSE) +
  facet_wrap(~metric, nrow=3, scales='free_x') +
  scale_y_continuous(labels=scales::percent, breaks = c(0, 0.5, 0.9), limits = c(0,1)) +
  scale_color_brewer(palette = 'Dark2') +
  labs(x = '# additional evaluations', y = 'Error rate on CIFAR-10') +
  theme_minimal()

df_fig_2_b <-
  bind_rows(
    stagewise_ici %>%
      mutate(stage = paste('Stage:', as.character(stage))),
    full_ici %>%
      mutate(stage = 'Average')
  ) %>%
  filter(convergence_constraint == 'none', init == 'nr', criterion == 'err', n_channels == 16) %>%
  mutate(stage = factor(stage, levels = c('Stage: 1', 'Stage: 2', 'Stage: 3', 'Average'))) %>%
  filter(init == 'nr', n_channels == 16)

fig_2_b <-
  df_fig_2_b %>%
  ggplot(aes(stage, auc, color = stage)) +
  geom_jitter(alpha = 0.5, position = position_dodge(width = 1)) +
  geom_point(position = position_dodge(width = 1), size = 2,
             data = df_fig_2_b %>% filter(it == 0)) +
  scale_y_continuous(limits = c(0, 1), breaks = c(0, 0.5, 1.)) +
  scale_x_discrete(breaks = NULL) +
  facet_wrap(~metric, ncol=1, scales = 'free') +
  scale_color_brewer(palette = 'Dark2') +
  coord_flip() +
  labs(x = NULL, y = NULL, color = NULL) +
  theme_minimal()

fig_2_c <-
  full_ici %>%
  filter(criterion == 'err') %>%
  inner_join(
    cifar,
    by = c('coupling', 'init', 'it', 'n_channels')
  ) %>%
  ungroup() %>%
  filter(init == 'nr', n_channels == 16, convergence_constraint == 'none',
         metric %in% c('Convergence Index', 'Divergence Index')) %>%
  ggplot(aes(auc, error_rate)) +
  geom_point() +
  theme_minimal() +
  labs(y = 'Error rate on CIFAR-10', x = NULL) +
  scale_y_log10(labels = scales::percent, limits = c(0.0475, 0.055)) +
  facet_wrap(~metric, ncol = 1, scales = 'free_x') +
  scale_x_continuous(limits = c(0, 1), breaks = c(0, 0.5, 1))

(fig_2_a + fig_2_b + fig_2_c &
    theme(strip.text = element_text(size = 10, color = 'black'))) +
  plot_layout(guides = 'collect') +
  ggsave('figures/fig-2-raw.pdf', width = 8, height = 4)

# Figure 3 ----------------------------------------------------------------

fig_3_a <-
  full_ici %>%
  filter(convergence_constraint == 'none', criterion == 'err') %>%
  mutate(setup = paste0(coupling, '\n', if_else(init == 'r', '(rec.)', '(non-rec.)'))) %>%
  ggplot(aes(setup, auc, color = factor(n_channels))) +
  geom_jitter(width = 0.2, alpha = 0.5) +
  stat_summary(mapping = aes(group = paste(n_channels, metric)),
               geom = 'line', fun.y = 'mean') +
  stat_summary(show.legend=FALSE, geom='point', size=2.5) +
  stat_summary(show.legend=FALSE, geom='linerange') +
  facet_wrap(~metric, scales='free_y') +
  scico::scale_color_scico_d(palette='berlin', drop = FALSE) +
  labs(x = 'Coupling parameter (Initialization)', y = 'AUC',
       color = '# channels') +
  theme_minimal()

n_unshared_params <- function(n_channels, start_at=0) {
  params <- 3*n_channels*9+2*n_channels
  params <- params + 2*n_channels*2*(n_channels*9+3/2)
  params <- params + 2*2*n_channels*(4*n_channels+3/2)*9
  params <- params + 2*4*n_channels + 4*n_channels*10 + 16*n_channels*9
  params <- 2*((1+4+16)*n_channels^2*9+(1+2+4)*n_channels)*start_at
  params
}

n_params <- function(n_channels, init, coupling) {
  unique_layers <- if_else((init == 'r') & (coupling == 1), 1, 16)
  params <- 2*((1+4+16)*n_channels^2*9+(1+2+4)*n_channels)*unique_layers
  params# + n_unshared_params(n_channels, start_at=start_at)
}

auc_performance <-
  full_ici %>%
  filter(criterion == 'err', convergence_constraint == 'none') %>%
  right_join(
    cifar,
    by = c('it', 'n_channels', 'init', 'coupling')
  ) %>%
  mutate(params = n_params(n_channels, init, coupling)) %>%
  filter(metric != 'Recurrence Index')

df_fig_3_c <-
  auc_performance %>%
  filter(convergence_constraint == 'none') %>%
  group_by(params, metric) %>%
  nest() %>%
  mutate(
    predictions = map(data, function(x) {
      model <- lm(log(error_rate) ~ auc, x)
      x %>%
        mutate(prediction = exp(predict(model))) %>%
        filter((auc == min(auc)) |(auc == max(auc))) %>%
        select(auc, prediction)
    })
  ) %>%
  select(-data) %>%
  unnest(cols = c(predictions))

fig_3_b <-
  bind_rows(
    cifar %>%
      mutate(data = 'CIFAR-10'),
    digitclutter %>%
      filter(data == 'digitclutter_5') %>%
      mutate(data = 'Digitclutter-5')
  ) %>%
  mutate(setup = paste0(coupling, '\n', if_else(init == 'r', '(rec.)', '(non-rec.)'))) %>%
  ggplot(aes(setup, error_rate, color = factor(n_channels))) +
  geom_point(position = position_jitter(width=0.2), alpha = 0.5, show.legend=FALSE, size=1) +
  stat_summary(show.legend=FALSE, geom='point', size=1.75) +
  stat_summary(show.legend=FALSE, geom='linerange') +
  stat_summary(geom = 'line', mapping = aes(group = n_channels), show.legend=FALSE) +
  scale_y_continuous(labels = scales::percent) +
  facet_wrap(~data, ncol=2, scales = 'free_y') +
  scico::scale_color_scico_d(palette='berlin', drop = TRUE) +
  labs(x = 'Coupling parameter (Initialization)', y = 'Error rate',
       color = '# channels') +
  theme_minimal()

fig_3_c <-
  auc_performance %>%
  filter(convergence_constraint == 'none') %>%
  ggplot(aes(auc, error_rate, color=params)) +
  geom_point(alpha = 0.6) +
  geom_line(aes(auc, prediction, group=factor(params)),
            data = df_fig_3_c) +
  scale_color_viridis_c(
    trans = scales::log10_trans(),
    option = 'magma',
    breaks = c(1e5, 1e7),
    labels = TeX(c('$10^5$', '$10^7$'))
  ) +
  theme_minimal() +
  facet_wrap(~metric, nrow=1, scales='free_x') +
  labs(color = '# parameters', y = 'Error rate', x = NULL) +
  scale_y_log10(labels = scales::percent) +
  theme(strip.text = element_text(size = 10, color = 'black'),
        #strip.placement = 'outside',
        axis.title = element_text(size = 10))

fig_3_a / (fig_3_b + fig_3_c + plot_layout(widths = c(3, 2))) +
  plot_annotation(tag_levels = 'a') +
  plot_layout(heights = c(2, 2)) +
  ggsave('figures/fig-3-raw.pdf', width=8, height=4)

# Figure 4 ------------------------------------------------------------------

convergent_resnets <- read_csv('data/cifar-icr.csv')

fig_4_a <-
  full_ici %>%
  filter(convergence_constraint == 'improper', criterion == 'err') %>%
  mutate(setup = paste0(coupling, '\n', if_else(init == 'r', '(rec.)', '(non-rec.)'))) %>%
  ggplot(aes(setup, auc, color = factor(n_channels, levels = c(8, 16, 32, 64)))) +
  geom_jitter(show.legend=FALSE, width = 0.2, alpha = 0.5) +
  stat_summary(show.legend=FALSE, mapping = aes(group = paste(n_channels, metric)),
               geom = 'line', fun.y = 'mean') +
  stat_summary(show.legend=FALSE, geom='point', size=1.75) +
  stat_summary(show.legend=FALSE, geom='linerange') +
  facet_wrap(~metric, scales='free_y') +
  scico::scale_color_scico_d(palette='berlin', drop = FALSE) +
  labs(x = 'Coupling parameter (Initialization)', y = 'AUC',
       color = '# channels') +
  theme_minimal()

fig_4_b <-
  convergent_resnets %>%
  mutate(setup = paste0(coupling, '\n', if_else(init == 'r', '(rec.)', '(non-rec.)'))) %>%
  ggplot(aes(setup, error_rate, color = factor(n_channels, levels = c(8, 16, 32, 64)))) +
  geom_point(position = position_jitter(width=0.2), alpha = 0.5, show.legend=FALSE, size=1) +
  stat_summary(show.legend=TRUE, geom='point', size=1.75) +
  stat_summary(show.legend=TRUE, geom='linerange') +
  stat_summary(geom = 'line', mapping = aes(group = n_channels), show.legend=FALSE) +
  scale_y_continuous(labels = scales::percent) +
  coord_cartesian(ylim = c(0.07, 0.16)) +
  scico::scale_color_scico_d(palette='berlin', drop = FALSE) +
  labs(x = 'Coupling parameter (Initialization)', y = 'Error rate on CIFAR-10',
       color = '# channels') +
  theme_minimal()

fig_4_a + fig_4_b +
  plot_layout(widths = c(3, 1)) +
  ggsave('figures/fig-4-raw.pdf', width=8, height=2)
