# Supplementary material for: Can neural networks benefit from objectives that encourage iterative convergent computations? A case study of ResNets and object classification
Source: PLoS One. 2024 Mar 21;19(3):e0293440. doi: 10.1371/journal.pone.0293440 (PMC10956829; doi:10.1371/journal.pone.0293440)
Supplement: S1 File — This repository contains the code to train the models, the resulting performance metrics, and code to analyse these metrics. (ZIP) [file pone.0293440.s007.zip › plos-one-submission/scripts/metrics.py]

"""Determine the ICIs of models in a given number of folders.
"""

import sys
import os
import argparse

import torch
import numpy as np
import pandas as pd
from tqdm import tqdm

sys.path.append('')
import functions.sgc_resnets as sgc
import functions.sgc_resnets_old as sgc_old
import functions.datasets as datasets
import functions.sir_metrics as sir

pd.set_option('display.max_rows', None, 'display.max_columns', None)

def main(args):
    lst_dfs = []
    for folder in args.folders:
        path = os.path.join(args.path, folder)
        if 'default' in os.listdir(path):
            path = os.path.join(path, 'default')
        for model_folder in os.listdir(path):
            model_path = os.path.join(path, model_folder, 'checkpoints')
            epoch = {
                int(ckpt.split('.')[0].split('=')[1]): ckpt for ckpt in os.listdir(model_path)
            }
            max_epoch = np.array(list(epoch.keys())).max()
            ckpt = epoch[max_epoch]
            full_path = os.path.join(model_path, ckpt)
            modified_time = os.path.getmtime(full_path)
            new_df = pd.DataFrame({
                'folder': [folder],
                'time_modified': [modified_time],
                'model_path': [model_path],
                'model_folder': [model_folder],
                'full_path': [full_path]
            })
            lst_dfs.append(new_df)
    df = pd.concat(lst_dfs).sort_values(by='time_modified', ascending = True).reset_index()
    if args.subset[0] == -1:
        print(df)
        return
    _, _, val_loader = datasets.get_data(args.data, trainset=args.train_size)
    if args.old:
        module = sgc_old.SGCResNetModule
    else:
        module = sgc.SGCResNetModule
    with torch.no_grad():
        for sub in args.subset:
            lst_dfs = []
            full_path = df['full_path'][sub]
            model = module.load_from_checkpoint(full_path, reload=True)\
                                       .eval()\
                                       .to(args.device)
            values = {}
            for metric in ['early_late_readout', 'layer_dropout']:
                values[metric] = {
                    'acc': 0, 'crossentropy': 0, 'blockdev': 0, 'size': 0, 'ce_to_final': 0, 'acc_to_final': 0
                }
            for data in tqdm(val_loader):
                for metric, metric_name in zip(
                    [sir.early_late_readout, sir.layer_dropout],
                    ['early_late_readout', 'layer_dropout']
                ):
                    new_values = sir.apply(
                        model.model, data, metric, device=args.device, eval_mode=not args.old
                    )
                    for key, value in new_values.items():
                        values[metric_name][key] = values[metric_name][key] + new_values[key]
            for metric in ['early_late_readout', 'layer_dropout']:
                for type in ['acc', 'crossentropy', 'blockdev', 'ce_to_final', 'acc_to_final']:
                    length = len(values[metric][type])
                    new_df = pd.DataFrame({
                        'folder': np.array([folder]*length),
                        'metric': np.array([metric]*length),
                        'layer': np.linspace(0, length-1, length),
                        'criterion': np.array([type]*length),
                        'value': values[metric][type].numpy()/values[metric]['size']
                    })
                    for key, value in model.hparams.items():
                        new_df[key] = [str(value)]*len(new_df)
                    lst_dfs.append(new_df)
            df = pd.concat(lst_dfs)
            if args.old:
                prefix = 'sir_old'
            else:
                prefix = 'sir'
            df.to_csv(os.path.join(args.savepath, prefix+'-'+str(sub)+'.csv'))

if __name__ == '__main__':
    parser = argparse.ArgumentParser()
    parser.add_argument('path')
    parser.add_argument('savepath')
    parser.add_argument('folders', type=str, nargs='+')
    parser.add_argument('--device', type=str, default='cuda')
    parser.add_argument('--data', type=str, default='cifar10')
    parser.add_argument('--train_size', type=int, default=None)
    parser.add_argument('--subset', nargs='+', type=int, default=None)
    parser.add_argument('--old', action='store_true')
    args = parser.parse_args()
    main(args)
