# Supplementary material for: Can neural networks benefit from objectives that encourage iterative convergent computations? A case study of ResNets and object classification
Source: PLoS One. 2024 Mar 21;19(3):e0293440. doi: 10.1371/journal.pone.0293440 (PMC10956829; doi:10.1371/journal.pone.0293440)
Supplement: S1 File — This repository contains the code to train the models, the resulting performance metrics, and code to analyse these metrics. (ZIP) [file pone.0293440.s007.zip › plos-one-submission/README.md]

## Code repository for "Iterative convergent computation may not be a useful inductive bias for residual neural networks"

This repository contains the code required to reproduce the analysis in the paper "Iterative convergent computation may not be a useful inductive bias for residual neural networks."

'Environment.yml' allows you to install the used anaconda environment.

'scripts/train.py' allows you to train new models. The model-specific arguments can be found in 'functions/sgc_resnets.py.' We condensed the performance curves into csv files in the 'data' folder.

'scripts/metrics.py' allows you to determine these models' metrics. Since the model checkpoints are large, we condensed the metrics into csv files directly. The raw model checkpoints are available upon request.

'main-analysis.R' allows you to reproduce Figs. 2, 3, and 4. (The figures have subsequently been postprocessed in Inkscape.) 'supp-analysis.R' allows you to reproduce Supplementary Figs. 1-4.
