# Supplementary material for: Can neural networks benefit from objectives that encourage iterative convergent computations? A case study of ResNets and object classification
Source: PLoS One. 2024 Mar 21;19(3):e0293440. doi: 10.1371/journal.pone.0293440 (PMC10956829; doi:10.1371/journal.pone.0293440)
Supplement: S1 File — This repository contains the code to train the models, the resulting performance metrics, and code to analyse these metrics. (ZIP) [file pone.0293440.s007.zip › plos-one-submission/Code_data/wkst_dataset_create.sh]

#! /bin/sh


python main_digit_create.py \
   --n_samples_train 1 --n_samples_gnrl 0 \
   --n_letters 2 --offset random_occluded --digit_colour_type b_w_e --linewidth 20 \
   --fontsize 180 --FILENAME /media/aiswarya/Depth_inverting_autoencoders/Dataset/Code_data \
    
    
    
# python -W ignore main_digit_create.py \
#      --n_samples_train 0 --n_samples_gnrl 10000  \
#      --n_letters 2 --offset random_occluded --digit_colour_type b_w_e --linewidth 20 \
#      --fontsize 180 --FILENAME /home/riccardo/Desktop/Data/100k_2digt_BWE_2_2 \

   

#Dataset solid2: fontsize 220 w/ linewidth 5
