# Supplementary material for: Can neural networks benefit from objectives that encourage iterative convergent computations? A case study of ResNets and object classification
Source: PLoS One. 2024 Mar 21;19(3):e0293440. doi: 10.1371/journal.pone.0293440 (PMC10956829; doi:10.1371/journal.pone.0293440)
Supplement: S1 File — This repository contains the code to train the models, the resulting performance metrics, and code to analyse these metrics. (ZIP) [file pone.0293440.s007.zip › plos-one-submission/Code_data/io_mod.py]

'''
Contains input/output functions for clutter stimuli
'''
import os
import csv
import time
from shutil import rmtree
import numpy as np
from PIL import Image
from scipy.io import savemat
from character_mod import Character
from Clutter_mod import Clutter
from utils_mod import shlex_cmd, DIGITS

import warnings
warnings.filterwarnings("ignore")

import matplotlib.pyplot as plt

def save_images_as_mat(mat_fname, clutter_list, image_save_size, fname_list=None,
                       character_set=DIGITS, grayscale=True, wdir='./temp_workspace',
                       overwrite_wdir=False, delete_bmps=False):
    '''
    Saves a mat file containing the images and labels. Labels are in the format
    of integers or binary vectors

    Args:
        mat_fname:       a str giving the path to save the mat file to
        image_save_size: size of the images that are saved
        fname_list:      contains the list of paths to image files if they have
                         already been rendered, otherwise, images are rendered
                         first
        grayscale:       a bool indicating whether to convert images to grayscale
        wdir:            working directory for modifying images, should not
                         already exist and will be deleted afterwards
        overwrite_wdir:  a bool indicating whether to overwrite any dir matching wdir
                         the contents of this directory will be deleted
        delete_bmps:     a bool indicating whether to delete full size bmps once saved as arrays
    '''
    n_images = 2*len(clutter_list)

    # Create a key for each of the possible characters
    character_key = {char: i for i, char in enumerate(character_set)}

    # Convert the wdir to an absolute path and set up working directory
    wdir = os.path.abspath(wdir)
    print('Using '+wdir+' as the working directory')
    if not os.path.exists(wdir):
        os.makedirs(wdir)
    elif overwrite_wdir:
        rmtree(wdir)
        os.makedirs(wdir)
    else:
        raise FileExistsError('The defined working directory'+wdir+' exists. \
        Please use another one')

    # Render the images if they are not give in fname_list
    if fname_list is None:
        print('Rendering images...')
        orig_images_dir = os.path.join(wdir, 'original')
        os.mkdir(orig_images_dir)
        clutter_list = name_files(orig_images_dir, clutter_list=clutter_list)

        # Render images
        fname_list = [None] * n_images
        start_time = time.time()
        for i, clutter in enumerate(clutter_list):
            clutter.render_letter_clutter()
            fname_list[i] = clutter.fname
            if i == 0:
                render_time = (time.time() - start_time) * n_images
                eta = time.time() + render_time
                print('Estimated time to finish rendering {0}'.format(eta))

    # Resize the images
    print('Resizing the images')
    resized_dir = os.path.join(wdir, 'resized')
    print(resized_dir)
    os.mkdir(resized_dir)
    resize_fname_list = name_files(resized_dir, n_images=n_images)
    for i in range(n_images):
        resize_cmd = 'magick {0!r} -antialias -sample {1}x{2} BMP3:{3!r}'.format(
            fname_list[i]+'.bmp', image_save_size[0], image_save_size[1], resize_fname_list[i]+'.bmp')
        shlex_cmd(resize_cmd)

        if not os.path.exists(resize_fname_list[i]+'.bmp'):
            rmtree(wdir)
            raise FileNotFoundError('Image {0} failed to render with the following command.\n\
            {1}'.format(resize_fname_list[i]+'.bmp', resize_cmd))
        elif delete_bmps:
            os.remove(fname_list[i]+'.bmp')

    # Generate image array
    print('Generating image arrays')
    images = np.zeros((n_images, image_save_size[0], image_save_size[1], 3), dtype=np.uint8)
    for i in range(n_images):
        images[i] = np.array(Image.open(resize_fname_list[i]+'.bmp'), dtype=np.uint8)
        
    if grayscale:
        images = images.mean(axis=3, keepdims=True, dtype=np.uint8)

    # Generate target arrays
    print('Generating target arrays')
    max_chars = np.max([clutter.n_characters for clutter in clutter_list])
    targets = np.zeros((n_images, max_chars), dtype=np.uint8)
    binary_targets = np.zeros((n_images, len(character_set)), dtype=np.uint8)

    for i, clutter in enumerate(clutter_list):
        char_list = clutter.get_character_list()
        targets[i] = [character_key[char] for char in char_list]
        cond_list = [np.in1d(character_set, char_list), True]
        choice_list = [1, 0]
        binary_targets[i] = np.select(cond_list, choice_list)

    # Save the mat file
    savemat(mat_fname, {'images':images, 'targets':targets,
                        'binary_targets':binary_targets})
    print('Images and target arrays saved to '+mat_fname)

    # Remove wdir and contents
    rmtree(wdir)

    return {'images':images, 'targets':targets, 'binary_targets':binary_targets}

def name_files(save_dir, clutter_list=None, n_images=None, prefix='image'):
    '''
    Gives file names to a list of Clutter objects of the form, prefix_0000,
    prefix_0001, ..., prefix_9999

    save_path:    path to the directory where the images will be saved. It will
                  create the directory if it does not already exist
    clutter_list: a sequence of Clutter objects, if none (default), will return
                  list of paths
    n_images:     number of images to generate file names for, must be given if
                  clutter_list is None
    prefix:       a str giving the prefix for image file names
    '''
    if not os.path.exists(save_dir):
        os.makedirs(save_dir)

    if not clutter_list is None:
        n_images = len(clutter_list)
    else:
        fname_list = [None] * n_images

    n_zeros = len(str(n_images-1))

    # Create a file name for each instance
    for i in range(n_images):
        image_name = '{0}_{1}'.format(prefix, str(i).zfill(n_zeros))
        if clutter_list is None:
            fname_list[i] = os.path.abspath(os.path.join(save_dir, image_name))
        else:
            clutter_list[i].fname = os.path.abspath(os.path.join(save_dir, image_name))

    if clutter_list is None:
        return fname_list
    else:
        return clutter_list

def save_image_set(clutter_list, csv_fname, overwrite=True):
    '''
    Saves the list of Clutter objects to a CSV file.

    Args:
        clutter_list: a list of Clutter objects
        csv_fname:    a str giving a path to save the csv
        overwrite:    a bool if True it will overwrite pre-existing files with the same name
    '''
    if os.path.exists(csv_fname) and not overwrite:
        raise FileExistsError(csv_fname + ' exists. Set overwrite')
    elif os.path.exists(csv_fname):
        print('Overwriting ' + csv_fname)
        os.remove(csv_fname)
    with open(csv_fname, 'w') as csvfile:
        # Open the csv file
        fwriter = csv.writer(csvfile, delimiter=',', quotechar='|')
        for clutter in clutter_list:
            # Make a list containing all of the parameters for a single clutter
            clutter_chars = []
            for char in clutter.clutter_sample:
                clutter_chars += [char.identity] + list(char.offset)\
                                 + list(char.size_scale) + [char.font, char.fontsize]\
                                 + list(char.face_colour) + list(char.edge_colour)\
                                 + [char.linewidth]
            # Add the parameters for the whole image and save the row
            fwriter.writerow([clutter.fname, clutter.composition_type, clutter.n_characters]
                             + list(clutter.image_size) + clutter_chars)
            


def read_image_set(csv_fname):
    '''
    Reads a list of Clutter objects from a csv file saved with save_image_set.

    Args:
        csv_fname: a str with the path to the csv file

    Returns:
        clutter_list: a list of Clutter objects
    '''
    with open(csv_fname) as csv_file:
        freader = csv.reader(csv_file, delimiter=',', quotechar='|')

        # Iterate through each instance of Clutter
        clutter_list = []
        char_opt = {}
        for row in freader:
            n_chars = int(row[2])
            composition_type = row[1]
            # Initialise the clutter sample
            clutter_sample = [None] * n_chars
            # Iterate through each character in the clutter
            for i in range(n_chars):
                char_opt['image_size'] = (float(row[3]), float(row[4]))
                char_opt['identity'] = row[i*16+5]
                char_opt['offset'] = [float(row[i*16+6]), float(row[i*16+7])]
                char_opt['size_scale'] = (float(row[i*16+8]), float(row[i*16+9]))
                char_opt['font'] = row[i*16+10]
                char_opt['fontsize'] = float(row[i*16+11])
                char_opt['face_colour'] = (int(row[i*16+12]), int(row[i*16+13]),
                                           int(row[i*16+14]), float(row[i*16+15]))
                char_opt['edge_colour'] = (int(row[i*16+16]), int(row[i*16+17]),
                                           int(row[i*16+18]), float(row[i*16+19]))
                char_opt['linewidth'] = int(row[i*16+20])
                clutter_sample[i] = Character(char_opt)
            # Add the clutter that has been read to the clutter list
            clutter_list += [Clutter(clutter_sample, composition_type)]

    return clutter_list
