# Supplementary material for: Can neural networks benefit from objectives that encourage iterative convergent computations? A case study of ResNets and object classification
Source: PLoS One. 2024 Mar 21;19(3):e0293440. doi: 10.1371/journal.pone.0293440 (PMC10956829; doi:10.1371/journal.pone.0293440)
Supplement: S1 File — This repository contains the code to train the models, the resulting performance metrics, and code to analyse these metrics. (ZIP) [file pone.0293440.s007.zip › plos-one-submission/Code_data/digit_solver.py]

"""solver_mod.py"""

import warnings
warnings.filterwarnings("ignore")

import os
import numpy as np
import random
from tqdm import tqdm
import matplotlib.pyplot as plt
#from IPython.display import Image
import sys
from scipy.io import savemat
import pickle

from generate_mod import sample_clutter
import io_mod, generate_mod, Clutter_mod, utils_mod
from utils_mod import shlex_cmd, DIGITS

class Solver(object):
    def __init__(self, args):
        #Image Params
        self.n_letters = args.n_letters
        self.offset = args.offset
        self.digit_colour_type = args.digit_colour_type
        self.font_set = args.font_set
        #image hyperparams
        self.fontsize = args.fontsize
        self.linewidth = args.linewidth
        self.image_size = tuple(args.image_size)
        self.character_set = DIGITS
        #dataset hyperparams
        self.filename = args.FILENAME
        self.n_samples_train = args.n_samples_train
        self.n_samples_gnrl = args.n_samples_gnrl
        self.unflip = args.unflip
        
        if self.unflip:
            print("UNFLIP IS ON: HALF OF IMAGES WILL NOT BE FLIPPED")
            
        self.hidden_traverse= False
        
        #Image params
        
        if args.digit_colour_type == "b_w" :
            self.face_colour_set = [(0, 0, 0, 1.0),(255,255,255, 1.0)]
            self.edge_colour_set = self.face_colour_set
        elif args.digit_colour_type == "b_w_e":
            self.face_colour_set = [(0, 0, 0, 1.0)]
            self.edge_colour_set = [(255,255,255, 1.0)]
        else:
            print("unrecognised face_colour_set option")
        
        if self.n_letters >2:
            self.face_colour_set = [(0, 0, 0, 1.0)]
            self.edge_colour_set = [(255,255,255, 1.0)]
     
        if args.offset == 'fixed_unoccluded':
            self.offset_mean = [(-0.18,-0.18),(0.18,0.18)]
            self.offset_cov = ((0,0),(0,0))
            self.offset_sample_type = 'uniform'
        elif args.offset == 'random_unoccluded':
            print("random_unoccluded!")
            self.offset_sample_type = 'random_unoccluded'
            self.offset_cov = ((-0.20, 0.20), (-0.12, 0.12))
            self.offset_mean =  ((0,0),(0,0))
        elif args.offset == 'fixed_occluded':
            self.offset_mean =  [(-0.08,-0.08),(0.08,0.08)]
            self.offset_cov = ((0,0),(0,0))
            self.offset_sample_type = 'gaussian'
        elif args.offset == 'random_occluded':
            self.offset_mean =  (0, 0)
            self.offset_cov = ((-0.25, 0.25), (-0.15, 0.15))
            self.offset_sample_type = 'uniform'
        elif args.offset == 'hidden_traverse':
            self.hidden_traverse = True
            self.offset_sample_type = 'uniform'
            self.offset_cov = ((0,0),(0,0))
            self.n_letters = 2
        else:
            raise ValueError('unrecognised offset option')
        
        
        if args.font_set == 'fixed':
            self.font_set = ['LiberationSansB'] #['~/Downloads/liberation-sans/Liberation-Sans-Bold.ttf'] 
        elif args.font_set == 'random':
            #check if have arial-bold etc... with convert -list font 
            self.font_set = ['LiberationSansB', 'helvetica-bold']
    
    def create_train_set(self):
        print("Creating train sets!")
        
        clutter_list = []
        for i in range(self.n_samples_train):
            
            if self.hidden_traverse == True:
                x_back = np.linspace(start=-0.2, stop = 0.25, num=self.n_samples_train)
                self.offset_mean =  [(round(x_back[i],2),0.00),(-0.20,0.00)]
                
            clutter_list += [sample_clutter(n_letters=self.n_letters,
                                            digit_colour_type = self.digit_colour_type,
                                            face_colour_set =self.face_colour_set, 
                                            edge_colour_set= self.edge_colour_set,
                                            offset_cov = self.offset_cov,
                                            offset_mean = self.offset_mean,
                                            font_set=self.font_set,
                                            offset_sample_type = self.offset_sample_type,
                
                                            image_size = self.image_size,
                                            fontsize = self.fontsize,
                                            linewidth=self.linewidth,
                                            generalisation_set= False,
                                            hidden_traverse = self.hidden_traverse
                                           )]

        clutter_list = io_mod.name_files('{}/digts'.format(self.filename), clutter_list=clutter_list)
        io_mod.save_image_set(clutter_list, '{}/digts/digts.csv'.format(self.filename))
        
        if self.unflip:
            train_idx_to_flip = sorted(random.sample(range(0,train_size), int(train_size/2)))
            test_idx_to_flip = sorted(random.sample(range(0,test_size), int(test_size*3/4)))
            pickle.dump( train_idx_to_flip, open( "{}/digts/train_idx_to_flip.p".format(
                self.filename), "wb" ) )
       
        pbar = tqdm(total=self.n_samples_train)
        for i, cl in enumerate(clutter_list):
            pbar.update(1)
            if self.unflip:
                if i in train_idx_to_flip:
                    cl.render_occlusion(fname="{}/digts/train/orig/orig_{}".format(
                        self.filename,i)) 

                    cl.render_occlusion(fname="{}/digts/train/inverse/inverse_{}".format(
                        self.filename,i), inverse=True)
                else:
                    cl.render_occlusion(fname="{}/digts/train/orig/orig_{}".format(
                        self.filename,i))
                    cl.render_occlusion(fname="{}/digts/train/inverse/inverse_{}".format(
                        self.filename,i))
 
            else:
                
                cl.render_occlusion(fname="{}/digts/train/orig/orig_{}".format(
                    self.filename,i))
                
                cl.render_occlusion(fname="{}/digts/train/inverse/inverse_{}".format(
                        self.filename,i), inverse=True)
               
                    
                    
    def create_generalisation_set(self):
        print("Creating generalisation sets!")
        
        clutter_list = []
        for i in range(self.n_samples_gnrl):
            clutter_list += [sample_clutter(n_letters=self.n_letters,
                                            digit_colour_type = self.digit_colour_type,
                                            face_colour_set =self.face_colour_set, 
                                            edge_colour_set= self.edge_colour_set,
                                            offset_cov = self.offset_cov,
                                            offset_mean = self.offset_mean,
                                            font_set=self.font_set,
                                            offset_sample_type = self.offset_sample_type,
                                            image_size = self.image_size,
                                            fontsize = self.fontsize,
                                            linewidth=self.linewidth,
                                            generalisation_set= True
                                           )]
            
        #clutter_list = io_mod.name_files('{}/digts'.format(self.filename), clutter_list=clutter_list)
        io_mod.save_image_set(clutter_list, '{}/digts/digts_gnrl.csv'.format(self.filename))
        
        pbar = tqdm(total=self.n_samples_gnrl)
        for i, cl in enumerate(clutter_list):
            pbar.update(1)
            cl.render_occlusion(fname="{}/digts/gnrl/orig/orig_{}".format(self.filename,i)) 
            cl.render_occlusion(fname="{}/digts/gnrl/inverse/inverse_{}".format(
                self.filename,i), inverse=True)
           
            
