# Supplementary material for: Can neural networks benefit from objectives that encourage iterative convergent computations? A case study of ResNets and object classification
Source: PLoS One. 2024 Mar 21;19(3):e0293440. doi: 10.1371/journal.pone.0293440 (PMC10956829; doi:10.1371/journal.pone.0293440)
Supplement: S1 File — This repository contains the code to train the models, the resulting performance metrics, and code to analyse these metrics. (ZIP) [file pone.0293440.s007.zip › plos-one-submission/Code_data/main_digit_create.py]

"""main.py"""

import argparse

import numpy as np

from digit_solver import Solver


def main(args):
    seed = args.seed
    np.random.seed(seed)
    data = Solver(args)
    data.create_train_set()
    data.create_generalisation_set()

        
if __name__ == "__main__":
    parser = argparse.ArgumentParser(description='DigitDataset')
    
    #Image params
    parser.add_argument('--n_letters', default=2, type=int, help='number of letters per image')
    parser.add_argument('--digit_colour_type', default='b_w', type=str, help='colours of digit: b_w or b_w_e')
    parser.add_argument('--offset', default='fixed_unoccluded', type=str, help='type of offset of digits: fixed_unoccluded, random_unoccluded, fixed_occluded, random_occluded, hidden traveerse ')
    parser.add_argument('--font_set', default='fixed', type=str, help='fixed or random font set')

    #Image hyperparams
    parser.add_argument('--linewidth', default=7, type=int, help='width of edgde around digits')
    parser.add_argument('--fontsize', default=140, type=int, help='size of digits within image')
    parser.add_argument('--image_size', nargs='+', default= (256, 256) , type=int, help='size of png image')
    
    #Dataset Hyperparams
    parser.add_argument('--FILENAME', default='./digclut', type=str, help='where to save folder')
    parser.add_argument('--seed', default=2019, type=int, help='random seed')
    parser.add_argument('--n_samples_train', default=10000, type=int, help='number of train/test images')
    parser.add_argument('--n_samples_gnrl', default=200, type=int, help='number of generalisation images')
    
    parser.add_argument('--unflip', default=False, type=bool, help='keep half images from being flipped')

   
    args = parser.parse_args()

    main(args)
