# Supplementary material for: Can neural networks benefit from objectives that encourage iterative convergent computations? A case study of ResNets and object classification
Source: PLoS One. 2024 Mar 21;19(3):e0293440. doi: 10.1371/journal.pone.0293440 (PMC10956829; doi:10.1371/journal.pone.0293440)
Supplement: S1 File — This repository contains the code to train the models, the resulting performance metrics, and code to analyse these metrics. (ZIP) [file pone.0293440.s007.zip › plos-one-submission/Code_data/generator.sh]

#!/bin/sh

python3 Code_data/main_digit_create.py --n_letters 5 --offset random_occluded --n_samples_train 110000 --FILENAME _data/digitclutter5
python3 Code_data/main_digit_create.py --n_letters 4 --offset random_occluded --n_samples_train 110000 --FILENAME _data/digitclutter4
python3 Code_data/main_digit_create.py --n_letters 3 --offset random_occluded --n_samples_train 110000 --FILENAME _data/digitclutter3
python3 Code_data/main_digit_create.py --n_letters 2 --offset random_occluded --n_samples_train 110000 --FILENAME _data/digitclutter2
