# Supplementary material for: Can neural networks benefit from objectives that encourage iterative convergent computations? A case study of ResNets and object classification
Source: PLoS One. 2024 Mar 21;19(3):e0293440. doi: 10.1371/journal.pone.0293440 (PMC10956829; doi:10.1371/journal.pone.0293440)
Supplement: S1 File — This repository contains the code to train the models, the resulting performance metrics, and code to analyse these metrics. (ZIP) [file pone.0293440.s007.zip › plos-one-submission/Code_data/utils_mod.py]

'''
Contains utility functions
'''

import shlex, subprocess
#from subprocess import Popen

import warnings
warnings.filterwarnings("ignore")

DIGITS = ['0', '1', '2', '3', '4', '5', '6', '7', '8', '9']

def shlex_cmd(command, print_cmd=False):
    '''
    A convinience function that submits a command using shlex and
    subprocess.Popen.

    command: string
        The command to be submitted
    '''
    if print_cmd:
        print(command)
    args = shlex.split(command)
    proc = subprocess.Popen(args)
    proc.communicate()
    
