# Supplementary material for: Can neural networks benefit from objectives that encourage iterative convergent computations? A case study of ResNets and object classification
Source: PLoS One. 2024 Mar 21;19(3):e0293440. doi: 10.1371/journal.pone.0293440 (PMC10956829; doi:10.1371/journal.pone.0293440)
Supplement: S1 File — This repository contains the code to train the models, the resulting performance metrics, and code to analyse these metrics. (ZIP) [file pone.0293440.s007.zip › plos-one-submission/environment.yml]

name: iterative-resnets
channels:
  - pytorch
  - conda-forge
  - defaults
dependencies:
  - _libgcc_mutex=0.1=conda_forge
  - _openmp_mutex=4.5=1_llvm
  - absl-py=0.11.0=py38h578d9bd_0
  - aiohttp=3.7.3=py38h25fe258_0
  - anaconda-client=1.7.2=py_0
  - anaconda-project=0.8.4=py_0
  - argon2-cffi=20.1.0=py38h25fe258_2
  - async-timeout=3.0.1=py_1000
  - async_generator=1.10=py_0
  - attrs=20.3.0=pyhd3deb0d_0
  - backcall=0.2.0=pyh9f0ad1d_0
  - backports=1.0=py_2
  - backports.functools_lru_cache=1.6.1=py_0
  - blas=1.0=mkl
  - bleach=3.2.1=pyh9f0ad1d_0
  - blinker=1.4=py_1
  - brotlipy=0.7.0=py38h8df0ef7_1001
  - c-ares=1.17.1=h36c2ea0_0
  - ca-certificates=2020.12.8=h06a4308_0
  - cachetools=4.1.1=py_0
  - certifi=2020.12.5=py38h06a4308_0
  - cffi=1.14.4=py38ha65f79e_1
  - chardet=3.0.4=py38h924ce5b_1008
  - click=7.1.2=pyh9f0ad1d_0
  - clyent=1.2.2=py_1
  - cryptography=3.2.1=py38h7699a38_0
  - cudatoolkit=10.2.89=hfd86e86_1
  - cycler=0.10.0=py_2
  - dbus=1.13.18=hb2f20db_0
  - decorator=4.4.2=py_0
  - defusedxml=0.6.0=py_0
  - entrypoints=0.3=pyhd8ed1ab_1003
  - expat=2.2.10=he6710b0_2
  - fontconfig=2.13.1=he4413a7_1000
  - freetype=2.10.4=h7ca028e_0
  - fsspec=0.8.4=py_0
  - future=0.18.2=py38h578d9bd_2
  - gettext=0.19.8.1=h0b5b191_1005
  - glib=2.66.3=h9c3ff4c_1
  - google-auth-oauthlib=0.4.1=py_2
  - gst-plugins-base=1.14.0=hbbd80ab_1
  - gstreamer=1.14.0=hb31296c_0
  - icu=58.2=hf484d3e_1000
  - idna=2.10=pyh9f0ad1d_0
  - importlib-metadata=3.1.1=pyhd8ed1ab_0
  - importlib_metadata=3.1.1=hd8ed1ab_0
  - ipykernel=5.3.4=py38h81c977d_1
  - ipython=7.19.0=py38h81c977d_0
  - ipython_genutils=0.2.0=py_1
  - ipywidgets=7.5.1=pyh9f0ad1d_1
  - jedi=0.17.2=py38h578d9bd_1
  - jinja2=2.11.2=pyh9f0ad1d_0
  - joblib=0.17.0=py_0
  - jpeg=9d=h36c2ea0_0
  - json5=0.9.5=pyh9f0ad1d_0
  - jsonschema=3.2.0=py_2
  - jupyter=1.0.0=py38_7
  - jupyter_client=6.1.7=py_0
  - jupyter_console=6.2.0=py_0
  - jupyter_core=4.7.0=py38h578d9bd_0
  - jupyterlab=2.2.6=py_0
  - jupyterlab_pygments=0.1.2=pyh9f0ad1d_0
  - jupyterlab_server=1.2.0=py_0
  - kiwisolver=1.3.1=py38h82cb98a_0
  - lcms2=2.11=hcbb858e_1
  - ld_impl_linux-64=2.35.1=hed1e6ac_0
  - libffi=3.3=h58526e2_1
  - libgcc-ng=9.3.0=h5dbcf3e_17
  - libgfortran-ng=7.3.0=hdf63c60_0
  - libglib=2.66.3=h1f3bc88_1
  - libiconv=1.16=h516909a_0
  - libpng=1.6.37=h21135ba_2
  - libprotobuf=3.14.0=h780b84a_0
  - libsodium=1.0.18=h36c2ea0_1
  - libstdcxx-ng=9.3.0=h2ae2ef3_17
  - libtiff=4.1.0=h4f3a223_6
  - libuuid=2.32.1=h14c3975_1000
  - libwebp-base=1.1.0=h36c2ea0_3
  - libxcb=1.13=h14c3975_1002
  - libxml2=2.9.10=hb55368b_3
  - llvm-openmp=11.0.0=hfc4b9b4_1
  - lz4-c=1.9.2=he1b5a44_3
  - markupsafe=1.1.1=py38h8df0ef7_2
  - matplotlib=3.2.2=0
  - matplotlib-base=3.2.2=py38hef1b27d_0
  - mistune=0.8.4=py38h25fe258_1002
  - mkl=2020.4=h726a3e6_304
  - mkl-service=2.3.0=py38h1e0a361_2
  - mkl_fft=1.2.0=py38hab2c0dc_1
  - mkl_random=1.2.0=py38hc5bc63f_1
  - multidict=4.7.5=py38h1e0a361_2
  - nbclient=0.5.1=py_0
  - nbconvert=6.0.7=py38h578d9bd_3
  - nbformat=5.0.8=py_0
  - ncurses=6.2=h58526e2_4
  - nest-asyncio=1.4.3=pyhd8ed1ab_0
  - ninja=1.10.2=h4bd325d_0
  - notebook=6.1.5=py38h578d9bd_0
  - numpy=1.19.2=py38h54aff64_0
  - numpy-base=1.19.2=py38hfa32c7d_0
  - olefile=0.46=pyh9f0ad1d_1
  - openssl=1.1.1i=h27cfd23_0
  - packaging=20.7=pyhd3deb0d_0
  - pandas=1.1.3=py38he6710b0_0
  - pandoc=2.11.2=h36c2ea0_0
  - pandocfilters=1.4.2=py_1
  - parso=0.7.0=py_0
  - pcre=8.44=he1b5a44_0
  - pexpect=4.8.0=pyh9f0ad1d_2
  - pickleshare=0.7.5=py_1003
  - pillow=8.0.1=py38h70fbd49_0
  - pip=20.3.1=pyhd8ed1ab_0
  - prometheus_client=0.9.0=pyhd3deb0d_0
  - prompt-toolkit=3.0.8=pyha770c72_0
  - prompt_toolkit=3.0.8=hd8ed1ab_0
  - pthread-stubs=0.4=h36c2ea0_1001
  - ptyprocess=0.6.0=py_1001
  - pyasn1=0.4.8=py_0
  - pycparser=2.20=pyh9f0ad1d_2
  - pygments=2.7.2=py_0
  - pyjwt=1.7.1=py_0
  - pyopenssl=20.0.0=pyhd8ed1ab_0
  - pyparsing=2.4.7=pyh9f0ad1d_0
  - pyqt=5.9.2=py38h05f1152_4
  - pyrsistent=0.17.3=py38h25fe258_1
  - pysocks=1.7.1=py38h924ce5b_2
  - python=3.8.5=h7579374_1
  - python-dateutil=2.8.1=py_0
  - python_abi=3.8=1_cp38
  - pytorch=1.6.0=py3.8_cuda10.2.89_cudnn7.6.5_0
  - pytorch-lightning=1.0.8=pyhd8ed1ab_0
  - pytz=2020.4=pyhd8ed1ab_0
  - pyzmq=20.0.0=py38h1d1b12f_1
  - qt=5.9.7=h5867ecd_1
  - qtconsole=5.0.1=pyhd8ed1ab_0
  - qtpy=1.9.0=py_0
  - readline=8.0=he28a2e2_2
  - requests=2.25.0=pyhd3deb0d_0
  - requests-oauthlib=1.3.0=pyh9f0ad1d_0
  - rsa=4.6=pyh9f0ad1d_0
  - ruamel_yaml=0.15.80=py38h8df0ef7_1003
  - scikit-learn=0.23.2=py38h0573a6f_0
  - scipy=1.5.2=py38h0b6359f_0
  - send2trash=1.5.0=py_0
  - setuptools=49.6.0=py38h924ce5b_2
  - sip=4.19.13=py38he6710b0_0
  - six=1.15.0=pyh9f0ad1d_0
  - sqlite=3.34.0=h74cdb3f_0
  - tensorboard=2.4.0=pyhd8ed1ab_0
  - tensorboard-plugin-wit=1.7.0=pyh9f0ad1d_0
  - terminado=0.9.1=py38h32f6830_1
  - testpath=0.4.4=py_0
  - threadpoolctl=2.1.0=pyh5ca1d4c_0
  - tk=8.6.10=hed695b0_1
  - torchvision=0.7.0=py38_cu102
  - tornado=6.1=py38h25fe258_0
  - traitlets=5.0.5=py_0
  - typing-extensions=3.7.4.3=0
  - typing_extensions=3.7.4.3=py_0
  - wcwidth=0.2.5=pyh9f0ad1d_2
  - webencodings=0.5.1=py_1
  - werkzeug=1.0.1=pyh9f0ad1d_0
  - wheel=0.36.1=pyhd3deb0d_0
  - widgetsnbextension=3.5.1=py38h578d9bd_4
  - xorg-libxau=1.0.9=h14c3975_0
  - xorg-libxdmcp=1.1.3=h516909a_0
  - xz=5.2.5=h516909a_1
  - yaml=0.2.5=h516909a_0
  - yarl=1.6.3=py38h25fe258_0
  - zeromq=4.3.3=h58526e2_3
  - zipp=3.4.0=py_0
  - zlib=1.2.11=h516909a_1010
  - zstd=1.4.5=h6597ccf_2
  - pip:
    - comet-ml==3.2.4
    - configobj==5.0.6
    - dulwich==0.20.6
    - everett==1.0.2
    - google-auth==1.22.1
    - grpcio==1.32.0
    - markdown==3.3.1
    - netifaces==0.10.9
    - nvidia-ml-py3==7.352.0
    - oauthlib==3.1.0
    - protobuf==3.13.0
    - pyasn1-modules==0.2.8
    - pyyaml==5.3.1
    - tqdm==4.50.2
    - urllib3==1.25.10
    - websocket-client==0.57.0
    - wrapt==1.12.1
    - wurlitzer==2.0.1
prefix: /home/samuel/anaconda3/envs/iterative-resnets
