# Supplementary material for: Can neural networks benefit from objectives that encourage iterative convergent computations? A case study of ResNets and object classification
Source: PLoS One. 2024 Mar 21;19(3):e0293440. doi: 10.1371/journal.pone.0293440 (PMC10956829; doi:10.1371/journal.pone.0293440)
Supplement: S1 File — This repository contains the code to train the models, the resulting performance metrics, and code to analyse these metrics. (ZIP) [file pone.0293440.s007.zip › plos-one-submission/supp-analysis.R]

# Execute the supplementary analysis after the main analysis

source('main-analysis.R')

# Supp. Fig. 1 -------------------------------------------------------------------

pcrs <- read_csv('data/cifar-pcr.csv')

supp_fig_1_a <-
  full_ici %>%
  filter(convergence_constraint == 'proper', criterion == 'err') %>%
  mutate(setup = paste0(coupling, '\n', if_else(init == 'r', '(rec.)', '(non-rec.)'))) %>%
  ggplot(aes(setup, auc, color = factor(n_channels, levels = c(8, 16, 32, 64)))) +
  geom_jitter(show.legend=FALSE, width = 0.2, alpha = 0.5) +
  stat_summary(show.legend=FALSE, mapping = aes(group = paste(n_channels, metric)),
               geom = 'line', fun.y = 'mean') +
  stat_summary(show.legend=FALSE, geom='point', size=1.75) +
  stat_summary(show.legend=FALSE, geom='linerange') +
  facet_wrap(~metric, scales='free_y') +
  scico::scale_color_scico_d(palette='berlin', drop = FALSE) +
  labs(x = 'Coupling parameter (Initialization)', y = 'AUC',
       color = '# channels') +
  theme_minimal()

supp_fig_1_b <-
  pcrs %>%
  mutate(setup = paste0(coupling, '\n', if_else(init == 'r', '(rec.)', '(non-rec.)'))) %>%
  ggplot(aes(setup, error_rate, color = factor(n_channels, levels = c(8, 16, 32, 64)))) +
  geom_point(position = position_jitter(width=0.2), alpha = 0.5, show.legend=FALSE, size=1) +
  stat_summary(show.legend=TRUE, geom='point', size=1.75) +
  stat_summary(show.legend=TRUE, geom='linerange') +
  stat_summary(geom = 'line', mapping = aes(group = n_channels), show.legend=FALSE) +
  scale_y_continuous(labels = scales::percent) +
  coord_cartesian(ylim = c(0.07, 0.16)) +
  scico::scale_color_scico_d(palette='berlin', drop = FALSE) +
  labs(x = 'Coupling parameter (Initialization)', y = 'Error rate on CIFAR-10',
       color = '# channels') +
  theme_minimal()

supp_fig_1_a + supp_fig_1_b +
  plot_layout(widths = c(3, 1)) +
  ggsave('figures/supp-fig-1.pdf', width=13, height=3)

# Supp. Fig. 2 ------------------------------------------------------------

sample_digitclutter <- read_csv('data/digitclutter-samplesize.csv')

fig_digitclutter <-
  bind_rows(digitclutter, sample_digitclutter) %>%
  mutate(
    data = case_when(
      (data == 'digitclutter_2') & (train_size == '2048') ~ 'Two digits (2048 samples)',
      (data == 'digitclutter_4') & (train_size == '8192') ~ 'Four digits (8192 samples)',
      data == 'digitclutter_2' ~ 'Two digits (100,000 samples)',
      data == 'digitclutter_3' ~ 'Three digits (100,000 samples)',
      data == 'digitclutter_4' ~ 'Four digits (100,000 samples)',
      data == 'digitclutter_5' ~ 'Five digits (100,000 samples)'
    ) %>%
      factor(levels = c('Two digits (100,000 samples)',
                        'Three digits (100,000 samples)',
                        'Four digits (100,000 samples)',
                        'Five digits (100,000 samples)',
                        'Two digits (2048 samples)',
                        'Four digits (8192 samples)'))
  ) %>%
  mutate(setup = paste0(coupling, '\n', if_else(init == 'r', '(rec.)', '(non-rec.)'))) %>%
  ggplot(aes(setup, error_rate, color = factor(n_channels, levels = c(8, 16, 32, 64)))) +
  geom_point(position = position_jitter(width=0.2), alpha = 0.5, show.legend=TRUE, size=1) +
  stat_summary(show.legend=TRUE, geom='point', size=1.75) +
  stat_summary(show.legend=TRUE, geom='linerange') +
  stat_summary(geom = 'line', mapping = aes(group = n_channels), show.legend=FALSE) +
  scale_y_continuous(labels = scales::percent) +
  facet_wrap(~data, nrow=2, scales = 'free_y', dir = 'v') +
  scico::scale_color_scico_d(palette='berlin', drop = FALSE) +
  labs(x = 'Coupling parameter (Initialization)', y = 'Error rate',
       color = '# channels') +
  theme_minimal()

cifar_100 <- read_csv('data/cifar-100.csv')

fig_cifar100 <-
  cifar_100 %>%
  mutate(setup = paste0(coupling, '\n', if_else(init == 'r', '(rec.)', '(non-rec.)'))) %>%
  mutate(data = 'CIFAR-100') %>%
  ggplot(aes(setup, error_rate, color = factor(n_channels, levels = c(8, 16, 32, 64)))) +
  geom_point(position = position_jitter(width=0.2), alpha = 0.5, show.legend=FALSE, size=1) +
  stat_summary(show.legend=FALSE, geom='point', size=1.75) +
  stat_summary(show.legend=FALSE, geom='linerange') +
  stat_summary(geom = 'line', mapping = aes(group = n_channels), show.legend=FALSE) +
  scale_y_continuous(labels = scales::percent) +
  scico::scale_color_scico_d(palette='berlin', drop = FALSE) +
  facet_wrap(~data) +
  labs(x = 'Coupling parameter (Initialization)', y = 'Error rate',
       color = '# channels') +
  theme_minimal()

sample_eff <- read_csv('data/cifar-samplesize.csv')

fig_sample_eff <-
  sample_eff %>%
  group_by(init, coupling, it, train_size, n_channels) %>%
  summarise(max_epoch = max(epoch)) %>%
  filter((train_size == 2048) & (max_epoch > 3700)) %>%
  semi_join(sample_eff, ., by = c('init', 'coupling', 'it', 'train_size', 'n_channels')) %>%
  group_by(init, coupling, it, train_size, n_channels) %>%
  summarise(error_rate = min(1-value)) %>%
  mutate(setup = paste0(coupling, '\n', if_else(init == 'r', '(rec.)', '(non-rec.)'))) %>%
  mutate(data = 'CIFAR-10 (2048 samples)') %>%
  ggplot(aes(setup, error_rate, color = factor(n_channels, levels = c(8, 16, 32, 64)))) +
  geom_point(position = position_jitter(width=0.2), alpha = 0.5, show.legend=FALSE, size=1) +
  stat_summary(show.legend=FALSE, geom='point', size=1.75) +
  stat_summary(show.legend=FALSE, geom='linerange') +
  stat_summary(geom = 'line', mapping = aes(group = n_channels), show.legend=FALSE) +
  scale_y_continuous(labels = scales::percent) +
  facet_wrap(~data) +
  scico::scale_color_scico_d(palette='berlin', drop = FALSE) +
  labs(x = 'Coupling parameter (Initialization)', y = NULL,
       color = '# channels') +
  theme_minimal()

mnist <- read_csv('data/mnist.csv')

fig_mnist <-
  mnist %>%
  mutate(setup = paste0(coupling, '\n', if_else(init == 'r', '(rec.)', '(non-rec.)'))) %>%
  mutate(data = 'MNIST') %>%
  ggplot(aes(setup, error_rate, color = factor(n_channels, levels = c(8, 16, 32, 64)))) +
  geom_point(position = position_jitter(width=0.2), alpha = 0.5, show.legend=FALSE, size=1) +
  stat_summary(show.legend=FALSE, geom='point', size=1.75) +
  stat_summary(show.legend=FALSE, geom='linerange') +
  stat_summary(geom = 'line', mapping = aes(group = n_channels), show.legend=FALSE) +
  scale_y_continuous(labels = scales::percent) +
  facet_wrap(~data) +
  scico::scale_color_scico_d(palette='berlin', drop = FALSE) +
  labs(x = 'Coupling parameter (Initialization)', y = NULL,
       color = '# channels') +
  theme_minimal()

(fig_digitclutter + theme(legend.position = 'top')) + (fig_cifar100 + fig_sample_eff + fig_mnist) +
  plot_annotation(tag_levels='a') +
  plot_layout(heights = c(2, 1)) +
  ggsave('figures/supp-fig-2.pdf', width = 10, height = 8)

# Supp. Fig. 3 ----------------------------------------------------------------------

cifar_additional <- read_csv('data/cifar-additional.csv') %>%
  mutate(`Nr. of Channels` = as.character(`Nr. of Channels`))

supp_fig_3_a <-
  cifar_additional %>%
  filter(method == 'uniform', start_at == '0') %>%
  filter(metric == 'acc') %>%
  mutate(error_rate = 1-value,
         coupling = paste0(coupling, '\n(',
                           if_else(init == 'nr', 'non-rec.', 'rec.'), ')'),
         data = if_else(data == 'train', 'Training data', 'Validation data')) %>%
  ggplot(aes(coupling, error_rate, shape = rec_bn, linetype = rec_bn,
             color = `Nr. of Channels`)) +
  geom_point(alpha = 0.5) +
  stat_summary(geom = 'point', size = 3, fun.y = mean) +
  stat_summary(mapping = aes(group = paste(`Nr. of Channels`, rec_bn)),
               geom = 'line', fun.y = mean) +
  facet_wrap(~data) +
  scale_y_continuous(labels = scales::percent) +
  scale_color_scico_d(palette = 'berlin') +
  labs(x = 'Coupling parameter (Initialization)',
       y = 'Error rate on CIFAR-10',
       color = '# channels',
       shape = 'Batchnorm initialization',
       linetype = 'Batchnorm initialization') +
  theme_minimal()

supp_fig_3_b <-
  cifar_additional %>%
  filter(`Nr. of Channels` != '8', start_at == '0') %>%
  filter(metric == 'acc') %>%
  mutate(error_rate = 1-value,
         coupling = paste0(coupling, '\n(',
                           if_else(init == 'nr', 'non-rec.', 'rec.'), ')'),
         data = if_else(data == 'train', 'Training data', 'Validation data')) %>%
  ggplot(aes(coupling, error_rate, shape = method, linetype = method,
             color = `Nr. of Channels`)) +
  geom_point(alpha = 0.5) +
  stat_summary(geom = 'point', size = 3, fun.y = mean) +
  stat_summary(mapping = aes(group = paste(`Nr. of Channels`, method)),
               geom = 'line', fun.y = mean) +
  facet_wrap(~data) +
  scale_y_continuous(labels = scales::percent) +
  scale_color_scico_d(palette = 'berlin') +
  labs(x = 'Coupling parameter (Initialization)',
       y = 'Error rate on CIFAR-10',
       color = '# channels',
       shape = 'Kernel type',
       linetype = 'Kernel type') +
  theme_minimal()

supp_fig_3_c <-
  cifar_additional %>%
  filter(start_at == '5') %>%
  filter(metric == 'acc') %>%
  mutate(error_rate = 1-value,
         coupling = paste0(coupling, '\n(',
                           if_else(init == 'nr', 'non-rec.', 'rec.'), ')'),
         data = if_else(data == 'train', 'Training data', 'Validation data')) %>%
  ggplot(aes(coupling, error_rate, shape = rec_bn, linetype = rec_bn,
             color = `Nr. of Channels`)) +
  geom_point(alpha = 0.5) +
  stat_summary(geom = 'point', size = 3, fun.y = mean) +
  stat_summary(mapping = aes(group = paste(`Nr. of Channels`, rec_bn)),
               geom = 'line', fun.y = mean) +
  facet_wrap(~data) +
  scale_y_continuous(labels = scales::percent) +
  scale_color_scico_d(palette = 'berlin') +
  labs(x = 'Coupling parameter (Initialization)',
       y = 'Error rate on CIFAR-10',
       color = '# channels',
       shape = 'Batchnorm initialization',
       linetype = 'Batchnorm initialization') +
  theme_minimal()

(supp_fig_3_a / supp_fig_3_b / supp_fig_3_c) +
  plot_annotation(tag_levels = 'a') +
  ggsave('figures/supp-fig-3.pdf', width=8, height = 8)

# Supp. Fig. 4 ------------------------------------------------

ici_additional <- read_csv('data/ici-additional.csv') %>%
  mutate(
    `Nr. of Channels` = as.character(`Nr. of Channels`),
    metric = factor(metric, levels = c('Convergence Index', 'Recurrence Index', 'Divergence Index'))
  )

ici_additional  %>%
  ggplot(aes(coupling, auc, shape = rec_bn, linetype = rec_bn,
             color = `Nr. of Channels`,
             group = paste(rec_bn, `Nr. of Channels`))) +
  stat_summary(geom='line', fun.y = mean) +
  stat_summary(geom='point', fun.y = mean) +
  facet_grid(setup~metric, scales = 'free') +
  scale_color_scico_d(palette = 'berlin') +
  theme_minimal() +
  labs(y = 'AUC', x = 'Coupling parameter',
       color = '# channels', shape = 'Batchnorm initialization',
       linetype = 'Batchnorm initialization') +
  theme(legend.position = 'top') +
  ggsave('figures/supp-fig-4.pdf', width=8, height=6)
