# Supplementary material for: Can neural networks benefit from objectives that encourage iterative convergent computations? A case study of ResNets and object classification
Source: PLoS One. 2024 Mar 21;19(3):e0293440. doi: 10.1371/journal.pone.0293440 (PMC10956829; doi:10.1371/journal.pone.0293440)
Supplement: S1 File — This repository contains the code to train the models, the resulting performance metrics, and code to analyse these metrics. (ZIP) [file pone.0293440.s007.zip › plos-one-submission/data/digitclutter.csv]

n_channels	it	init	coupling	data	error_rate
16	0	nr	0	digitclutter_2	0.001878976821899414
16	0	nr	0	digitclutter_3	0.02373415231704712
16	0	nr	0	digitclutter_4	0.09256327152252197
16	0	nr	0	digitclutter_5	0.13943827152252197
16	0	r	0	digitclutter_2	0.0013844966888427734
16	0	r	0	digitclutter_3	0.024525344371795654
16	0	r	0	digitclutter_4	0.0947389006614685
16	0	r	0	digitclutter_5	0.15259099006652832
16	0	r	0.5	digitclutter_2	0.00207674503326416
16	0	r	0.5	digitclutter_3	0.026503145694732666
16	0	r	0.5	digitclutter_4	0.1015625
16	0	r	0.5	digitclutter_5	0.15150314569473267
16	0	r	0.9	digitclutter_2	0.0023733973503112793
16	0	r	0.9	digitclutter_3	0.029074370861053467
16	0	r	0.9	digitclutter_4	0.11026501655578613
16	0	r	0.9	digitclutter_5	0.16257911920547485
16	0	r	1	digitclutter_2	0.00207674503326416
16	0	r	1	digitclutter_3	0.04123812913894653
16	0	r	1	digitclutter_5	0.20915740728378296
16	1	nr	0	digitclutter_2	0.00207674503326416
16	1	nr	0	digitclutter_3	0.024030864238739014
16	1	nr	0	digitclutter_5	0.14349287748336792
16	1	r	0	digitclutter_2	0.0013844966888427734
16	1	r	0	digitclutter_3	0.02521759271621704
16	1	r	0	digitclutter_5	0.1474485993385315
16	1	r	0.5	digitclutter_2	0.0025712251663208008
16	1	r	0.5	digitclutter_3	0.023239731788635254
16	1	r	0.5	digitclutter_5	0.1438884735107422
16	1	r	0.9	digitclutter_2	0.002175629138946533
16	1	r	0.9	digitclutter_3	0.030261099338531494
16	1	r	0.9	digitclutter_5	0.16168910264968872
16	1	r	1	digitclutter_2	0.0022745132446289062
16	1	r	1	digitclutter_3	0.044204890727996826
16	1	r	1	digitclutter_5	0.22844147682189941
16	2	nr	0	digitclutter_2	0.00207674503326416
16	2	nr	0	digitclutter_3	0.02422863245010376
16	2	nr	0	digitclutter_4	0.09820014238357544
16	2	r	0	digitclutter_2	0.002175629138946533
16	2	r	0	digitclutter_4	0.09978240728378296
16	2	r	0	digitclutter_5	0.14982199668884277
16	2	r	0.5	digitclutter_2	0.001878976821899414
16	2	r	0.5	digitclutter_4	0.09918910264968872
16	2	r	0.5	digitclutter_5	0.15031647682189941
16	2	r	0.9	digitclutter_2	0.0016811490058898926
16	2	r	0.9	digitclutter_4	0.11303400993347168
16	2	r	0.9	digitclutter_5	0.15931564569473267
16	2	r	1	digitclutter_2	0.002175629138946533
16	2	r	1	digitclutter_4	0.15179985761642456
16	2	r	1	digitclutter_5	0.21588212251663208
32	0	nr	0	digitclutter_2	0.001780092716217041
32	0	nr	0	digitclutter_3	0.02165740728378296
32	0	nr	0	digitclutter_4	0.08583861589431763
32	0	nr	0	digitclutter_5	0.1295490264892578
32	0	r	0	digitclutter_2	0.0016811490058898926
32	0	r	0	digitclutter_3	0.02294301986694336
32	0	r	0	digitclutter_4	0.08870649337768555
32	0	r	0	digitclutter_5	0.1240110993385315
32	0	r	0.5	digitclutter_2	0.002175629138946533
32	0	r	0.5	digitclutter_3	0.02165740728378296
32	0	r	0.5	digitclutter_4	0.09137660264968872
32	0	r	0.5	digitclutter_5	0.13004350662231445
32	0	r	0.9	digitclutter_2	0.0015822649002075195
32	0	r	0.9	digitclutter_3	0.026206493377685547
32	0	r	0.9	digitclutter_4	0.09572786092758179
32	0	r	0.9	digitclutter_5	0.14013051986694336
32	0	r	1	digitclutter_2	0.0014833807945251465
32	0	r	1	digitclutter_3	0.02946990728378296
32	0	r	1	digitclutter_4	0.1214398741722107
32	0	r	1	digitclutter_5	0.16880935430526733
32	1	nr	0	digitclutter_2	0.002175629138946533
32	1	nr	0	digitclutter_5	0.1308346390724182
32	1	r	0	digitclutter_2	0.00207674503326416
32	1	r	0	digitclutter_3	0.02136075496673584
32	1	r	0	digitclutter_5	0.13390034437179565
32	1	r	0.5	digitclutter_2	0.0016811490058898926
32	1	r	0.5	digitclutter_4	0.08880537748336792
32	1	r	0.9	digitclutter_2	0.0022745132446289062
32	1	r	0.9	digitclutter_3	0.02422863245010376
32	1	r	0.9	digitclutter_5	0.1438884735107422
32	1	r	1	digitclutter_2	0.0016811490058898926
32	1	r	1	digitclutter_5	0.16950160264968872
32	2	nr	0	digitclutter_2	0.001977860927581787
32	2	nr	0	digitclutter_3	0.021261870861053467
32	2	r	0	digitclutter_2	0.00207674503326416
32	2	r	0	digitclutter_3	0.02264636754989624
32	2	r	0	digitclutter_4	0.08761864900588989
32	2	r	0.5	digitclutter_2	0.0022745132446289062
32	2	r	0.5	digitclutter_3	0.022547483444213867
32	2	r	0.5	digitclutter_4	0.08880537748336792
32	2	r	0.9	digitclutter_2	0.001780092716217041
32	2	r	0.9	digitclutter_3	0.02373415231704712
32	2	r	0.9	digitclutter_4	0.10205698013305664
32	2	r	1	digitclutter_2	0.001977860927581787
32	2	r	1	digitclutter_3	0.029568850994110107
32	2	r	1	digitclutter_4	0.11520963907241821
64	0	nr	0	digitclutter_2	0.001878976821899414
64	0	nr	0	digitclutter_3	0.019580721855163574
64	0	nr	0	digitclutter_4	0.08089399337768555
64	0	nr	0	digitclutter_5	0.11965978145599365
64	0	r	0	digitclutter_2	0.0023733973503112793
64	0	r	0	digitclutter_3	0.02056962251663208
64	0	r	0	digitclutter_4	0.08079510927200317
64	0	r	0	digitclutter_5	0.12410998344421387
64	0	r	0.5	digitclutter_3	0.019086241722106934
64	0	r	0.5	digitclutter_4	0.07990509271621704
64	0	r	0.5	digitclutter_5	0.12035202980041504
64	0	r	0.9	digitclutter_3	0.022349655628204346
64	0	r	0.9	digitclutter_4	0.08524525165557861
64	0	r	0.9	digitclutter_5	0.125
64	0	r	1	digitclutter_2	0.001977860927581787
64	0	r	1	digitclutter_3	0.02007514238357544
64	0	r	1	digitclutter_4	0.09187102317810059
64	0	r	1	digitclutter_5	0.12885677814483643
64	1	nr	0	digitclutter_3	0.021459639072418213
64	1	nr	0	digitclutter_4	0.0806962251663208
64	1	nr	0	digitclutter_5	0.11995649337768555
64	1	r	0	digitclutter_3	0.01898735761642456
64	1	r	0	digitclutter_5	0.11768198013305664
64	1	r	0.5	digitclutter_2	0.0013844966888427734
64	1	r	0.5	digitclutter_3	0.02165740728378296
64	1	r	0.5	digitclutter_4	0.0755537748336792
64	1	r	0.5	digitclutter_5	0.11896759271621704
64	1	r	0.9	digitclutter_2	0.0016811490058898926
64	1	r	0.9	digitclutter_3	0.021162986755371094
64	1	r	0.9	digitclutter_4	0.08326739072799683
64	1	r	0.9	digitclutter_5	0.1266811490058899
64	1	r	1	digitclutter_2	0.0016811490058898926
64	1	r	1	digitclutter_3	0.020668506622314453
64	1	r	1	digitclutter_4	0.09434336423873901
