# Supplementary material for: Can neural networks benefit from objectives that encourage iterative convergent computations? A case study of ResNets and object classification
Source: PLoS One. 2024 Mar 21;19(3):e0293440. doi: 10.1371/journal.pone.0293440 (PMC10956829; doi:10.1371/journal.pone.0293440)
Supplement: S1 File — This repository contains the code to train the models, the resulting performance metrics, and code to analyse these metrics. (ZIP) [file pone.0293440.s007.zip › plos-one-submission/data/cifar-100.csv]

init	coupling	it	n_channels	error_rate
nr	0	0	8	0.33085936307907104
nr	0	0	16	0.26953125
nr	0	0	32	0.23046875
nr	0	1	8	0.3267577886581421
nr	0	1	16	0.2705078125
nr	0	1	32	0.24101561307907104
r	0	0	8	0.3173828125
r	0	0	16	0.2767578363418579
r	0	0	32	0.2330077886581421
r	0	1	8	0.32929688692092896
r	0	1	16	0.28203123807907104
r	0	1	32	0.24101561307907104
r	0.5	0	8	0.3265625238418579
r	0.5	0	16	0.27128905057907104
r	0.5	1	8	0.32929688692092896
r	0.5	1	16	0.27558594942092896
r	0.5	1	32	0.240234375
r	0.9	0	8	0.3246093988418579
r	0.9	0	16	0.27128905057907104
r	0.9	0	32	0.2451171875
r	0.9	1	8	0.3226562738418579
r	0.9	1	16	0.2749999761581421
r	0.9	1	32	0.2412109375
r	1	0	8	0.43437498807907104
r	1	0	16	0.34257811307907104
r	1	0	32	0.296875
r	1	1	8	0.43378907442092896
r	1	1	16	0.3447265625
r	1	1	32	0.298828125
