# Supplementary material for: Can neural networks benefit from objectives that encourage iterative convergent computations? A case study of ResNets and object classification
Source: PLoS One. 2024 Mar 21;19(3):e0293440. doi: 10.1371/journal.pone.0293440 (PMC10956829; doi:10.1371/journal.pone.0293440)
Supplement: S1 File — This repository contains the code to train the models, the resulting performance metrics, and code to analyse these metrics. (ZIP) [file pone.0293440.s007.zip › plos-one-submission/data/cifar.csv]

n_channels	it	init	coupling	error_rate
8	0	nr	0	0.06406247615814209
8	0	r	0	0.07421875
8	0	r	0.5	0.07089841365814209
8	0	r	0.9	0.07246094942092896
8	0	r	1	0.12187498807907104
8	1	nr	0	0.06953126192092896
8	1	r	0	0.06601560115814209
8	1	r	0.5	0.06679689884185791
8	1	r	0.9	0.072265625
8	1	r	1	0.1201171875
8	2	nr	0	0.07011717557907104
8	2	r	0	0.0693359375
8	2	r	0.5	0.06855469942092896
8	2	r	0.9	0.0791015625
8	2	r	1	0.126953125
8	3	nr	0	0.06601560115814209
8	3	r	0	0.07421875
8	3	r	0.5	0.06894528865814209
8	3	r	0.9	0.0849609375
8	3	r	1	0.12265622615814209
8	4	r	0	0.06855469942092896
8	4	r	0.5	0.07167971134185791
8	4	r	0.9	0.078125
8	4	r	1	0.12382811307907104
8	5	nr	0	0.0703125
8	5	r	0	0.06992185115814209
8	5	r	0.5	0.07148438692092896
8	5	r	0.9	0.08281248807907104
8	5	r	1	0.1255859136581421
16	0	nr	0	0.050585925579071045
16	0	r	0	0.052929699420928955
16	0	r	0.5	0.05507814884185791
16	0	r	0.9	0.06660157442092896
16	0	r	1	0.09042966365814209
16	1	nr	0	0.051562488079071045
16	1	r	0	0.0546875
16	1	r	0.5	0.050000011920928955
16	1	r	0.9	0.06503903865814209
16	1	r	1	0.08652341365814209
16	2	nr	0	0.05234372615814209
16	2	r	0	0.0478515625
16	2	r	0.5	0.05117189884185791
16	2	r	0.9	0.06660157442092896
16	2	r	1	0.08984375
16	3	nr	0	0.05117189884185791
16	3	r	0	0.050000011920928955
16	3	r	0.5	0.05410158634185791
16	3	r	0.9	0.06699216365814209
16	3	r	1	0.08984375
16	4	nr	0	0.052734375
16	4	r	0	0.05078125
16	4	r	0.5	0.054882824420928955
16	4	r	0.9	0.0634765625
16	4	r	1	0.0859375
16	5	nr	0	0.05117189884185791
16	5	r	0	0.054882824420928955
16	5	r	0.5	0.050976574420928955
16	5	r	0.9	0.06562501192092896
16	5	r	1	0.09140622615814209
32	0	nr	0	0.04550778865814209
32	0	r	0	0.04550778865814209
32	0	r	0.5	0.0458984375
32	0	r	0.9	0.05214846134185791
32	0	r	1	0.06113278865814209
32	1	nr	0	0.043749988079071045
32	1	r	0	0.04355466365814209
32	1	r	0.5	0.04550778865814209
32	1	r	0.9	0.05136716365814209
32	1	r	1	0.06093752384185791
32	2	nr	0	0.042773425579071045
32	2	r	0	0.045117199420928955
32	2	r	0.5	0.047070324420928955
32	2	r	0.9	0.05429685115814209
32	2	r	1	0.06464844942092896
32	3	nr	0	0.044921875
32	3	r	0	0.044726550579071045
32	3	r	0.5	0.04746091365814209
32	3	r	0.9	0.051953136920928955
32	3	r	1	0.060351550579071045
32	4	nr	0	0.04531252384185791
32	4	r	0	0.0419921875
32	4	r	0.5	0.04550778865814209
32	4	r	0.9	0.054492175579071045
32	4	r	1	0.06289064884185791
32	5	nr	0	0.046093761920928955
32	5	r	0	0.04355466365814209
32	5	r	0.5	0.045703113079071045
32	5	r	0.9	0.050976574420928955
32	5	r	1	0.06679689884185791
64	0	nr	0	0.04062497615814209
64	0	r	0	0.040820300579071045
64	0	r	0.5	0.040820300579071045
64	0	r	0.9	0.045703113079071045
64	0	r	1	0.05136716365814209
64	1	nr	0	0.044140636920928955
64	1	r	0	0.0400390625
64	1	r	0.5	0.042187511920928955
64	1	r	0.9	0.046679675579071045
64	1	r	1	0.05039060115814209
64	2	nr	0	0.040234386920928955
64	2	r	0	0.04355466365814209
64	2	r	0.5	0.03964841365814209
64	2	r	0.9	0.04726564884185791
64	2	r	1	0.049609363079071045
64	3	nr	0	0.04160153865814209
64	3	r	0	0.04531252384185791
64	3	r	0.5	0.04433596134185791
64	3	r	0.9	0.045703113079071045
64	3	r	1	0.0517578125
64	4	nr	0	0.03847658634185791
64	4	r	0	0.039257824420928955
64	4	r	0.5	0.04550778865814209
64	4	r	0.9	0.045117199420928955
64	4	r	1	0.05312502384185791
64	5	nr	0	0.0419921875
64	5	r	0	0.04140627384185791
64	5	r	0.5	0.042187511920928955
64	5	r	0.9	0.04746091365814209
64	5	r	1	0.053515613079071045
