# Supplementary material for: Can neural networks benefit from objectives that encourage iterative convergent computations? A case study of ResNets and object classification
Source: PLoS One. 2024 Mar 21;19(3):e0293440. doi: 10.1371/journal.pone.0293440 (PMC10956829; doi:10.1371/journal.pone.0293440)
Supplement: S1 File — This repository contains the code to train the models, the resulting performance metrics, and code to analyse these metrics. (ZIP) [file pone.0293440.s007.zip › plos-one-submission/data/cifar-icr.csv]

coupling	init	n_channels	it	error_rate
0	nr	16	0	0.11210936307907104
0	nr	16	1	0.11601561307907104
0	nr	16	2	0.11660158634185791
0	nr	16	3	0.11738282442092896
0	nr	16	4	0.11855471134185791
0	nr	16	5	0.11054688692092896
0	nr	32	0	0.08652341365814209
0	nr	32	1	0.08847653865814209
0	nr	32	2	0.08320313692092896
0	nr	32	4	0.08457028865814209
0	nr	32	5	0.08769530057907104
0	nr	64	0	0.06796872615814209
0	nr	64	1	0.06757813692092896
0	nr	64	2	0.06875002384185791
0	r	16	0	0.11972653865814209
0	r	16	1	0.12031251192092896
0	r	16	2	0.11484372615814209
0	r	16	3	0.12285155057907104
0	r	16	4	0.13105469942092896
0	r	16	5	0.11503905057907104
0	r	32	0	0.08339846134185791
0	r	32	1	0.08671873807907104
0	r	32	2	0.08652341365814209
0	r	32	3	0.08554685115814209
0	r	32	4	0.08730471134185791
0	r	32	5	0.08574217557907104
0	r	64	0	0.06816405057907104
0	r	64	1	0.06972658634185791
0	r	64	2	0.07148438692092896
0	r	64	3	0.07246094942092896
0	r	64	4	0.07265627384185791
0.5	r	16	0	0.12187498807907104
0.5	r	16	1	0.1304687261581421
0.5	r	16	2	0.11542969942092896
0.5	r	16	3	0.1957031488418579
0.5	r	16	4	0.134765625
0.5	r	16	5	0.11191403865814209
0.5	r	32	0	0.08925783634185791
0.5	r	32	1	0.09296876192092896
0.5	r	32	2	0.09511721134185791
0.5	r	32	3	0.08749997615814209
0.5	r	32	4	0.0849609375
0.5	r	64	0	0.06757813692092896
0.5	r	64	1	0.07089841365814209
0.5	r	64	2	0.0693359375
0.5	r	64	3	0.06914061307907104
0.9	r	16	0	0.11894530057907104
0.9	r	16	1	0.11484372615814209
0.9	r	16	2	0.11250001192092896
0.9	r	16	3	0.11777341365814209
0.9	r	16	4	0.11406248807907104
0.9	r	16	5	0.10781252384185791
0.9	r	32	0	0.1439453363418579
0.9	r	32	1	0.15234375
0.9	r	32	2	0.14667969942092896
0.9	r	32	3	0.14179688692092896
0.9	r	32	4	0.150390625
0.9	r	64	0	0.06757813692092896
0.9	r	64	1	0.07402342557907104
0.9	r	64	2	0.07246094942092896
0.9	r	64	3	0.0703125
1	r	16	0	0.08749997615814209
1	r	16	1	0.08359372615814209
1	r	16	2	0.08828127384185791
1	r	16	3	0.0869140625
1	r	16	5	0.08632814884185791
1	r	32	0	0.0830078125
1	r	32	1	0.08847653865814209
1	r	32	2	0.08437502384185791
1	r	32	3	0.09062498807907104
1	r	32	4	0.08574217557907104
1	r	64	0	0.07304686307907104
1	r	64	1	0.07695311307907104
1	r	64	2	0.0673828125
1	r	64	3	0.10585939884185791
