# Supplementary material for: Can neural networks benefit from objectives that encourage iterative convergent computations? A case study of ResNets and object classification
Source: PLoS One. 2024 Mar 21;19(3):e0293440. doi: 10.1371/journal.pone.0293440 (PMC10956829; doi:10.1371/journal.pone.0293440)
Supplement: S1 File — This repository contains the code to train the models, the resulting performance metrics, and code to analyse these metrics. (ZIP) [file pone.0293440.s007.zip › plos-one-submission/data/ici-additional.csv]

init	coupling	it	folder	metric	auc	epoch	value	Nr. of Channels	rec_bn	method	start_at	setup
r	0	0	cifar_rb-16-16	Convergence Index	0.583901667432422	373	0.942578136920929	16	gamma=0.1	uniform	0	Start coupling at: 0 Kernel type: uniform
r	0	0	cifar_rb-16-16	Recurrence Index	0.9959026945842157	373	0.942578136920929	16	gamma=0.1	uniform	0	Start coupling at: 0 Kernel type: uniform
r	0	0	cifar_rb-16-16	Divergence Index	0.5974184470480128	373	0.942578136920929	16	gamma=0.1	uniform	0	Start coupling at: 0 Kernel type: uniform
r	0	0	cifar_rb-16-32	Convergence Index	0.7816343920179749	395	0.9517577886581421	32	gamma=0.1	uniform	0	Start coupling at: 0 Kernel type: uniform
r	0	0	cifar_rb-16-32	Recurrence Index	0.993236331392982	395	0.9517577886581421	32	gamma=0.1	uniform	0	Start coupling at: 0 Kernel type: uniform
r	0	0	cifar_rb-16-32	Divergence Index	0.2767789138961879	395	0.9517577886581421	32	gamma=0.1	uniform	0	Start coupling at: 0 Kernel type: uniform
r	0	0	cifar_rb-16-64	Convergence Index	0.8040606862410379	398	0.9583984613418579	64	gamma=0.1	uniform	0	Start coupling at: 0 Kernel type: uniform
r	0	0	cifar_rb-16-64	Recurrence Index	0.9917065832097947	398	0.9583984613418579	64	gamma=0.1	uniform	0	Start coupling at: 0 Kernel type: uniform
r	0	0	cifar_rb-16-64	Divergence Index	0.16097762793520734	398	0.9583984613418579	64	gamma=0.1	uniform	0	Start coupling at: 0 Kernel type: uniform
r	0	0	cifar_rb-16-8	Convergence Index	0.5019234496124031	380	0.922656238079071	8	gamma=0.1	uniform	0	Start coupling at: 0 Kernel type: uniform
r	0	0	cifar_rb-16-8	Recurrence Index	1.0160132778913435	380	0.922656238079071	8	gamma=0.1	uniform	0	Start coupling at: 0 Kernel type: uniform
r	0	0	cifar_rb-16-8	Divergence Index	0.7568483527131783	380	0.922656238079071	8	gamma=0.1	uniform	0	Start coupling at: 0 Kernel type: uniform
r	0	1	cifar_rb-16-16	Convergence Index	0.5786776796298421	383	0.9447265863418579	16	gamma=0.1	uniform	0	Start coupling at: 0 Kernel type: uniform
r	0	1	cifar_rb-16-16	Recurrence Index	0.9803560959295432	383	0.9447265863418579	16	gamma=0.1	uniform	0	Start coupling at: 0 Kernel type: uniform
r	0	1	cifar_rb-16-16	Divergence Index	0.5263565446828037	383	0.9447265863418579	16	gamma=0.1	uniform	0	Start coupling at: 0 Kernel type: uniform
r	0	1	cifar_rb-16-32	Convergence Index	0.7440547619047619	263	0.951367199420929	32	gamma=0.1	uniform	0	Start coupling at: 0 Kernel type: uniform
r	0	1	cifar_rb-16-32	Recurrence Index	0.9880102975755924	263	0.951367199420929	32	gamma=0.1	uniform	0	Start coupling at: 0 Kernel type: uniform
r	0	1	cifar_rb-16-32	Divergence Index	0.22873214285714283	263	0.951367199420929	32	gamma=0.1	uniform	0	Start coupling at: 0 Kernel type: uniform
r	0	1	cifar_rb-16-64	Convergence Index	0.8019647735033006	341	0.958203136920929	64	gamma=0.1	uniform	0	Start coupling at: 0 Kernel type: uniform
r	0	1	cifar_rb-16-64	Recurrence Index	0.9934619941887618	341	0.958203136920929	64	gamma=0.1	uniform	0	Start coupling at: 0 Kernel type: uniform
r	0	1	cifar_rb-16-64	Divergence Index	0.08876218795052739	341	0.958203136920929	64	gamma=0.1	uniform	0	Start coupling at: 0 Kernel type: uniform
r	0	1	cifar_rb-16-8	Convergence Index	0.442169540229885	381	0.925000011920929	8	gamma=0.1	uniform	0	Start coupling at: 0 Kernel type: uniform
r	0	1	cifar_rb-16-8	Recurrence Index	1.031394675324494	381	0.925000011920929	8	gamma=0.1	uniform	0	Start coupling at: 0 Kernel type: uniform
r	0	1	cifar_rb-16-8	Divergence Index	0.7891547176748326	381	0.925000011920929	8	gamma=0.1	uniform	0	Start coupling at: 0 Kernel type: uniform
r	0.25	0	cifar_tri-16-16	Convergence Index	0.6750073964497042	224	0.9462890625	16	gamma=1	triangular	0	Start coupling at: 0 Kernel type: triangular
r	0.25	0	cifar_tri-16-16	Recurrence Index	0.9870235115474613	224	0.9462890625	16	gamma=1	triangular	0	Start coupling at: 0 Kernel type: triangular
r	0.25	0	cifar_tri-16-16	Divergence Index	0.3515359960552268	224	0.9462890625	16	gamma=1	triangular	0	Start coupling at: 0 Kernel type: triangular
r	0.25	0	cifar_tri-16-32	Convergence Index	0.7466572967908175	372	0.954882800579071	32	gamma=1	triangular	0	Start coupling at: 0 Kernel type: triangular
r	0.25	0	cifar_tri-16-32	Recurrence Index	0.9857897546508778	372	0.954882800579071	32	gamma=1	triangular	0	Start coupling at: 0 Kernel type: triangular
r	0.25	0	cifar_tri-16-32	Divergence Index	0.18987390350877195	372	0.954882800579071	32	gamma=1	triangular	0	Start coupling at: 0 Kernel type: triangular
r	0.25	0	cifar_tri-16-64	Convergence Index	0.743851349245311	244	0.9609375	64	gamma=1	triangular	0	Start coupling at: 0 Kernel type: triangular
r	0.25	0	cifar_tri-16-64	Recurrence Index	0.9928351224240928	244	0.9609375	64	gamma=1	triangular	0	Start coupling at: 0 Kernel type: triangular
r	0.25	0	cifar_tri-16-64	Divergence Index	0.08902096420978595	244	0.9609375	64	gamma=1	triangular	0	Start coupling at: 0 Kernel type: triangular
r	0.25	1	cifar_tri-16-16	Convergence Index	0.590668044077135	369	0.9482421875	16	gamma=1	triangular	0	Start coupling at: 0 Kernel type: triangular
r	0.25	1	cifar_tri-16-16	Recurrence Index	0.9899033952384917	369	0.9482421875	16	gamma=1	triangular	0	Start coupling at: 0 Kernel type: triangular
r	0.25	1	cifar_tri-16-16	Divergence Index	0.4098607831562377	369	0.9482421875	16	gamma=1	triangular	0	Start coupling at: 0 Kernel type: triangular
r	0.25	1	cifar_tri-16-32	Convergence Index	0.7106796040838593	247	0.9564453363418579	32	gamma=1	triangular	0	Start coupling at: 0 Kernel type: triangular
r	0.25	1	cifar_tri-16-32	Recurrence Index	0.9771525937781451	247	0.9564453363418579	32	gamma=1	triangular	0	Start coupling at: 0 Kernel type: triangular
r	0.25	1	cifar_tri-16-32	Divergence Index	0.18170604914933836	247	0.9564453363418579	32	gamma=1	triangular	0	Start coupling at: 0 Kernel type: triangular
r	0.25	1	cifar_tri-16-64	Convergence Index	0.7591228070175439	286	0.957812488079071	64	gamma=1	triangular	0	Start coupling at: 0 Kernel type: triangular
r	0.25	1	cifar_tri-16-64	Recurrence Index	0.9714106908210227	286	0.957812488079071	64	gamma=1	triangular	0	Start coupling at: 0 Kernel type: triangular
r	0.25	1	cifar_tri-16-64	Divergence Index	0.09805250447923967	286	0.957812488079071	64	gamma=1	triangular	0	Start coupling at: 0 Kernel type: triangular
r	0.25	2	cifar_tri-16-16	Convergence Index	0.5683378580421782	276	0.948437511920929	16	gamma=1	triangular	0	Start coupling at: 0 Kernel type: triangular
r	0.25	2	cifar_tri-16-16	Recurrence Index	0.9954883209598951	276	0.948437511920929	16	gamma=1	triangular	0	Start coupling at: 0 Kernel type: triangular
r	0.25	2	cifar_tri-16-16	Divergence Index	0.363808722851747	276	0.948437511920929	16	gamma=1	triangular	0	Start coupling at: 0 Kernel type: triangular
r	0.25	2	cifar_tri-16-32	Convergence Index	0.7197327154098178	266	0.9564453363418579	32	gamma=1	triangular	0	Start coupling at: 0 Kernel type: triangular
r	0.25	2	cifar_tri-16-32	Recurrence Index	0.9581089051265288	266	0.9564453363418579	32	gamma=1	triangular	0	Start coupling at: 0 Kernel type: triangular
r	0.25	2	cifar_tri-16-32	Divergence Index	0.19562289092298624	266	0.9564453363418579	32	gamma=1	triangular	0	Start coupling at: 0 Kernel type: triangular
r	0.25	2	cifar_tri-16-64	Convergence Index	0.7061700966635485	342	0.956250011920929	64	gamma=1	triangular	0	Start coupling at: 0 Kernel type: triangular
r	0.25	2	cifar_tri-16-64	Recurrence Index	0.9601295892678741	342	0.956250011920929	64	gamma=1	triangular	0	Start coupling at: 0 Kernel type: triangular
r	0.25	2	cifar_tri-16-64	Divergence Index	0.11055998748631318	342	0.956250011920929	64	gamma=1	triangular	0	Start coupling at: 0 Kernel type: triangular
r	0.5	0	cifar_rb-16-16	Convergence Index	0.6631812875569335	228	0.943164050579071	16	gamma=0.1	uniform	0	Start coupling at: 0 Kernel type: uniform
r	0.5	0	cifar_rb-16-16	Recurrence Index	0.9887327749229047	228	0.943164050579071	16	gamma=0.1	uniform	0	Start coupling at: 0 Kernel type: uniform
r	0.5	0	cifar_rb-16-16	Divergence Index	0.6195386956022505	228	0.943164050579071	16	gamma=0.1	uniform	0	Start coupling at: 0 Kernel type: uniform
r	0.5	0	cifar_rb-16-32	Convergence Index	0.6621915077824714	374	0.952929675579071	32	gamma=0.1	uniform	0	Start coupling at: 0 Kernel type: uniform
r	0.5	0	cifar_rb-16-32	Recurrence Index	0.9981458779803434	374	0.952929675579071	32	gamma=0.1	uniform	0	Start coupling at: 0 Kernel type: uniform
r	0.5	0	cifar_rb-16-32	Divergence Index	0.2331423393081402	374	0.952929675579071	32	gamma=0.1	uniform	0	Start coupling at: 0 Kernel type: uniform
r	0.5	0	cifar_rb-16-64	Convergence Index	0.8196315015186029	382	0.95703125	64	gamma=0.1	uniform	0	Start coupling at: 0 Kernel type: uniform
r	0.5	0	cifar_rb-16-64	Recurrence Index	0.9961996405731988	382	0.95703125	64	gamma=0.1	uniform	0	Start coupling at: 0 Kernel type: uniform
r	0.5	0	cifar_rb-16-64	Divergence Index	0.21093038154897492	382	0.95703125	64	gamma=0.1	uniform	0	Start coupling at: 0 Kernel type: uniform
r	0.5	0	cifar_rb-16-8	Convergence Index	0.482370113468563	339	0.918164074420929	8	gamma=0.1	uniform	0	Start coupling at: 0 Kernel type: uniform
r	0.5	0	cifar_rb-16-8	Recurrence Index	1.099394420660935	339	0.918164074420929	8	gamma=0.1	uniform	0	Start coupling at: 0 Kernel type: uniform
r	0.5	0	cifar_rb-16-8	Divergence Index	0.8013535109194062	339	0.918164074420929	8	gamma=0.1	uniform	0	Start coupling at: 0 Kernel type: uniform
r	0.5	0	cifar_startat5_rb-16-16	Convergence Index	0.6103194907187054	250	0.9417968988418579	16	gamma=0.1	uniform	5	Start coupling at: 5 Kernel type: uniform
r	0.5	0	cifar_startat5_rb-16-16	Recurrence Index	1.0089658263282137	250	0.9417968988418579	16	gamma=0.1	uniform	5	Start coupling at: 5 Kernel type: uniform
r	0.5	0	cifar_startat5_rb-16-16	Divergence Index	0.4128589560526733	250	0.9417968988418579	16	gamma=0.1	uniform	5	Start coupling at: 5 Kernel type: uniform
r	0.5	0	cifar_startat5_rb-16-64	Convergence Index	0.7832861626275268	325	0.958984375	64	gamma=0.1	uniform	5	Start coupling at: 5 Kernel type: uniform
r	0.5	0	cifar_startat5_rb-16-64	Recurrence Index	0.987547356792417	325	0.958984375	64	gamma=0.1	uniform	5	Start coupling at: 5 Kernel type: uniform
r	0.5	0	cifar_startat5_rb-16-64	Divergence Index	0.09245813896158075	325	0.958984375	64	gamma=0.1	uniform	5	Start coupling at: 5 Kernel type: uniform
r	0.5	0	cifar_startat5_rb-16-8	Convergence Index	0.5442647431400062	210	0.922070324420929	8	gamma=0.1	uniform	5	Start coupling at: 5 Kernel type: uniform
r	0.5	0	cifar_startat5_rb-16-8	Recurrence Index	1.0189229999057692	210	0.922070324420929	8	gamma=0.1	uniform	5	Start coupling at: 5 Kernel type: uniform
r	0.5	0	cifar_startat5_rb-16-8	Divergence Index	0.44187397684752105	210	0.922070324420929	8	gamma=0.1	uniform	5	Start coupling at: 5 Kernel type: uniform
r	0.5	0	cifar_startat5-16-16	Convergence Index	0.4650224427120245	239	0.9478515386581421	16	gamma=1	uniform	5	Start coupling at: 5 Kernel type: uniform
r	0.5	0	cifar_startat5-16-16	Recurrence Index	0.7253542620041438	239	0.9478515386581421	16	gamma=1	uniform	5	Start coupling at: 5 Kernel type: uniform
r	0.5	0	cifar_startat5-16-16	Divergence Index	0.5638412228796844	239	0.9478515386581421	16	gamma=1	uniform	5	Start coupling at: 5 Kernel type: uniform
r	0.5	0	cifar_startat5-16-32	Convergence Index	0.7011470115768917	325	0.9525390863418579	32	gamma=1	uniform	5	Start coupling at: 5 Kernel type: uniform
r	0.5	0	cifar_startat5-16-32	Recurrence Index	0.9668196622707276	325	0.9525390863418579	32	gamma=1	uniform	5	Start coupling at: 5 Kernel type: uniform
r	0.5	0	cifar_startat5-16-32	Divergence Index	0.13677793560606064	325	0.9525390863418579	32	gamma=1	uniform	5	Start coupling at: 5 Kernel type: uniform
r	0.5	0	cifar_startat5-16-64	Convergence Index	0.8064917519908987	392	0.958984375	64	gamma=1	uniform	5	Start coupling at: 5 Kernel type: uniform
r	0.5	0	cifar_startat5-16-64	Recurrence Index	0.9931452976031641	392	0.958984375	64	gamma=1	uniform	5	Start coupling at: 5 Kernel type: uniform
r	0.5	0	cifar_startat5-16-64	Divergence Index	0.05786167993932497	392	0.958984375	64	gamma=1	uniform	5	Start coupling at: 5 Kernel type: uniform
r	0.5	0	cifar_startat5-16-8	Convergence Index	0.527051986882716	346	0.929882824420929	8	gamma=1	uniform	5	Start coupling at: 5 Kernel type: uniform
r	0.5	0	cifar_startat5-16-8	Recurrence Index	0.9979891829509755	346	0.929882824420929	8	gamma=1	uniform	5	Start coupling at: 5 Kernel type: uniform
r	0.5	0	cifar_startat5-16-8	Divergence Index	0.5537181712962962	346	0.929882824420929	8	gamma=1	uniform	5	Start coupling at: 5 Kernel type: uniform
r	0.5	0	cifar_tri-16-16	Convergence Index	0.6097819010416667	379	0.946093738079071	16	gamma=1	triangular	0	Start coupling at: 0 Kernel type: triangular
r	0.5	0	cifar_tri-16-16	Recurrence Index	0.9920604487512779	379	0.946093738079071	16	gamma=1	triangular	0	Start coupling at: 0 Kernel type: triangular
r	0.5	0	cifar_tri-16-16	Divergence Index	0.3732121014835858	379	0.946093738079071	16	gamma=1	triangular	0	Start coupling at: 0 Kernel type: triangular
r	0.5	0	cifar_tri-16-32	Convergence Index	0.7550235294117648	349	0.951171875	32	gamma=1	triangular	0	Start coupling at: 0 Kernel type: triangular
r	0.5	0	cifar_tri-16-32	Recurrence Index	0.9874255711531823	349	0.951171875	32	gamma=1	triangular	0	Start coupling at: 0 Kernel type: triangular
r	0.5	0	cifar_tri-16-32	Divergence Index	0.2109375736160188	349	0.951171875	32	gamma=1	triangular	0	Start coupling at: 0 Kernel type: triangular
r	0.5	0	cifar_tri-16-64	Convergence Index	1.3234004720108683	288	0.959765613079071	64	gamma=1	triangular	0	Start coupling at: 0 Kernel type: triangular
r	0.5	0	cifar_tri-16-64	Recurrence Index	1.6631965859744666	288	0.959765613079071	64	gamma=1	triangular	0	Start coupling at: 0 Kernel type: triangular
r	0.5	0	cifar_tri-16-64	Divergence Index	0.19523020204506075	288	0.959765613079071	64	gamma=1	triangular	0	Start coupling at: 0 Kernel type: triangular
r	0.5	1	cifar_rb-16-16	Convergence Index	0.6403678501553689	385	0.939257800579071	16	gamma=0.1	uniform	0	Start coupling at: 0 Kernel type: uniform
r	0.5	1	cifar_rb-16-16	Recurrence Index	0.9906281729021557	385	0.939257800579071	16	gamma=0.1	uniform	0	Start coupling at: 0 Kernel type: uniform
r	0.5	1	cifar_rb-16-16	Divergence Index	0.46537528292477076	385	0.939257800579071	16	gamma=0.1	uniform	0	Start coupling at: 0 Kernel type: uniform
r	0.5	1	cifar_rb-16-32	Convergence Index	0.7777353852883006	390	0.953906238079071	32	gamma=0.1	uniform	0	Start coupling at: 0 Kernel type: uniform
r	0.5	1	cifar_rb-16-32	Recurrence Index	0.9897618928869837	390	0.953906238079071	32	gamma=0.1	uniform	0	Start coupling at: 0 Kernel type: uniform
r	0.5	1	cifar_rb-16-32	Divergence Index	0.35032994827323904	390	0.953906238079071	32	gamma=0.1	uniform	0	Start coupling at: 0 Kernel type: uniform
r	0.5	1	cifar_rb-16-64	Convergence Index	0.8028372880391488	370	0.9583984613418579	64	gamma=0.1	uniform	0	Start coupling at: 0 Kernel type: uniform
r	0.5	1	cifar_rb-16-64	Recurrence Index	0.9933849458352436	370	0.9583984613418579	64	gamma=0.1	uniform	0	Start coupling at: 0 Kernel type: uniform
r	0.5	1	cifar_rb-16-64	Divergence Index	0.1660964587838094	370	0.9583984613418579	64	gamma=0.1	uniform	0	Start coupling at: 0 Kernel type: uniform
r	0.5	1	cifar_rb-16-8	Convergence Index	0.5186054983016829	313	0.927929699420929	8	gamma=0.1	uniform	0	Start coupling at: 0 Kernel type: uniform
r	0.5	1	cifar_rb-16-8	Recurrence Index	0.9844537123652647	313	0.927929699420929	8	gamma=0.1	uniform	0	Start coupling at: 0 Kernel type: uniform
r	0.5	1	cifar_rb-16-8	Divergence Index	0.7561491624208738	313	0.927929699420929	8	gamma=0.1	uniform	0	Start coupling at: 0 Kernel type: uniform
r	0.5	1	cifar_startat5_rb-16-16	Convergence Index	0.6875321807667935	288	0.9429687261581421	16	gamma=0.1	uniform	5	Start coupling at: 5 Kernel type: uniform
r	0.5	1	cifar_startat5_rb-16-16	Recurrence Index	0.9861109336238653	288	0.9429687261581421	16	gamma=0.1	uniform	5	Start coupling at: 5 Kernel type: uniform
r	0.5	1	cifar_startat5_rb-16-16	Divergence Index	0.3946723502851711	288	0.9429687261581421	16	gamma=0.1	uniform	5	Start coupling at: 5 Kernel type: uniform
r	0.5	1	cifar_startat5_rb-16-32	Convergence Index	0.7325304564172959	392	0.9496093988418579	32	gamma=0.1	uniform	5	Start coupling at: 5 Kernel type: uniform
r	0.5	1	cifar_startat5_rb-16-32	Recurrence Index	0.9903646517104582	392	0.9496093988418579	32	gamma=0.1	uniform	5	Start coupling at: 5 Kernel type: uniform
r	0.5	1	cifar_startat5_rb-16-32	Divergence Index	0.369251887439945	392	0.9496093988418579	32	gamma=0.1	uniform	5	Start coupling at: 5 Kernel type: uniform
r	0.5	1	cifar_startat5_rb-16-64	Convergence Index	0.7673951214882309	306	0.95703125	64	gamma=0.1	uniform	5	Start coupling at: 5 Kernel type: uniform
r	0.5	1	cifar_startat5_rb-16-64	Recurrence Index	0.993479782372967	306	0.95703125	64	gamma=0.1	uniform	5	Start coupling at: 5 Kernel type: uniform
r	0.5	1	cifar_startat5_rb-16-64	Divergence Index	0.3097214312832194	306	0.95703125	64	gamma=0.1	uniform	5	Start coupling at: 5 Kernel type: uniform
r	0.5	1	cifar_startat5_rb-16-8	Convergence Index	0.5183459522422831	240	0.9234374761581421	8	gamma=0.1	uniform	5	Start coupling at: 5 Kernel type: uniform
r	0.5	1	cifar_startat5_rb-16-8	Recurrence Index	1.009169148002801	240	0.9234374761581421	8	gamma=0.1	uniform	5	Start coupling at: 5 Kernel type: uniform
r	0.5	1	cifar_startat5_rb-16-8	Divergence Index	0.6456853038245001	240	0.9234374761581421	8	gamma=0.1	uniform	5	Start coupling at: 5 Kernel type: uniform
r	0.5	1	cifar_startat5-16-16	Convergence Index	0.5487880216843776	396	0.9476562738418579	16	gamma=1	uniform	5	Start coupling at: 5 Kernel type: uniform
r	0.5	1	cifar_startat5-16-16	Recurrence Index	0.8427806281668578	396	0.9476562738418579	16	gamma=1	uniform	5	Start coupling at: 5 Kernel type: uniform
r	0.5	1	cifar_startat5-16-16	Divergence Index	0.4279418126757517	396	0.9476562738418579	16	gamma=1	uniform	5	Start coupling at: 5 Kernel type: uniform
r	0.5	1	cifar_startat5-16-32	Convergence Index	0.7140937005801871	331	0.9535156488418579	32	gamma=1	uniform	5	Start coupling at: 5 Kernel type: uniform
r	0.5	1	cifar_startat5-16-32	Recurrence Index	0.997463977344107	331	0.9535156488418579	32	gamma=1	uniform	5	Start coupling at: 5 Kernel type: uniform
r	0.5	1	cifar_startat5-16-32	Divergence Index	0.2820852826718617	331	0.9535156488418579	32	gamma=1	uniform	5	Start coupling at: 5 Kernel type: uniform
r	0.5	1	cifar_startat5-16-64	Convergence Index	0.7903079710144928	343	0.958203136920929	64	gamma=1	uniform	5	Start coupling at: 5 Kernel type: uniform
r	0.5	1	cifar_startat5-16-64	Recurrence Index	0.9894607919215993	343	0.958203136920929	64	gamma=1	uniform	5	Start coupling at: 5 Kernel type: uniform
r	0.5	1	cifar_startat5-16-64	Divergence Index	0.03879514758327645	343	0.958203136920929	64	gamma=1	uniform	5	Start coupling at: 5 Kernel type: uniform
r	0.5	1	cifar_startat5-16-8	Convergence Index	0.504726829834126	399	0.925976574420929	8	gamma=1	uniform	5	Start coupling at: 5 Kernel type: uniform
r	0.5	1	cifar_startat5-16-8	Recurrence Index	1.0084516843271003	399	0.925976574420929	8	gamma=1	uniform	5	Start coupling at: 5 Kernel type: uniform
r	0.5	1	cifar_startat5-16-8	Divergence Index	0.5557480764025828	399	0.925976574420929	8	gamma=1	uniform	5	Start coupling at: 5 Kernel type: uniform
r	0.5	1	cifar_tri-16-16	Convergence Index	0.6323335303388495	360	0.947265625	16	gamma=1	triangular	0	Start coupling at: 0 Kernel type: triangular
r	0.5	1	cifar_tri-16-16	Recurrence Index	0.9852299013985782	360	0.947265625	16	gamma=1	triangular	0	Start coupling at: 0 Kernel type: triangular
r	0.5	1	cifar_tri-16-16	Divergence Index	0.4576733648542159	360	0.947265625	16	gamma=1	triangular	0	Start coupling at: 0 Kernel type: triangular
r	0.5	1	cifar_tri-16-32	Convergence Index	0.7389301972147062	345	0.9544922113418579	32	gamma=1	triangular	0	Start coupling at: 0 Kernel type: triangular
r	0.5	1	cifar_tri-16-32	Recurrence Index	0.9841328603905679	345	0.9544922113418579	32	gamma=1	triangular	0	Start coupling at: 0 Kernel type: triangular
r	0.5	1	cifar_tri-16-32	Divergence Index	0.15671237648091682	345	0.9544922113418579	32	gamma=1	triangular	0	Start coupling at: 0 Kernel type: triangular
r	0.5	1	cifar_tri-16-64	Convergence Index	0.7778685972287094	272	0.957812488079071	64	gamma=1	triangular	0	Start coupling at: 0 Kernel type: triangular
r	0.5	1	cifar_tri-16-64	Recurrence Index	0.9855252796694678	272	0.957812488079071	64	gamma=1	triangular	0	Start coupling at: 0 Kernel type: triangular
r	0.5	1	cifar_tri-16-64	Divergence Index	0.06483830094615553	272	0.957812488079071	64	gamma=1	triangular	0	Start coupling at: 0 Kernel type: triangular
r	0.5	2	cifar_tri-16-16	Convergence Index	0.6700514647664292	215	0.943359375	16	gamma=1	triangular	0	Start coupling at: 0 Kernel type: triangular
r	0.5	2	cifar_tri-16-16	Recurrence Index	0.9866221807238389	215	0.943359375	16	gamma=1	triangular	0	Start coupling at: 0 Kernel type: triangular
r	0.5	2	cifar_tri-16-16	Divergence Index	0.313341250989707	215	0.943359375	16	gamma=1	triangular	0	Start coupling at: 0 Kernel type: triangular
r	0.5	2	cifar_tri-16-32	Convergence Index	0.7551849012035763	278	0.955273449420929	32	gamma=1	triangular	0	Start coupling at: 0 Kernel type: triangular
r	0.5	2	cifar_tri-16-32	Recurrence Index	0.9817101163179127	278	0.955273449420929	32	gamma=1	triangular	0	Start coupling at: 0 Kernel type: triangular
r	0.5	2	cifar_tri-16-32	Divergence Index	0.2068580519759981	278	0.955273449420929	32	gamma=1	triangular	0	Start coupling at: 0 Kernel type: triangular
r	0.5	2	cifar_tri-16-64	Convergence Index	1.0965642641459894	336	0.9585937261581421	64	gamma=1	triangular	0	Start coupling at: 0 Kernel type: triangular
r	0.5	2	cifar_tri-16-64	Recurrence Index	1.431983076150346	336	0.9585937261581421	64	gamma=1	triangular	0	Start coupling at: 0 Kernel type: triangular
r	0.5	2	cifar_tri-16-64	Divergence Index	0.19356187810945266	336	0.9585937261581421	64	gamma=1	triangular	0	Start coupling at: 0 Kernel type: triangular
r	0.9	0	cifar_rb-16-16	Convergence Index	0.6663946253259703	239	0.9398437738418579	16	gamma=0.1	uniform	0	Start coupling at: 0 Kernel type: uniform
r	0.9	0	cifar_rb-16-16	Recurrence Index	0.9995325781011486	239	0.9398437738418579	16	gamma=0.1	uniform	0	Start coupling at: 0 Kernel type: uniform
r	0.9	0	cifar_rb-16-16	Divergence Index	0.5163248772817917	239	0.9398437738418579	16	gamma=0.1	uniform	0	Start coupling at: 0 Kernel type: uniform
r	0.9	0	cifar_rb-16-32	Convergence Index	0.6800739630898022	283	0.953125	32	gamma=0.1	uniform	0	Start coupling at: 0 Kernel type: uniform
r	0.9	0	cifar_rb-16-32	Recurrence Index	0.996569594401612	283	0.953125	32	gamma=0.1	uniform	0	Start coupling at: 0 Kernel type: uniform
r	0.9	0	cifar_rb-16-32	Divergence Index	0.3235599790715373	283	0.953125	32	gamma=0.1	uniform	0	Start coupling at: 0 Kernel type: uniform
r	0.9	0	cifar_rb-16-64	Convergence Index	0.8278106733469976	347	0.9574218988418579	64	gamma=0.1	uniform	0	Start coupling at: 0 Kernel type: uniform
r	0.9	0	cifar_rb-16-64	Recurrence Index	0.989707732417744	347	0.9574218988418579	64	gamma=0.1	uniform	0	Start coupling at: 0 Kernel type: uniform
r	0.9	0	cifar_rb-16-64	Divergence Index	0.16301691907689966	347	0.9574218988418579	64	gamma=0.1	uniform	0	Start coupling at: 0 Kernel type: uniform
r	0.9	0	cifar_rb-16-8	Convergence Index	0.6050205910852713	354	0.922070324420929	8	gamma=0.1	uniform	0	Start coupling at: 0 Kernel type: uniform
r	0.9	0	cifar_rb-16-8	Recurrence Index	0.9844755805459935	354	0.922070324420929	8	gamma=0.1	uniform	0	Start coupling at: 0 Kernel type: uniform
r	0.9	0	cifar_rb-16-8	Divergence Index	0.5930692829457364	354	0.922070324420929	8	gamma=0.1	uniform	0	Start coupling at: 0 Kernel type: uniform
r	0.9	0	cifar_startat5_rb-16-16	Convergence Index	0.5811027837259101	391	0.9419921636581421	16	gamma=0.1	uniform	5	Start coupling at: 5 Kernel type: uniform
r	0.9	0	cifar_startat5_rb-16-16	Recurrence Index	0.9815191605736097	391	0.9419921636581421	16	gamma=0.1	uniform	5	Start coupling at: 5 Kernel type: uniform
r	0.9	0	cifar_startat5_rb-16-16	Divergence Index	0.45792935601554446	391	0.9419921636581421	16	gamma=0.1	uniform	5	Start coupling at: 5 Kernel type: uniform
r	0.9	0	cifar_startat5_rb-16-32	Convergence Index	0.6339324852296551	293	0.9501953125	32	gamma=0.1	uniform	5	Start coupling at: 5 Kernel type: uniform
r	0.9	0	cifar_startat5_rb-16-32	Recurrence Index	0.9948138099467796	293	0.9501953125	32	gamma=0.1	uniform	5	Start coupling at: 5 Kernel type: uniform
r	0.9	0	cifar_startat5_rb-16-32	Divergence Index	0.37726558033161806	293	0.9501953125	32	gamma=0.1	uniform	5	Start coupling at: 5 Kernel type: uniform
r	0.9	0	cifar_startat5_rb-16-64	Convergence Index	0.8068138651471984	311	0.9560546875	64	gamma=0.1	uniform	5	Start coupling at: 5 Kernel type: uniform
r	0.9	0	cifar_startat5_rb-16-64	Recurrence Index	0.9929922238102328	311	0.9560546875	64	gamma=0.1	uniform	5	Start coupling at: 5 Kernel type: uniform
r	0.9	0	cifar_startat5_rb-16-64	Divergence Index	0.14377967711301048	311	0.9560546875	64	gamma=0.1	uniform	5	Start coupling at: 5 Kernel type: uniform
r	0.9	0	cifar_startat5_rb-16-8	Convergence Index	0.5429652607868266	389	0.9189453125	8	gamma=0.1	uniform	5	Start coupling at: 5 Kernel type: uniform
r	0.9	0	cifar_startat5_rb-16-8	Recurrence Index	1.1078705141683076	389	0.9189453125	8	gamma=0.1	uniform	5	Start coupling at: 5 Kernel type: uniform
r	0.9	0	cifar_startat5_rb-16-8	Divergence Index	0.7865948677618548	389	0.9189453125	8	gamma=0.1	uniform	5	Start coupling at: 5 Kernel type: uniform
r	0.9	0	cifar_startat5-16-16	Convergence Index	0.46563354675519725	259	0.9447265863418579	16	gamma=1	uniform	5	Start coupling at: 5 Kernel type: uniform
r	0.9	0	cifar_startat5-16-16	Recurrence Index	0.7323767049837504	259	0.9447265863418579	16	gamma=1	uniform	5	Start coupling at: 5 Kernel type: uniform
r	0.9	0	cifar_startat5-16-16	Divergence Index	-0.6019084967320263	259	0.9447265863418579	16	gamma=1	uniform	5	Start coupling at: 5 Kernel type: uniform
r	0.9	0	cifar_startat5-16-32	Convergence Index	0.6899341486359359	375	0.9515625238418579	32	gamma=1	uniform	5	Start coupling at: 5 Kernel type: uniform
r	0.9	0	cifar_startat5-16-32	Recurrence Index	0.963754879171179	375	0.9515625238418579	32	gamma=1	uniform	5	Start coupling at: 5 Kernel type: uniform
r	0.9	0	cifar_startat5-16-32	Divergence Index	0.19679245283018865	375	0.9515625238418579	32	gamma=1	uniform	5	Start coupling at: 5 Kernel type: uniform
r	0.9	0	cifar_startat5-16-64	Convergence Index	0.7991069733895153	329	0.957226574420929	64	gamma=1	uniform	5	Start coupling at: 5 Kernel type: uniform
r	0.9	0	cifar_startat5-16-64	Recurrence Index	0.9895548142243912	329	0.957226574420929	64	gamma=1	uniform	5	Start coupling at: 5 Kernel type: uniform
r	0.9	0	cifar_startat5-16-64	Divergence Index	0.043253900466917176	329	0.957226574420929	64	gamma=1	uniform	5	Start coupling at: 5 Kernel type: uniform
r	0.9	0	cifar_startat5-16-8	Convergence Index	0.5249102593793423	397	0.928906261920929	8	gamma=1	uniform	5	Start coupling at: 5 Kernel type: uniform
r	0.9	0	cifar_startat5-16-8	Recurrence Index	1.0144927983690628	397	0.928906261920929	8	gamma=1	uniform	5	Start coupling at: 5 Kernel type: uniform
r	0.9	0	cifar_startat5-16-8	Divergence Index	0.6029544445731048	397	0.928906261920929	8	gamma=1	uniform	5	Start coupling at: 5 Kernel type: uniform
r	0.9	0	cifar_tri-16-16	Convergence Index	0.6857265310948215	391	0.947070300579071	16	gamma=1	triangular	0	Start coupling at: 0 Kernel type: triangular
r	0.9	0	cifar_tri-16-16	Recurrence Index	0.9867280885518996	391	0.947070300579071	16	gamma=1	triangular	0	Start coupling at: 0 Kernel type: triangular
r	0.9	0	cifar_tri-16-16	Divergence Index	0.4162134468353432	391	0.947070300579071	16	gamma=1	triangular	0	Start coupling at: 0 Kernel type: triangular
r	0.9	0	cifar_tri-16-32	Convergence Index	0.7184684524360352	366	0.953906238079071	32	gamma=1	triangular	0	Start coupling at: 0 Kernel type: triangular
r	0.9	0	cifar_tri-16-32	Recurrence Index	0.9886382300768088	366	0.953906238079071	32	gamma=1	triangular	0	Start coupling at: 0 Kernel type: triangular
r	0.9	0	cifar_tri-16-32	Divergence Index	0.23375286637481757	366	0.953906238079071	32	gamma=1	triangular	0	Start coupling at: 0 Kernel type: triangular
r	0.9	0	cifar_tri-16-64	Convergence Index	0.7579875119723882	269	0.9605468511581421	64	gamma=1	triangular	0	Start coupling at: 0 Kernel type: triangular
r	0.9	0	cifar_tri-16-64	Recurrence Index	0.999148513108483	269	0.9605468511581421	64	gamma=1	triangular	0	Start coupling at: 0 Kernel type: triangular
r	0.9	0	cifar_tri-16-64	Divergence Index	0.058184578503774634	269	0.9605468511581421	64	gamma=1	triangular	0	Start coupling at: 0 Kernel type: triangular
r	0.9	1	cifar_rb-16-16	Convergence Index	0.5910191506042527	254	0.944531261920929	16	gamma=0.1	uniform	0	Start coupling at: 0 Kernel type: uniform
r	0.9	1	cifar_rb-16-16	Recurrence Index	0.9877284477614577	254	0.944531261920929	16	gamma=0.1	uniform	0	Start coupling at: 0 Kernel type: uniform
r	0.9	1	cifar_rb-16-16	Divergence Index	0.4250731413492428	254	0.944531261920929	16	gamma=0.1	uniform	0	Start coupling at: 0 Kernel type: uniform
r	0.9	1	cifar_rb-16-32	Convergence Index	0.7288525963149078	391	0.952343761920929	32	gamma=0.1	uniform	0	Start coupling at: 0 Kernel type: uniform
r	0.9	1	cifar_rb-16-32	Recurrence Index	0.9904927800491095	391	0.952343761920929	32	gamma=0.1	uniform	0	Start coupling at: 0 Kernel type: uniform
r	0.9	1	cifar_rb-16-32	Divergence Index	0.4004741986447388	391	0.952343761920929	32	gamma=0.1	uniform	0	Start coupling at: 0 Kernel type: uniform
r	0.9	1	cifar_rb-16-64	Convergence Index	0.7695305077338198	359	0.955273449420929	64	gamma=0.1	uniform	0	Start coupling at: 0 Kernel type: uniform
r	0.9	1	cifar_rb-16-64	Recurrence Index	0.9960276542226899	359	0.955273449420929	64	gamma=0.1	uniform	0	Start coupling at: 0 Kernel type: uniform
r	0.9	1	cifar_rb-16-64	Divergence Index	0.2662799756774218	359	0.955273449420929	64	gamma=0.1	uniform	0	Start coupling at: 0 Kernel type: uniform
r	0.9	1	cifar_rb-16-8	Convergence Index	0.5316555268918074	214	0.919140636920929	8	gamma=0.1	uniform	0	Start coupling at: 0 Kernel type: uniform
r	0.9	1	cifar_rb-16-8	Recurrence Index	1.0018093964651125	214	0.919140636920929	8	gamma=0.1	uniform	0	Start coupling at: 0 Kernel type: uniform
r	0.9	1	cifar_rb-16-8	Divergence Index	0.5786551164790494	214	0.919140636920929	8	gamma=0.1	uniform	0	Start coupling at: 0 Kernel type: uniform
r	0.9	1	cifar_startat5_rb-16-16	Convergence Index	0.5856665284032552	382	0.945117175579071	16	gamma=0.1	uniform	5	Start coupling at: 5 Kernel type: uniform
r	0.9	1	cifar_startat5_rb-16-16	Recurrence Index	0.9973740153485549	382	0.945117175579071	16	gamma=0.1	uniform	5	Start coupling at: 5 Kernel type: uniform
r	0.9	1	cifar_startat5_rb-16-16	Divergence Index	0.5012888125148139	382	0.945117175579071	16	gamma=0.1	uniform	5	Start coupling at: 5 Kernel type: uniform
r	0.9	1	cifar_startat5_rb-16-32	Convergence Index	0.7118309523809524	373	0.951171875	32	gamma=0.1	uniform	5	Start coupling at: 5 Kernel type: uniform
r	0.9	1	cifar_startat5_rb-16-32	Recurrence Index	0.9880482945917332	373	0.951171875	32	gamma=0.1	uniform	5	Start coupling at: 5 Kernel type: uniform
r	0.9	1	cifar_startat5_rb-16-32	Divergence Index	0.24460833333333332	373	0.951171875	32	gamma=0.1	uniform	5	Start coupling at: 5 Kernel type: uniform
r	0.9	1	cifar_startat5_rb-16-64	Convergence Index	0.8134744508933651	384	0.9583984613418579	64	gamma=0.1	uniform	5	Start coupling at: 5 Kernel type: uniform
r	0.9	1	cifar_startat5_rb-16-64	Recurrence Index	0.9904705955319115	384	0.9583984613418579	64	gamma=0.1	uniform	5	Start coupling at: 5 Kernel type: uniform
r	0.9	1	cifar_startat5_rb-16-64	Divergence Index	0.10678654072303784	384	0.9583984613418579	64	gamma=0.1	uniform	5	Start coupling at: 5 Kernel type: uniform
r	0.9	1	cifar_startat5_rb-16-8	Convergence Index	0.5190751177821905	217	0.9234374761581421	8	gamma=0.1	uniform	5	Start coupling at: 5 Kernel type: uniform
r	0.9	1	cifar_startat5_rb-16-8	Recurrence Index	1.0006170503128284	217	0.9234374761581421	8	gamma=0.1	uniform	5	Start coupling at: 5 Kernel type: uniform
r	0.9	1	cifar_startat5_rb-16-8	Divergence Index	0.7968366721177432	217	0.9234374761581421	8	gamma=0.1	uniform	5	Start coupling at: 5 Kernel type: uniform
r	0.9	1	cifar_startat5-16-16	Convergence Index	0.47271064869551516	389	0.947070300579071	16	gamma=1	uniform	5	Start coupling at: 5 Kernel type: uniform
r	0.9	1	cifar_startat5-16-16	Recurrence Index	0.7410241452742813	389	0.947070300579071	16	gamma=1	uniform	5	Start coupling at: 5 Kernel type: uniform
r	0.9	1	cifar_startat5-16-16	Divergence Index	-0.4121536025336499	389	0.947070300579071	16	gamma=1	uniform	5	Start coupling at: 5 Kernel type: uniform
r	0.9	1	cifar_startat5-16-32	Convergence Index	0.6800036361747441	393	0.9566406011581421	32	gamma=1	uniform	5	Start coupling at: 5 Kernel type: uniform
r	0.9	1	cifar_startat5-16-32	Recurrence Index	0.9607085663728868	393	0.9566406011581421	32	gamma=1	uniform	5	Start coupling at: 5 Kernel type: uniform
r	0.9	1	cifar_startat5-16-32	Divergence Index	0.16344406923585808	393	0.9566406011581421	32	gamma=1	uniform	5	Start coupling at: 5 Kernel type: uniform
r	0.9	1	cifar_startat5-16-64	Convergence Index	0.793969473264166	339	0.955273449420929	64	gamma=1	uniform	5	Start coupling at: 5 Kernel type: uniform
r	0.9	1	cifar_startat5-16-64	Recurrence Index	0.9929250220272451	339	0.955273449420929	64	gamma=1	uniform	5	Start coupling at: 5 Kernel type: uniform
r	0.9	1	cifar_startat5-16-64	Divergence Index	0.05874116406339069	339	0.955273449420929	64	gamma=1	uniform	5	Start coupling at: 5 Kernel type: uniform
r	0.9	1	cifar_startat5-16-8	Convergence Index	0.5429717571208622	394	0.933789074420929	8	gamma=1	uniform	5	Start coupling at: 5 Kernel type: uniform
r	0.9	1	cifar_startat5-16-8	Recurrence Index	0.984779220529113	394	0.933789074420929	8	gamma=1	uniform	5	Start coupling at: 5 Kernel type: uniform
r	0.9	1	cifar_startat5-16-8	Divergence Index	0.6042123749037721	394	0.933789074420929	8	gamma=1	uniform	5	Start coupling at: 5 Kernel type: uniform
r	0.9	1	cifar_tri-16-16	Convergence Index	0.6972274918978737	363	0.9447265863418579	16	gamma=1	triangular	0	Start coupling at: 0 Kernel type: triangular
r	0.9	1	cifar_tri-16-16	Recurrence Index	0.9869534071165815	363	0.9447265863418579	16	gamma=1	triangular	0	Start coupling at: 0 Kernel type: triangular
r	0.9	1	cifar_tri-16-16	Divergence Index	0.4351879298079203	363	0.9447265863418579	16	gamma=1	triangular	0	Start coupling at: 0 Kernel type: triangular
r	0.9	1	cifar_tri-16-32	Convergence Index	0.7380653444557939	273	0.9554687738418579	32	gamma=1	triangular	0	Start coupling at: 0 Kernel type: triangular
r	0.9	1	cifar_tri-16-32	Recurrence Index	0.9783283378160579	273	0.9554687738418579	32	gamma=1	triangular	0	Start coupling at: 0 Kernel type: triangular
r	0.9	1	cifar_tri-16-32	Divergence Index	0.29045591690219785	273	0.9554687738418579	32	gamma=1	triangular	0	Start coupling at: 0 Kernel type: triangular
r	0.9	1	cifar_tri-16-64	Convergence Index	0.7679287946061503	265	0.958789050579071	64	gamma=1	triangular	0	Start coupling at: 0 Kernel type: triangular
r	0.9	1	cifar_tri-16-64	Recurrence Index	1.0206711230530159	265	0.958789050579071	64	gamma=1	triangular	0	Start coupling at: 0 Kernel type: triangular
r	0.9	1	cifar_tri-16-64	Divergence Index	0.10206323185011704	265	0.958789050579071	64	gamma=1	triangular	0	Start coupling at: 0 Kernel type: triangular
r	0.9	2	cifar_tri-16-16	Convergence Index	0.7079732875631313	373	0.946093738079071	16	gamma=1	triangular	0	Start coupling at: 0 Kernel type: triangular
r	0.9	2	cifar_tri-16-16	Recurrence Index	0.9894643284126147	373	0.946093738079071	16	gamma=1	triangular	0	Start coupling at: 0 Kernel type: triangular
r	0.9	2	cifar_tri-16-16	Divergence Index	0.3991674558080808	373	0.946093738079071	16	gamma=1	triangular	0	Start coupling at: 0 Kernel type: triangular
r	0.9	2	cifar_tri-16-32	Convergence Index	0.7719109904573873	353	0.957812488079071	32	gamma=1	triangular	0	Start coupling at: 0 Kernel type: triangular
r	0.9	2	cifar_tri-16-32	Recurrence Index	1.01452244028012	353	0.957812488079071	32	gamma=1	triangular	0	Start coupling at: 0 Kernel type: triangular
r	0.9	2	cifar_tri-16-32	Divergence Index	0.1531040189125295	353	0.957812488079071	32	gamma=1	triangular	0	Start coupling at: 0 Kernel type: triangular
r	0.9	2	cifar_tri-16-64	Convergence Index	0.879420430107527	318	0.956835925579071	64	gamma=1	triangular	0	Start coupling at: 0 Kernel type: triangular
r	0.9	2	cifar_tri-16-64	Recurrence Index	1.2342379414340099	318	0.956835925579071	64	gamma=1	triangular	0	Start coupling at: 0 Kernel type: triangular
r	0.9	2	cifar_tri-16-64	Divergence Index	0.1812012152372049	318	0.956835925579071	64	gamma=1	triangular	0	Start coupling at: 0 Kernel type: triangular
r	1	0	cifar_rb-16-16	Convergence Index	0.5336339693897834	376	0.904492199420929	16	gamma=0.1	uniform	0	Start coupling at: 0 Kernel type: uniform
r	1	0	cifar_rb-16-16	Recurrence Index	0.9714571051659548	376	0.904492199420929	16	gamma=0.1	uniform	0	Start coupling at: 0 Kernel type: uniform
r	1	0	cifar_rb-16-16	Divergence Index	0.2512025442258	376	0.904492199420929	16	gamma=0.1	uniform	0	Start coupling at: 0 Kernel type: uniform
r	1	0	cifar_rb-16-32	Convergence Index	0.6646460262345679	271	0.929882824420929	32	gamma=0.1	uniform	0	Start coupling at: 0 Kernel type: uniform
r	1	0	cifar_rb-16-32	Recurrence Index	0.9853350589070313	271	0.929882824420929	32	gamma=0.1	uniform	0	Start coupling at: 0 Kernel type: uniform
r	1	0	cifar_rb-16-32	Divergence Index	0.1245008680555555	271	0.929882824420929	32	gamma=0.1	uniform	0	Start coupling at: 0 Kernel type: uniform
r	1	0	cifar_rb-16-64	Convergence Index	0.6941283535886265	288	0.946093738079071	64	gamma=0.1	uniform	0	Start coupling at: 0 Kernel type: uniform
r	1	0	cifar_rb-16-64	Recurrence Index	0.987755235942313	288	0.946093738079071	64	gamma=0.1	uniform	0	Start coupling at: 0 Kernel type: uniform
r	1	0	cifar_rb-16-64	Divergence Index	0.06689740502942745	288	0.946093738079071	64	gamma=0.1	uniform	0	Start coupling at: 0 Kernel type: uniform
r	1	0	cifar_rb-16-8	Convergence Index	0.536188131148962	358	0.854296863079071	8	gamma=0.1	uniform	0	Start coupling at: 0 Kernel type: uniform
r	1	0	cifar_rb-16-8	Recurrence Index	0.9334592255182617	358	0.854296863079071	8	gamma=0.1	uniform	0	Start coupling at: 0 Kernel type: uniform
r	1	0	cifar_rb-16-8	Divergence Index	0.2764418909547956	358	0.854296863079071	8	gamma=0.1	uniform	0	Start coupling at: 0 Kernel type: uniform
r	1	0	cifar_startat5_rb-16-16	Convergence Index	0.8142323668024603	346	0.9361327886581421	16	gamma=0.1	uniform	5	Start coupling at: 5 Kernel type: uniform
r	1	0	cifar_startat5_rb-16-16	Recurrence Index	0.968270717128908	346	0.9361327886581421	16	gamma=0.1	uniform	5	Start coupling at: 5 Kernel type: uniform
r	1	0	cifar_startat5_rb-16-16	Divergence Index	0.003574566658678796	346	0.9361327886581421	16	gamma=0.1	uniform	5	Start coupling at: 5 Kernel type: uniform
r	1	0	cifar_startat5_rb-16-32	Convergence Index	0.7944092736557296	344	0.9505859613418579	32	gamma=0.1	uniform	5	Start coupling at: 5 Kernel type: uniform
r	1	0	cifar_startat5_rb-16-32	Recurrence Index	0.9857708878667838	344	0.9505859613418579	32	gamma=0.1	uniform	5	Start coupling at: 5 Kernel type: uniform
r	1	0	cifar_startat5_rb-16-32	Divergence Index	0.0025473019320910073	344	0.9505859613418579	32	gamma=0.1	uniform	5	Start coupling at: 5 Kernel type: uniform
r	1	0	cifar_startat5_rb-16-64	Convergence Index	0.7256286391140542	372	0.952929675579071	64	gamma=0.1	uniform	5	Start coupling at: 5 Kernel type: uniform
r	1	0	cifar_startat5_rb-16-64	Recurrence Index	0.9884751590869738	372	0.952929675579071	64	gamma=0.1	uniform	5	Start coupling at: 5 Kernel type: uniform
r	1	0	cifar_startat5_rb-16-64	Divergence Index	0.004707063211173263	372	0.952929675579071	64	gamma=0.1	uniform	5	Start coupling at: 5 Kernel type: uniform
r	1	0	cifar_startat5_rb-16-8	Convergence Index	0.7650327521670607	367	0.904101550579071	8	gamma=0.1	uniform	5	Start coupling at: 5 Kernel type: uniform
r	1	0	cifar_startat5_rb-16-8	Recurrence Index	0.9357530654981899	367	0.904101550579071	8	gamma=0.1	uniform	5	Start coupling at: 5 Kernel type: uniform
r	1	0	cifar_startat5_rb-16-8	Divergence Index	0.009144749802994422	367	0.904101550579071	8	gamma=0.1	uniform	5	Start coupling at: 5 Kernel type: uniform
r	1	0	cifar_startat5-16-16	Convergence Index	0.6129334196365114	307	0.9423828125	16	gamma=1	uniform	5	Start coupling at: 5 Kernel type: uniform
r	1	0	cifar_startat5-16-16	Recurrence Index	0.8186624685740304	307	0.9423828125	16	gamma=1	uniform	5	Start coupling at: 5 Kernel type: uniform
r	1	0	cifar_startat5-16-16	Divergence Index	0.2271028921977508	307	0.9423828125	16	gamma=1	uniform	5	Start coupling at: 5 Kernel type: uniform
r	1	0	cifar_startat5-16-32	Convergence Index	0.7519234519746466	324	0.9501953125	32	gamma=1	uniform	5	Start coupling at: 5 Kernel type: uniform
r	1	0	cifar_startat5-16-32	Recurrence Index	0.9872376945033593	324	0.9501953125	32	gamma=1	uniform	5	Start coupling at: 5 Kernel type: uniform
r	1	0	cifar_startat5-16-32	Divergence Index	-0.00607579462102685	324	0.9501953125	32	gamma=1	uniform	5	Start coupling at: 5 Kernel type: uniform
r	1	0	cifar_startat5-16-64	Convergence Index	0.8158900394477318	377	0.9585937261581421	64	gamma=1	uniform	5	Start coupling at: 5 Kernel type: uniform
r	1	0	cifar_startat5-16-64	Recurrence Index	0.9838871544314233	377	0.9585937261581421	64	gamma=1	uniform	5	Start coupling at: 5 Kernel type: uniform
r	1	0	cifar_startat5-16-64	Divergence Index	0.0013074173114853715	377	0.9585937261581421	64	gamma=1	uniform	5	Start coupling at: 5 Kernel type: uniform
r	1	0	cifar_startat5-16-8	Convergence Index	0.7909814727494204	223	0.9164062738418579	8	gamma=1	uniform	5	Start coupling at: 5 Kernel type: uniform
r	1	0	cifar_startat5-16-8	Recurrence Index	0.9540410928610894	223	0.9164062738418579	8	gamma=1	uniform	5	Start coupling at: 5 Kernel type: uniform
r	1	0	cifar_startat5-16-8	Divergence Index	0.004463584030806743	223	0.9164062738418579	8	gamma=1	uniform	5	Start coupling at: 5 Kernel type: uniform
r	1	1	cifar_rb-16-16	Convergence Index	0.5884586180713742	310	0.900585949420929	16	gamma=0.1	uniform	0	Start coupling at: 0 Kernel type: uniform
r	1	1	cifar_rb-16-16	Recurrence Index	0.9752477442628207	310	0.900585949420929	16	gamma=0.1	uniform	0	Start coupling at: 0 Kernel type: uniform
r	1	1	cifar_rb-16-16	Divergence Index	0.20283089557607006	310	0.900585949420929	16	gamma=0.1	uniform	0	Start coupling at: 0 Kernel type: uniform
r	1	1	cifar_rb-16-32	Convergence Index	0.7027650769765019	335	0.929492175579071	32	gamma=0.1	uniform	0	Start coupling at: 0 Kernel type: uniform
r	1	1	cifar_rb-16-32	Recurrence Index	0.9835964331076569	335	0.929492175579071	32	gamma=0.1	uniform	0	Start coupling at: 0 Kernel type: uniform
r	1	1	cifar_rb-16-32	Divergence Index	0.15944529652351738	335	0.929492175579071	32	gamma=0.1	uniform	0	Start coupling at: 0 Kernel type: uniform
r	1	1	cifar_rb-16-8	Convergence Index	0.59177317325071	367	0.857421875	8	gamma=0.1	uniform	0	Start coupling at: 0 Kernel type: uniform
r	1	1	cifar_rb-16-8	Recurrence Index	0.9613055320343683	367	0.857421875	8	gamma=0.1	uniform	0	Start coupling at: 0 Kernel type: uniform
r	1	1	cifar_rb-16-8	Divergence Index	0.2506347362079353	367	0.857421875	8	gamma=0.1	uniform	0	Start coupling at: 0 Kernel type: uniform
r	1	1	cifar_startat5_rb-16-16	Convergence Index	0.8096441387559808	360	0.9375	16	gamma=0.1	uniform	5	Start coupling at: 5 Kernel type: uniform
r	1	1	cifar_startat5_rb-16-16	Recurrence Index	0.9625784083211105	360	0.9375	16	gamma=0.1	uniform	5	Start coupling at: 5 Kernel type: uniform
r	1	1	cifar_startat5_rb-16-16	Divergence Index	0.0063721092503987616	360	0.9375	16	gamma=0.1	uniform	5	Start coupling at: 5 Kernel type: uniform
r	1	1	cifar_startat5_rb-16-32	Convergence Index	0.7972676657895741	379	0.949414074420929	32	gamma=0.1	uniform	5	Start coupling at: 5 Kernel type: uniform
r	1	1	cifar_startat5_rb-16-32	Recurrence Index	0.9857799718057797	379	0.949414074420929	32	gamma=0.1	uniform	5	Start coupling at: 5 Kernel type: uniform
r	1	1	cifar_startat5_rb-16-32	Divergence Index	0.007600674979979372	379	0.949414074420929	32	gamma=0.1	uniform	5	Start coupling at: 5 Kernel type: uniform
r	1	1	cifar_startat5_rb-16-64	Convergence Index	0.7016103346643848	289	0.9541015625	64	gamma=0.1	uniform	5	Start coupling at: 5 Kernel type: uniform
r	1	1	cifar_startat5_rb-16-64	Recurrence Index	0.9882614848129537	289	0.9541015625	64	gamma=0.1	uniform	5	Start coupling at: 5 Kernel type: uniform
r	1	1	cifar_startat5_rb-16-64	Divergence Index	0.005904164289788977	289	0.9541015625	64	gamma=0.1	uniform	5	Start coupling at: 5 Kernel type: uniform
r	1	1	cifar_startat5_rb-16-8	Convergence Index	0.812420530853896	349	0.8990234136581421	8	gamma=0.1	uniform	5	Start coupling at: 5 Kernel type: uniform
r	1	1	cifar_startat5_rb-16-8	Recurrence Index	0.9465531714409449	349	0.8990234136581421	8	gamma=0.1	uniform	5	Start coupling at: 5 Kernel type: uniform
r	1	1	cifar_startat5_rb-16-8	Divergence Index	0.01646377200301979	349	0.8990234136581421	8	gamma=0.1	uniform	5	Start coupling at: 5 Kernel type: uniform
r	1	1	cifar_startat5-16-16	Convergence Index	0.5826838772528008	362	0.923046886920929	16	gamma=1	uniform	5	Start coupling at: 5 Kernel type: uniform
r	1	1	cifar_startat5-16-16	Recurrence Index	0.7601180648585286	362	0.923046886920929	16	gamma=1	uniform	5	Start coupling at: 5 Kernel type: uniform
r	1	1	cifar_startat5-16-16	Divergence Index	-0.892813267813268	362	0.923046886920929	16	gamma=1	uniform	5	Start coupling at: 5 Kernel type: uniform
r	1	1	cifar_startat5-16-32	Convergence Index	0.7181036980049674	365	0.951953113079071	32	gamma=1	uniform	5	Start coupling at: 5 Kernel type: uniform
r	1	1	cifar_startat5-16-32	Recurrence Index	0.9621253710425524	365	0.951953113079071	32	gamma=1	uniform	5	Start coupling at: 5 Kernel type: uniform
r	1	1	cifar_startat5-16-32	Divergence Index	-0.012407210506625776	365	0.951953113079071	32	gamma=1	uniform	5	Start coupling at: 5 Kernel type: uniform
r	1	1	cifar_startat5-16-64	Convergence Index	0.748099157079394	308	0.956835925579071	64	gamma=1	uniform	5	Start coupling at: 5 Kernel type: uniform
r	1	1	cifar_startat5-16-64	Recurrence Index	0.9876255796461579	308	0.956835925579071	64	gamma=1	uniform	5	Start coupling at: 5 Kernel type: uniform
r	1	1	cifar_startat5-16-64	Divergence Index	0.0024419068231005727	308	0.956835925579071	64	gamma=1	uniform	5	Start coupling at: 5 Kernel type: uniform
r	1	1	cifar_startat5-16-8	Convergence Index	0.8495984670962703	393	0.9130859375	8	gamma=1	uniform	5	Start coupling at: 5 Kernel type: uniform
r	1	1	cifar_startat5-16-8	Recurrence Index	0.9613119010917296	393	0.9130859375	8	gamma=1	uniform	5	Start coupling at: 5 Kernel type: uniform
r	1	1	cifar_startat5-16-8	Divergence Index	0.008863015036125759	393	0.9130859375	8	gamma=1	uniform	5	Start coupling at: 5 Kernel type: uniform
