# Supplementary material for: Can neural networks benefit from objectives that encourage iterative convergent computations? A case study of ResNets and object classification
Source: PLoS One. 2024 Mar 21;19(3):e0293440. doi: 10.1371/journal.pone.0293440 (PMC10956829; doi:10.1371/journal.pone.0293440)
Supplement: S1 File — This repository contains the code to train the models, the resulting performance metrics, and code to analyse these metrics. (ZIP) [file pone.0293440.s007.zip › plos-one-submission/data/iterative-convergence.csv]

metric	criterion	it	n_channels	coupling	convergence_constraint	init	block	stage	value
Convergence Index	blockdev	0	8	0	none	nr	0	1	0.024355081841349602
Convergence Index	blockdev	0	8	0	none	nr	0	2	0.008222967386245728
Convergence Index	blockdev	0	8	0	none	nr	0	3	0.05065176263451576
Convergence Index	blockdev	0	8	0	none	nr	1	1	0.02260272204875946
Convergence Index	blockdev	0	8	0	none	nr	1	2	0.007833766750991344
Convergence Index	blockdev	0	8	0	none	nr	1	3	0.049886200577020645
Convergence Index	blockdev	0	8	0	none	nr	2	1	0.022377334535121918
Convergence Index	blockdev	0	8	0	none	nr	2	2	0.007398378103971481
Convergence Index	blockdev	0	8	0	none	nr	2	3	0.04901044815778732
Convergence Index	blockdev	0	8	0	none	nr	3	1	0.021151505410671234
Convergence Index	blockdev	0	8	0	none	nr	3	2	0.0070700980722904205
Convergence Index	blockdev	0	8	0	none	nr	3	3	0.048181865364313126
Convergence Index	blockdev	0	8	0	none	nr	4	1	0.01926605962216854
Convergence Index	blockdev	0	8	0	none	nr	4	2	0.006502959411591291
Convergence Index	blockdev	0	8	0	none	nr	4	3	0.04753579944372177
Convergence Index	blockdev	0	8	0	none	nr	5	1	0.018919607624411583
Convergence Index	blockdev	0	8	0	none	nr	5	2	0.005875734146684408
Convergence Index	blockdev	0	8	0	none	nr	5	3	0.046523965895175934
Convergence Index	blockdev	0	8	0	none	nr	6	1	0.011798431165516376
Convergence Index	blockdev	0	8	0	none	nr	6	2	0.005571071058511734
Convergence Index	blockdev	0	8	0	none	nr	6	3	0.04531087726354599
Convergence Index	blockdev	0	8	0	none	nr	7	1	0.011191468685865402
Convergence Index	blockdev	0	8	0	none	nr	7	2	0.0048639229498803616
Convergence Index	blockdev	0	8	0	none	nr	7	3	0.044495560228824615
Convergence Index	blockdev	0	8	0	none	nr	8	1	0.009217227809131145
Convergence Index	blockdev	0	8	0	none	nr	8	2	0.004334305878728628
Convergence Index	blockdev	0	8	0	none	nr	8	3	0.04374579340219498
Convergence Index	blockdev	0	8	0	none	nr	9	1	0.007086342666298151
Convergence Index	blockdev	0	8	0	none	nr	9	2	0.003857614938169718
Convergence Index	blockdev	0	8	0	none	nr	9	3	0.04307594895362854
Convergence Index	blockdev	0	8	0	none	nr	10	1	0.005516807548701763
Convergence Index	blockdev	0	8	0	none	nr	10	2	0.0033060135319828987
Convergence Index	blockdev	0	8	0	none	nr	10	3	0.041891418397426605
Convergence Index	blockdev	0	8	0	none	nr	11	1	0.004834544844925404
Convergence Index	blockdev	0	8	0	none	nr	11	2	0.002595416270196438
Convergence Index	blockdev	0	8	0	none	nr	11	3	0.040951039642095566
Convergence Index	blockdev	0	8	0	none	nr	12	1	0.004202734213322401
Convergence Index	blockdev	0	8	0	none	nr	12	2	0.0019217858789488673
Convergence Index	blockdev	0	8	0	none	nr	12	3	0.038733649998903275
Convergence Index	blockdev	0	8	0	none	nr	13	1	0.002662494545802474
Convergence Index	blockdev	0	8	0	none	nr	13	2	0.0013258231338113546
Convergence Index	blockdev	0	8	0	none	nr	13	3	0.035432763397693634
Convergence Index	blockdev	0	8	0	none	nr	14	1	4.960686201229692e-4
Convergence Index	blockdev	0	8	0	none	nr	14	2	9.347996674478054e-4
Convergence Index	blockdev	0	8	0	none	nr	14	3	0.03113623335957527
Convergence Index	blockdev	0	8	0	none	nr	15	1	2.8131267754361033e-4
Convergence Index	blockdev	0	8	0	none	nr	15	2	3.96471208659932e-4
Convergence Index	blockdev	0	8	0	none	nr	15	3	0.011510144919157028
Convergence Index	blockdev	0	8	0	none	nr	16	1	0
Convergence Index	blockdev	0	8	0	none	nr	16	2	0
Convergence Index	blockdev	0	8	0	none	nr	16	3	0
Convergence Index	blockdev	0	8	0	none	r	0	1	0.015085533261299133
Convergence Index	blockdev	0	8	0	none	r	0	2	0.008554844185709953
Convergence Index	blockdev	0	8	0	none	r	0	3	0.038236964493989944
Convergence Index	blockdev	0	8	0	none	r	1	1	0.01667044311761856
Convergence Index	blockdev	0	8	0	none	r	1	2	0.00768346106633544
Convergence Index	blockdev	0	8	0	none	r	1	3	0.036152373999357224
Convergence Index	blockdev	0	8	0	none	r	2	1	0.017592307180166245
Convergence Index	blockdev	0	8	0	none	r	2	2	0.007131908554583788
Convergence Index	blockdev	0	8	0	none	r	2	3	0.03489845618605614
Convergence Index	blockdev	0	8	0	none	r	3	1	0.01830654963850975
Convergence Index	blockdev	0	8	0	none	r	3	2	0.006296069361269474
Convergence Index	blockdev	0	8	0	none	r	3	3	0.034161586314439774
Convergence Index	blockdev	0	8	0	none	r	4	1	0.01809040457010269
Convergence Index	blockdev	0	8	0	none	r	4	2	0.005755825899541378
Convergence Index	blockdev	0	8	0	none	r	4	3	0.033070992678403854
Convergence Index	blockdev	0	8	0	none	r	5	1	0.015116103924810886
Convergence Index	blockdev	0	8	0	none	r	5	2	0.0052309660241007805
Convergence Index	blockdev	0	8	0	none	r	5	3	0.03253145515918732
Convergence Index	blockdev	0	8	0	none	r	6	1	0.01451749075204134
Convergence Index	blockdev	0	8	0	none	r	6	2	0.004647215362638235
Convergence Index	blockdev	0	8	0	none	r	6	3	0.03094181790947914
Convergence Index	blockdev	0	8	0	none	r	7	1	0.013871312141418457
Convergence Index	blockdev	0	8	0	none	r	7	2	0.0038949402514845133
Convergence Index	blockdev	0	8	0	none	r	7	3	0.02965317666530609
Convergence Index	blockdev	0	8	0	none	r	8	1	0.013407447375357151
Convergence Index	blockdev	0	8	0	none	r	8	2	0.0036478342954069376
Convergence Index	blockdev	0	8	0	none	r	8	3	0.028361178934574127
Convergence Index	blockdev	0	8	0	none	r	9	1	0.012106850743293762
Convergence Index	blockdev	0	8	0	none	r	9	2	0.003049483522772789
Convergence Index	blockdev	0	8	0	none	r	9	3	0.0273075383156538
Convergence Index	blockdev	0	8	0	none	r	10	1	0.011686769314110279
Convergence Index	blockdev	0	8	0	none	r	10	2	0.0024454924277961254
Convergence Index	blockdev	0	8	0	none	r	10	3	0.0252566896378994
Convergence Index	blockdev	0	8	0	none	r	11	1	0.010554241947829723
Convergence Index	blockdev	0	8	0	none	r	11	2	0.0019659141544252634
Convergence Index	blockdev	0	8	0	none	r	11	3	0.023186853155493736
Convergence Index	blockdev	0	8	0	none	r	12	1	0.008164656348526478
Convergence Index	blockdev	0	8	0	none	r	12	2	0.0014742802595719695
Convergence Index	blockdev	0	8	0	none	r	12	3	0.021859323605895042
Convergence Index	blockdev	0	8	0	none	r	13	1	0.007122773677110672
Convergence Index	blockdev	0	8	0	none	r	13	2	0.0011445801937952638
Convergence Index	blockdev	0	8	0	none	r	13	3	0.01984504424035549
Convergence Index	blockdev	0	8	0	none	r	14	1	0.006552280392497778
Convergence Index	blockdev	0	8	0	none	r	14	2	8.323186193592846e-4
Convergence Index	blockdev	0	8	0	none	r	14	3	0.016706032678484917
Convergence Index	blockdev	0	8	0	none	r	15	1	0.004637781530618668
Convergence Index	blockdev	0	8	0	none	r	15	2	3.171390271745622e-4
Convergence Index	blockdev	0	8	0	none	r	15	3	0.009720188565552235
Convergence Index	blockdev	0	8	0	none	r	16	1	0
Convergence Index	blockdev	0	8	0	none	r	16	2	0
Convergence Index	blockdev	0	8	0	none	r	16	3	0
Convergence Index	blockdev	0	8	0.5	none	r	0	1	0.02507108822464943
Convergence Index	blockdev	0	8	0.5	none	r	0	2	0.00857557263225317
Convergence Index	blockdev	0	8	0.5	none	r	0	3	0.038678593933582306
Convergence Index	blockdev	0	8	0.5	none	r	1	1	0.019543979316949844
Convergence Index	blockdev	0	8	0.5	none	r	1	2	0.007727073039859533
Convergence Index	blockdev	0	8	0.5	none	r	1	3	0.03725433349609375
Convergence Index	blockdev	0	8	0.5	none	r	2	1	0.018687782809138298
Convergence Index	blockdev	0	8	0.5	none	r	2	2	0.006624857895076275
Convergence Index	blockdev	0	8	0.5	none	r	2	3	0.03547915443778038
Convergence Index	blockdev	0	8	0.5	none	r	3	1	0.017734283581376076
Convergence Index	blockdev	0	8	0.5	none	r	3	2	0.005986272357404232
Convergence Index	blockdev	0	8	0.5	none	r	3	3	0.03392992913722992
Convergence Index	blockdev	0	8	0.5	none	r	4	1	0.018155019730329514
Convergence Index	blockdev	0	8	0.5	none	r	4	2	0.0052485684864223
Convergence Index	blockdev	0	8	0.5	none	r	4	3	0.033316969871520996
Convergence Index	blockdev	0	8	0.5	none	r	5	1	0.0151089858263731
Convergence Index	blockdev	0	8	0.5	none	r	5	2	0.004607743583619595
Convergence Index	blockdev	0	8	0.5	none	r	5	3	0.032411787658929825
Convergence Index	blockdev	0	8	0.5	none	r	6	1	0.01487823761999607
Convergence Index	blockdev	0	8	0.5	none	r	6	2	0.004073627293109894
Convergence Index	blockdev	0	8	0.5	none	r	6	3	0.031353339552879333
Convergence Index	blockdev	0	8	0.5	none	r	7	1	0.012306860648095608
Convergence Index	blockdev	0	8	0.5	none	r	7	2	0.0036088726483285427
Convergence Index	blockdev	0	8	0.5	none	r	7	3	0.030416015535593033
Convergence Index	blockdev	0	8	0.5	none	r	8	1	0.008100222796201706
Convergence Index	blockdev	0	8	0.5	none	r	8	2	0.00309945410117507
Convergence Index	blockdev	0	8	0.5	none	r	8	3	0.02953454852104187
Convergence Index	blockdev	0	8	0.5	none	r	9	1	0.0065789842046797276
Convergence Index	blockdev	0	8	0.5	none	r	9	2	0.002778140362352133
Convergence Index	blockdev	0	8	0.5	none	r	9	3	0.028318753466010094
Convergence Index	blockdev	0	8	0.5	none	r	10	1	0.005193709395825863
Convergence Index	blockdev	0	8	0.5	none	r	10	2	0.002289221854880452
Convergence Index	blockdev	0	8	0.5	none	r	10	3	0.02644049935042858
Convergence Index	blockdev	0	8	0.5	none	r	11	1	0.003784764092415571
Convergence Index	blockdev	0	8	0.5	none	r	11	2	0.0018994996789842844
Convergence Index	blockdev	0	8	0.5	none	r	11	3	0.02509409189224243
Convergence Index	blockdev	0	8	0.5	none	r	12	1	0.003425553208217025
Convergence Index	blockdev	0	8	0.5	none	r	12	2	0.0013926743995398283
Convergence Index	blockdev	0	8	0.5	none	r	12	3	0.022404732182621956
Convergence Index	blockdev	0	8	0.5	none	r	13	1	0.0014449091395363212
Convergence Index	blockdev	0	8	0.5	none	r	13	2	0.001113071572035551
Convergence Index	blockdev	0	8	0.5	none	r	13	3	0.01947917602956295
Convergence Index	blockdev	0	8	0.5	none	r	14	1	0.001055001630447805
Convergence Index	blockdev	0	8	0.5	none	r	14	2	7.719420245848596e-4
Convergence Index	blockdev	0	8	0.5	none	r	14	3	0.013923336751759052
Convergence Index	blockdev	0	8	0.5	none	r	15	1	5.277709569782019e-4
Convergence Index	blockdev	0	8	0.5	none	r	15	2	4.090704896952957e-4
Convergence Index	blockdev	0	8	0.5	none	r	15	3	0.009009758941829205
Convergence Index	blockdev	0	8	0.5	none	r	16	1	0
Convergence Index	blockdev	0	8	0.5	none	r	16	2	0
Convergence Index	blockdev	0	8	0.5	none	r	16	3	0
Convergence Index	blockdev	0	8	0.9	none	r	0	1	0.023675069212913513
Convergence Index	blockdev	0	8	0.9	none	r	0	2	0.011218485422432423
Convergence Index	blockdev	0	8	0.9	none	r	0	3	0.044379763305187225
Convergence Index	blockdev	0	8	0.9	none	r	1	1	0.015005113556981087
Convergence Index	blockdev	0	8	0.9	none	r	1	2	0.009872076101601124
Convergence Index	blockdev	0	8	0.9	none	r	1	3	0.04329446330666542
Convergence Index	blockdev	0	8	0.9	none	r	2	1	0.015101536177098751
Convergence Index	blockdev	0	8	0.9	none	r	2	2	0.008726503700017929
Convergence Index	blockdev	0	8	0.9	none	r	2	3	0.04202177748084068
Convergence Index	blockdev	0	8	0.9	none	r	3	1	0.012945870868861675
Convergence Index	blockdev	0	8	0.9	none	r	3	2	0.007835246622562408
Convergence Index	blockdev	0	8	0.9	none	r	3	3	0.04062863066792488
Convergence Index	blockdev	0	8	0.9	none	r	4	1	0.012315168045461178
Convergence Index	blockdev	0	8	0.9	none	r	4	2	0.007050179410725832
Convergence Index	blockdev	0	8	0.9	none	r	4	3	0.04000016674399376
Convergence Index	blockdev	0	8	0.9	none	r	5	1	0.011815427802503109
Convergence Index	blockdev	0	8	0.9	none	r	5	2	0.005841091740876436
Convergence Index	blockdev	0	8	0.9	none	r	5	3	0.038791801780462265
Convergence Index	blockdev	0	8	0.9	none	r	6	1	0.01148270070552826
Convergence Index	blockdev	0	8	0.9	none	r	6	2	0.005358076188713312
Convergence Index	blockdev	0	8	0.9	none	r	6	3	0.037518419325351715
Convergence Index	blockdev	0	8	0.9	none	r	7	1	0.010920446366071701
Convergence Index	blockdev	0	8	0.9	none	r	7	2	0.004785874392837286
Convergence Index	blockdev	0	8	0.9	none	r	7	3	0.036322254687547684
Convergence Index	blockdev	0	8	0.9	none	r	8	1	0.008940340019762516
Convergence Index	blockdev	0	8	0.9	none	r	8	2	0.004232964478433132
Convergence Index	blockdev	0	8	0.9	none	r	8	3	0.035390470176935196
Convergence Index	blockdev	0	8	0.9	none	r	9	1	0.007546556647866964
Convergence Index	blockdev	0	8	0.9	none	r	9	2	0.0038299583829939365
Convergence Index	blockdev	0	8	0.9	none	r	9	3	0.03433297947049141
Convergence Index	blockdev	0	8	0.9	none	r	10	1	0.007527877576649189
Convergence Index	blockdev	0	8	0.9	none	r	10	2	0.003031766042113304
Convergence Index	blockdev	0	8	0.9	none	r	10	3	0.03275073319673538
Convergence Index	blockdev	0	8	0.9	none	r	11	1	0.0058314320631325245
Convergence Index	blockdev	0	8	0.9	none	r	11	2	0.0025214413180947304
Convergence Index	blockdev	0	8	0.9	none	r	11	3	0.03054659441113472
Convergence Index	blockdev	0	8	0.9	none	r	12	1	0.005341806914657354
Convergence Index	blockdev	0	8	0.9	none	r	12	2	0.0021698297932744026
Convergence Index	blockdev	0	8	0.9	none	r	12	3	0.02847214601933956
Convergence Index	blockdev	0	8	0.9	none	r	13	1	0.004556895233690739
Convergence Index	blockdev	0	8	0.9	none	r	13	2	0.0015678482595831156
Convergence Index	blockdev	0	8	0.9	none	r	13	3	0.024995243176817894
Convergence Index	blockdev	0	8	0.9	none	r	14	1	6.078931619413197e-4
Convergence Index	blockdev	0	8	0.9	none	r	14	2	0.0010446212254464626
Convergence Index	blockdev	0	8	0.9	none	r	14	3	0.02039005048573017
Convergence Index	blockdev	0	8	0.9	none	r	15	1	2.3280346067622304e-4
Convergence Index	blockdev	0	8	0.9	none	r	15	2	7.437626481987536e-4
Convergence Index	blockdev	0	8	0.9	none	r	15	3	0.010674095712602139
Convergence Index	blockdev	0	8	0.9	none	r	16	1	0
Convergence Index	blockdev	0	8	0.9	none	r	16	2	0
Convergence Index	blockdev	0	8	0.9	none	r	16	3	0
Convergence Index	blockdev	0	8	1	none	r	0	1	10.328062057495117
Convergence Index	blockdev	0	8	1	none	r	0	2	0.3578948378562927
Convergence Index	blockdev	0	8	1	none	r	0	3	5.584264278411865
Convergence Index	blockdev	0	8	1	none	r	1	1	9.414198875427246
Convergence Index	blockdev	0	8	1	none	r	1	2	0.31382474303245544
Convergence Index	blockdev	0	8	1	none	r	1	3	5.165712356567383
Convergence Index	blockdev	0	8	1	none	r	2	1	8.369344711303711
Convergence Index	blockdev	0	8	1	none	r	2	2	0.2726207971572876
Convergence Index	blockdev	0	8	1	none	r	2	3	4.664584159851074
Convergence Index	blockdev	0	8	1	none	r	3	1	7.317636013031006
Convergence Index	blockdev	0	8	1	none	r	3	2	0.23431167006492615
Convergence Index	blockdev	0	8	1	none	r	3	3	4.123189449310303
Convergence Index	blockdev	0	8	1	none	r	4	1	6.300162315368652
Convergence Index	blockdev	0	8	1	none	r	4	2	0.19892778992652893
Convergence Index	blockdev	0	8	1	none	r	4	3	3.5763678550720215
Convergence Index	blockdev	0	8	1	none	r	5	1	5.336915016174316
Convergence Index	blockdev	0	8	1	none	r	5	2	0.16649740934371948
Convergence Index	blockdev	0	8	1	none	r	5	3	3.0448920726776123
Convergence Index	blockdev	0	8	1	none	r	6	1	4.4396185874938965
Convergence Index	blockdev	0	8	1	none	r	6	2	0.1370336413383484
Convergence Index	blockdev	0	8	1	none	r	6	3	2.541417121887207
Convergence Index	blockdev	0	8	1	none	r	7	1	3.615679979324341
Convergence Index	blockdev	0	8	1	none	r	7	2	0.11052806675434113
Convergence Index	blockdev	0	8	1	none	r	7	3	2.0740232467651367
Convergence Index	blockdev	0	8	1	none	r	8	1	2.870037078857422
Convergence Index	blockdev	0	8	1	none	r	8	2	0.08695775270462036
Convergence Index	blockdev	0	8	1	none	r	8	3	1.6480802297592163
Convergence Index	blockdev	0	8	1	none	r	9	1	2.2061448097229004
Convergence Index	blockdev	0	8	1	none	r	9	2	0.06629297137260437
Convergence Index	blockdev	0	8	1	none	r	9	3	1.2672315835952759
Convergence Index	blockdev	0	8	1	none	r	10	1	1.6265126466751099
Convergence Index	blockdev	0	8	1	none	r	10	2	0.04849914833903313
Convergence Index	blockdev	0	8	1	none	r	10	3	0.9339948296546936
Convergence Index	blockdev	0	8	1	none	r	11	1	1.133029580116272
Convergence Index	blockdev	0	8	1	none	r	11	2	0.033539727330207825
Convergence Index	blockdev	0	8	1	none	r	11	3	0.6501007080078125
Convergence Index	blockdev	0	8	1	none	r	12	1	0.7271569967269897
Convergence Index	blockdev	0	8	1	none	r	12	2	0.021377626806497574
Convergence Index	blockdev	0	8	1	none	r	12	3	0.41672611236572266
Convergence Index	blockdev	0	8	1	none	r	13	1	0.4100554287433624
Convergence Index	blockdev	0	8	1	none	r	13	2	0.011976875364780426
Convergence Index	blockdev	0	8	1	none	r	13	3	0.23464369773864746
Convergence Index	blockdev	0	8	1	none	r	14	1	0.18266509473323822
Convergence Index	blockdev	0	8	1	none	r	14	2	0.005302312318235636
Convergence Index	blockdev	0	8	1	none	r	14	3	0.10434123873710632
Convergence Index	blockdev	0	8	1	none	r	15	1	0.045762449502944946
Convergence Index	blockdev	0	8	1	none	r	15	2	0.0013205399736762047
Convergence Index	blockdev	0	8	1	none	r	15	3	0.026088794693350792
Convergence Index	blockdev	0	8	1	none	r	16	1	0
Convergence Index	blockdev	0	8	1	none	r	16	2	0
Convergence Index	blockdev	0	8	1	none	r	16	3	0
Convergence Index	blockdev	0	16	0	improper	nr	0	1	3.5419876803644e-4
Convergence Index	blockdev	0	16	0	improper	nr	0	2	7.975439075380564e-5
Convergence Index	blockdev	0	16	0	improper	nr	0	3	4.931630246574059e-5
Convergence Index	blockdev	0	16	0	improper	nr	1	1	3.41718973118077e-8
Convergence Index	blockdev	0	16	0	improper	nr	1	2	6.934088742127642e-5
Convergence Index	blockdev	0	16	0	improper	nr	1	3	4.406746302265674e-5
Convergence Index	blockdev	0	16	0	improper	nr	2	1	2.832149981202292e-8
Convergence Index	blockdev	0	16	0	improper	nr	2	2	6.132513954071328e-5
Convergence Index	blockdev	0	16	0	improper	nr	2	3	3.870912405545823e-5
Convergence Index	blockdev	0	16	0	improper	nr	3	1	2.5355603838761454e-8
Convergence Index	blockdev	0	16	0	improper	nr	3	2	5.169410724192858e-5
Convergence Index	blockdev	0	16	0	improper	nr	3	3	3.213792297174223e-5
Convergence Index	blockdev	0	16	0	improper	nr	4	1	2.191684167485164e-8
Convergence Index	blockdev	0	16	0	improper	nr	4	2	4.429169712238945e-5
Convergence Index	blockdev	0	16	0	improper	nr	4	3	2.6033239919343032e-5
Convergence Index	blockdev	0	16	0	improper	nr	5	1	2.0037534298467108e-8
Convergence Index	blockdev	0	16	0	improper	nr	5	2	3.5961318644694984e-5
Convergence Index	blockdev	0	16	0	improper	nr	5	3	2.1675728930858895e-5
Convergence Index	blockdev	0	16	0	improper	nr	6	1	1.5263577068935774e-8
Convergence Index	blockdev	0	16	0	improper	nr	6	2	2.9097926017129794e-5
Convergence Index	blockdev	0	16	0	improper	nr	6	3	1.7272643162868917e-5
Convergence Index	blockdev	0	16	0	improper	nr	7	1	1.2810545513275429e-8
Convergence Index	blockdev	0	16	0	improper	nr	7	2	2.3725033315713517e-5
Convergence Index	blockdev	0	16	0	improper	nr	7	3	1.422543209628202e-5
Convergence Index	blockdev	0	16	0	improper	nr	8	1	9.548521084923323e-9
Convergence Index	blockdev	0	16	0	improper	nr	8	2	1.8797627490130253e-5
Convergence Index	blockdev	0	16	0	improper	nr	8	3	1.1380161595297977e-5
Convergence Index	blockdev	0	16	0	improper	nr	9	1	8.013853580735031e-9
Convergence Index	blockdev	0	16	0	improper	nr	9	2	1.411263019690523e-5
Convergence Index	blockdev	0	16	0	improper	nr	9	3	8.366032488993369e-6
Convergence Index	blockdev	0	16	0	improper	nr	10	1	5.865310015451541e-9
Convergence Index	blockdev	0	16	0	improper	nr	10	2	9.67774849414127e-6
Convergence Index	blockdev	0	16	0	improper	nr	10	3	6.181230219226563e-6
Convergence Index	blockdev	0	16	0	improper	nr	11	1	4.0366665565727544e-9
Convergence Index	blockdev	0	16	0	improper	nr	11	2	6.918134658917552e-6
Convergence Index	blockdev	0	16	0	improper	nr	11	3	4.133946731599281e-6
Convergence Index	blockdev	0	16	0	improper	nr	12	1	2.950718336336422e-9
Convergence Index	blockdev	0	16	0	improper	nr	12	2	4.11406290368177e-6
Convergence Index	blockdev	0	16	0	improper	nr	12	3	2.968502030853415e-6
Convergence Index	blockdev	0	16	0	improper	nr	13	1	1.403084759488138e-9
Convergence Index	blockdev	0	16	0	improper	nr	13	2	1.964150897038053e-6
Convergence Index	blockdev	0	16	0	improper	nr	13	3	1.4534601859850227e-6
Convergence Index	blockdev	0	16	0	improper	nr	14	1	8.935877038318552e-10
Convergence Index	blockdev	0	16	0	improper	nr	14	2	9.041360726769199e-7
Convergence Index	blockdev	0	16	0	improper	nr	14	3	6.850960403426143e-7
Convergence Index	blockdev	0	16	0	improper	nr	15	1	2.387269826265026e-10
Convergence Index	blockdev	0	16	0	improper	nr	15	2	2.926780950929242e-7
Convergence Index	blockdev	0	16	0	improper	nr	15	3	3.084872730596544e-7
Convergence Index	blockdev	0	16	0	improper	nr	16	1	0
Convergence Index	blockdev	0	16	0	improper	nr	16	2	0
Convergence Index	blockdev	0	16	0	improper	nr	16	3	0
Convergence Index	blockdev	0	16	0	improper	r	0	1	0.002301707398146391
Convergence Index	blockdev	0	16	0	improper	r	0	2	6.349876639433205e-5
Convergence Index	blockdev	0	16	0	improper	r	0	3	2.013538614846766e-4
Convergence Index	blockdev	0	16	0	improper	r	1	1	9.534527634968981e-6
Convergence Index	blockdev	0	16	0	improper	r	1	2	5.710239565814845e-5
Convergence Index	blockdev	0	16	0	improper	r	1	3	1.7660323646850884e-4
Convergence Index	blockdev	0	16	0	improper	r	2	1	8.204521691368427e-6
Convergence Index	blockdev	0	16	0	improper	r	2	2	4.707134939962998e-5
Convergence Index	blockdev	0	16	0	improper	r	2	3	1.5455436368938535e-4
Convergence Index	blockdev	0	16	0	improper	r	3	1	7.1416288847103715e-6
Convergence Index	blockdev	0	16	0	improper	r	3	2	4.280092616681941e-5
Convergence Index	blockdev	0	16	0	improper	r	3	3	1.336194109171629e-4
Convergence Index	blockdev	0	16	0	improper	r	4	1	6.291120371315628e-6
Convergence Index	blockdev	0	16	0	improper	r	4	2	3.9542333979625255e-5
Convergence Index	blockdev	0	16	0	improper	r	4	3	1.1350915156072006e-4
Convergence Index	blockdev	0	16	0	improper	r	5	1	5.564647835853975e-6
Convergence Index	blockdev	0	16	0	improper	r	5	2	3.6149041989119723e-5
Convergence Index	blockdev	0	16	0	improper	r	5	3	9.480921289650723e-5
Convergence Index	blockdev	0	16	0	improper	r	6	1	4.9984191718976945e-6
Convergence Index	blockdev	0	16	0	improper	r	6	2	3.2757761800894514e-5
Convergence Index	blockdev	0	16	0	improper	r	6	3	7.950230065034702e-5
Convergence Index	blockdev	0	16	0	improper	r	7	1	4.114656348974677e-6
Convergence Index	blockdev	0	16	0	improper	r	7	2	2.9975575671414845e-5
Convergence Index	blockdev	0	16	0	improper	r	7	3	6.348949682433158e-5
Convergence Index	blockdev	0	16	0	improper	r	8	1	3.718313564604614e-6
Convergence Index	blockdev	0	16	0	improper	r	8	2	1.9291002899990417e-5
Convergence Index	blockdev	0	16	0	improper	r	8	3	5.012726614950225e-5
Convergence Index	blockdev	0	16	0	improper	r	9	1	2.768029162325547e-6
Convergence Index	blockdev	0	16	0	improper	r	9	2	1.76613775693113e-5
Convergence Index	blockdev	0	16	0	improper	r	9	3	3.886007471010089e-5
Convergence Index	blockdev	0	16	0	improper	r	10	1	2.249978933832608e-6
Convergence Index	blockdev	0	16	0	improper	r	10	2	1.4164071217237506e-5
Convergence Index	blockdev	0	16	0	improper	r	10	3	2.9456994525389746e-5
Convergence Index	blockdev	0	16	0	improper	r	11	1	1.8005132460530149e-6
Convergence Index	blockdev	0	16	0	improper	r	11	2	1.0642833331075963e-5
Convergence Index	blockdev	0	16	0	improper	r	11	3	2.13568055187352e-5
Convergence Index	blockdev	0	16	0	improper	r	12	1	1.1542271067810361e-6
Convergence Index	blockdev	0	16	0	improper	r	12	2	9.373658940603491e-6
Convergence Index	blockdev	0	16	0	improper	r	12	3	1.3966916412755381e-5
Convergence Index	blockdev	0	16	0	improper	r	13	1	6.525888807118463e-7
Convergence Index	blockdev	0	16	0	improper	r	13	2	7.158171229093568e-6
Convergence Index	blockdev	0	16	0	improper	r	13	3	7.733667189313564e-6
Convergence Index	blockdev	0	16	0	improper	r	14	1	2.4013755250962276e-7
Convergence Index	blockdev	0	16	0	improper	r	14	2	6.623643002967583e-6
Convergence Index	blockdev	0	16	0	improper	r	14	3	3.366661530890269e-6
Convergence Index	blockdev	0	16	0	improper	r	15	1	5.334747399388107e-8
Convergence Index	blockdev	0	16	0	improper	r	15	2	2.465782017679885e-6
Convergence Index	blockdev	0	16	0	improper	r	15	3	1.028257429425139e-6
Convergence Index	blockdev	0	16	0	improper	r	16	1	0
Convergence Index	blockdev	0	16	0	improper	r	16	2	0
Convergence Index	blockdev	0	16	0	improper	r	16	3	0
Convergence Index	blockdev	0	16	0	none	nr	0	1	0.009629787877202034
Convergence Index	blockdev	0	16	0	none	nr	0	2	0.005039576906710863
Convergence Index	blockdev	0	16	0	none	nr	0	3	0.02159530110657215
Convergence Index	blockdev	0	16	0	none	nr	1	1	0.007939041592180729
Convergence Index	blockdev	0	16	0	none	nr	1	2	0.0046460507437586784
Convergence Index	blockdev	0	16	0	none	nr	1	3	0.020940890535712242
Convergence Index	blockdev	0	16	0	none	nr	2	1	0.008096439763903618
Convergence Index	blockdev	0	16	0	none	nr	2	2	0.004224910866469145
Convergence Index	blockdev	0	16	0	none	nr	2	3	0.02034136652946472
Convergence Index	blockdev	0	16	0	none	nr	3	1	0.007979625836014748
Convergence Index	blockdev	0	16	0	none	nr	3	2	0.003622728632763028
Convergence Index	blockdev	0	16	0	none	nr	3	3	0.019698835909366608
Convergence Index	blockdev	0	16	0	none	nr	4	1	0.006939805578440428
Convergence Index	blockdev	0	16	0	none	nr	4	2	0.003163170302286744
Convergence Index	blockdev	0	16	0	none	nr	4	3	0.019269807264208794
Convergence Index	blockdev	0	16	0	none	nr	5	1	0.006349376868456602
Convergence Index	blockdev	0	16	0	none	nr	5	2	0.0027206421364098787
Convergence Index	blockdev	0	16	0	none	nr	5	3	0.018703872337937355
Convergence Index	blockdev	0	16	0	none	nr	6	1	0.0053500086069107056
Convergence Index	blockdev	0	16	0	none	nr	6	2	0.0023892493918538094
Convergence Index	blockdev	0	16	0	none	nr	6	3	0.018212568014860153
Convergence Index	blockdev	0	16	0	none	nr	7	1	0.0045450362376868725
Convergence Index	blockdev	0	16	0	none	nr	7	2	0.0020213047973811626
Convergence Index	blockdev	0	16	0	none	nr	7	3	0.017647510394454002
Convergence Index	blockdev	0	16	0	none	nr	8	1	0.004061361309140921
Convergence Index	blockdev	0	16	0	none	nr	8	2	0.0016382404137402773
Convergence Index	blockdev	0	16	0	none	nr	8	3	0.016905508935451508
Convergence Index	blockdev	0	16	0	none	nr	9	1	0.0031598375644534826
Convergence Index	blockdev	0	16	0	none	nr	9	2	0.0014046278083696961
Convergence Index	blockdev	0	16	0	none	nr	9	3	0.01610337756574154
Convergence Index	blockdev	0	16	0	none	nr	10	1	0.0029309806413948536
Convergence Index	blockdev	0	16	0	none	nr	10	2	0.0011348772095516324
Convergence Index	blockdev	0	16	0	none	nr	10	3	0.014997688122093678
Convergence Index	blockdev	0	16	0	none	nr	11	1	0.0020852871239185333
Convergence Index	blockdev	0	16	0	none	nr	11	2	8.468765299767256e-4
Convergence Index	blockdev	0	16	0	none	nr	11	3	0.013494403101503849
Convergence Index	blockdev	0	16	0	none	nr	12	1	0.0016675302758812904
Convergence Index	blockdev	0	16	0	none	nr	12	2	5.43072063010186e-4
Convergence Index	blockdev	0	16	0	none	nr	12	3	0.011414137668907642
Convergence Index	blockdev	0	16	0	none	nr	13	1	9.568489040248096e-4
Convergence Index	blockdev	0	16	0	none	nr	13	2	3.7339574191719294e-4
Convergence Index	blockdev	0	16	0	none	nr	13	3	0.009014720097184181
Convergence Index	blockdev	0	16	0	none	nr	14	1	1.8039645510725677e-4
Convergence Index	blockdev	0	16	0	none	nr	14	2	2.3668775975238532e-4
Convergence Index	blockdev	0	16	0	none	nr	14	3	0.006107315421104431
Convergence Index	blockdev	0	16	0	none	nr	15	1	7.698081753915176e-5
Convergence Index	blockdev	0	16	0	none	nr	15	2	1.173888667835854e-4
Convergence Index	blockdev	0	16	0	none	nr	15	3	0.001770425820723176
Convergence Index	blockdev	0	16	0	none	nr	16	1	0
Convergence Index	blockdev	0	16	0	none	nr	16	2	0
Convergence Index	blockdev	0	16	0	none	nr	16	3	0
Convergence Index	blockdev	0	16	0	none	r	0	1	0.01066784467548132
Convergence Index	blockdev	0	16	0	none	r	0	2	0.0037649532314389944
Convergence Index	blockdev	0	16	0	none	r	0	3	0.014844007790088654
Convergence Index	blockdev	0	16	0	none	r	1	1	0.007487606257200241
Convergence Index	blockdev	0	16	0	none	r	1	2	0.0033382903784513474
Convergence Index	blockdev	0	16	0	none	r	1	3	0.014234829694032669
Convergence Index	blockdev	0	16	0	none	r	2	1	0.006920125801116228
Convergence Index	blockdev	0	16	0	none	r	2	2	0.003034076653420925
Convergence Index	blockdev	0	16	0	none	r	2	3	0.013719240203499794
Convergence Index	blockdev	0	16	0	none	r	3	1	0.006524620112031698
Convergence Index	blockdev	0	16	0	none	r	3	2	0.0026356833986938
Convergence Index	blockdev	0	16	0	none	r	3	3	0.013332133181393147
Convergence Index	blockdev	0	16	0	none	r	4	1	0.0065901633352041245
Convergence Index	blockdev	0	16	0	none	r	4	2	0.0022233081981539726
Convergence Index	blockdev	0	16	0	none	r	4	3	0.012946898117661476
Convergence Index	blockdev	0	16	0	none	r	5	1	0.006102126557379961
Convergence Index	blockdev	0	16	0	none	r	5	2	0.001903114141896367
Convergence Index	blockdev	0	16	0	none	r	5	3	0.012475719675421715
Convergence Index	blockdev	0	16	0	none	r	6	1	0.004594989586621523
Convergence Index	blockdev	0	16	0	none	r	6	2	0.0016709743067622185
Convergence Index	blockdev	0	16	0	none	r	6	3	0.011842909269034863
Convergence Index	blockdev	0	16	0	none	r	7	1	0.0041977884247899055
Convergence Index	blockdev	0	16	0	none	r	7	2	0.0014444858534261584
Convergence Index	blockdev	0	16	0	none	r	7	3	0.011048821732401848
Convergence Index	blockdev	0	16	0	none	r	8	1	0.0036104004830121994
Convergence Index	blockdev	0	16	0	none	r	8	2	0.0012234228197485209
Convergence Index	blockdev	0	16	0	none	r	8	3	0.010275513865053654
Convergence Index	blockdev	0	16	0	none	r	9	1	0.0032343368511646986
Convergence Index	blockdev	0	16	0	none	r	9	2	9.687814745120704e-4
Convergence Index	blockdev	0	16	0	none	r	9	3	0.00925989355891943
Convergence Index	blockdev	0	16	0	none	r	10	1	0.002926276996731758
Convergence Index	blockdev	0	16	0	none	r	10	2	7.837932207621634e-4
Convergence Index	blockdev	0	16	0	none	r	10	3	0.008166171610355377
Convergence Index	blockdev	0	16	0	none	r	11	1	0.0016548021230846643
Convergence Index	blockdev	0	16	0	none	r	11	2	6.268633296713233e-4
Convergence Index	blockdev	0	16	0	none	r	11	3	0.006893032230436802
Convergence Index	blockdev	0	16	0	none	r	12	1	0.0011576074175536633
Convergence Index	blockdev	0	16	0	none	r	12	2	4.857105668634176e-4
Convergence Index	blockdev	0	16	0	none	r	12	3	0.005536559037864208
Convergence Index	blockdev	0	16	0	none	r	13	1	7.694892701692879e-4
Convergence Index	blockdev	0	16	0	none	r	13	2	3.176387690473348e-4
Convergence Index	blockdev	0	16	0	none	r	13	3	0.00411854637786746
Convergence Index	blockdev	0	16	0	none	r	14	1	5.955477827228606e-4
Convergence Index	blockdev	0	16	0	none	r	14	2	1.9483461801428348e-4
Convergence Index	blockdev	0	16	0	none	r	14	3	0.0022891685366630554
Convergence Index	blockdev	0	16	0	none	r	15	1	3.4593354212120175e-4
Convergence Index	blockdev	0	16	0	none	r	15	2	8.243008051067591e-5
Convergence Index	blockdev	0	16	0	none	r	15	3	9.572934941388667e-4
Convergence Index	blockdev	0	16	0	none	r	16	1	0
Convergence Index	blockdev	0	16	0	none	r	16	2	0
Convergence Index	blockdev	0	16	0	none	r	16	3	0
Convergence Index	blockdev	0	16	0	proper	nr	0	1	8.490699201502139e-7
Convergence Index	blockdev	0	16	0	proper	nr	0	2	6.292114449024666e-6
Convergence Index	blockdev	0	16	0	proper	nr	0	3	1.7252381212529144e-7
Convergence Index	blockdev	0	16	0	proper	nr	1	1	8.51591209993785e-7
Convergence Index	blockdev	0	16	0	proper	nr	1	2	6.296727860899409e-6
Convergence Index	blockdev	0	16	0	proper	nr	1	3	1.7180374811687216e-7
Convergence Index	blockdev	0	16	0	proper	nr	2	1	8.492253869007982e-7
Convergence Index	blockdev	0	16	0	proper	nr	2	2	6.2921649259806145e-6
Convergence Index	blockdev	0	16	0	proper	nr	2	3	1.7306845734310627e-7
Convergence Index	blockdev	0	16	0	proper	nr	3	1	8.488516982652072e-7
Convergence Index	blockdev	0	16	0	proper	nr	3	2	6.290264991548611e-6
Convergence Index	blockdev	0	16	0	proper	nr	3	3	1.7234843596725113e-7
Convergence Index	blockdev	0	16	0	proper	nr	4	1	8.489589049531787e-7
Convergence Index	blockdev	0	16	0	proper	nr	4	2	6.292090347415069e-6
Convergence Index	blockdev	0	16	0	proper	nr	4	3	1.7222349413259508e-7
Convergence Index	blockdev	0	16	0	proper	nr	5	1	8.490153504681075e-7
Convergence Index	blockdev	0	16	0	proper	nr	5	2	6.291170393524226e-6
Convergence Index	blockdev	0	16	0	proper	nr	5	3	1.7246134120796341e-7
Convergence Index	blockdev	0	16	0	proper	nr	6	1	8.49041271067108e-7
Convergence Index	blockdev	0	16	0	proper	nr	6	2	6.293440492299851e-6
Convergence Index	blockdev	0	16	0	proper	nr	6	3	1.7259927176382917e-7
Convergence Index	blockdev	0	16	0	proper	nr	7	1	8.489829497193568e-7
Convergence Index	blockdev	0	16	0	proper	nr	7	2	6.294284048635745e-6
Convergence Index	blockdev	0	16	0	proper	nr	7	3	1.7305222854702151e-7
Convergence Index	blockdev	0	16	0	proper	nr	8	1	8.490793561577448e-7
Convergence Index	blockdev	0	16	0	proper	nr	8	2	6.286289590207161e-6
Convergence Index	blockdev	0	16	0	proper	nr	8	3	1.7254905060326564e-7
Convergence Index	blockdev	0	16	0	proper	nr	9	1	8.491208518535132e-7
Convergence Index	blockdev	0	16	0	proper	nr	9	2	6.287325959419832e-6
Convergence Index	blockdev	0	16	0	proper	nr	9	3	1.7244855143871973e-7
Convergence Index	blockdev	0	16	0	proper	nr	10	1	8.492172582919011e-7
Convergence Index	blockdev	0	16	0	proper	nr	10	2	6.2919043557485566e-6
Convergence Index	blockdev	0	16	0	proper	nr	10	3	1.7190021139867895e-7
Convergence Index	blockdev	0	16	0	proper	nr	11	1	8.490455343235226e-7
Convergence Index	blockdev	0	16	0	proper	nr	11	2	6.293833848758368e-6
Convergence Index	blockdev	0	16	0	proper	nr	11	3	1.7373483274241153e-7
Convergence Index	blockdev	0	16	0	proper	nr	12	1	8.490815730510803e-7
Convergence Index	blockdev	0	16	0	proper	nr	12	2	6.295111234067008e-6
Convergence Index	blockdev	0	16	0	proper	nr	12	3	1.7292251186518115e-7
Convergence Index	blockdev	0	16	0	proper	nr	13	1	8.491028893331531e-7
Convergence Index	blockdev	0	16	0	proper	nr	13	2	6.286048119363841e-6
Convergence Index	blockdev	0	16	0	proper	nr	13	3	1.7299961996286584e-7
Convergence Index	blockdev	0	16	0	proper	nr	14	1	8.49224250032421e-7
Convergence Index	blockdev	0	16	0	proper	nr	14	2	6.28967973170802e-6
Convergence Index	blockdev	0	16	0	proper	nr	14	3	1.7246360073386313e-7
Convergence Index	blockdev	0	16	0	proper	nr	15	1	8.49256480250915e-7
Convergence Index	blockdev	0	16	0	proper	nr	15	2	6.286907137109665e-6
Convergence Index	blockdev	0	16	0	proper	nr	15	3	1.7347271352718963e-7
Convergence Index	blockdev	0	16	0	proper	nr	16	1	0
Convergence Index	blockdev	0	16	0	proper	nr	16	2	0
Convergence Index	blockdev	0	16	0	proper	nr	16	3	0
Convergence Index	blockdev	0	16	0	proper	r	0	1	1.8601266082995949e-9
Convergence Index	blockdev	0	16	0	proper	r	0	2	6.412697075575124e-7
Convergence Index	blockdev	0	16	0	proper	r	0	3	4.943076987729e-7
Convergence Index	blockdev	0	16	0	proper	r	1	1	4.173986933864171e-9
Convergence Index	blockdev	0	16	0	proper	r	1	2	6.430378221011779e-7
Convergence Index	blockdev	0	16	0	proper	r	1	3	4.938885354022204e-7
Convergence Index	blockdev	0	16	0	proper	r	2	1	1.86020754355809e-9
Convergence Index	blockdev	0	16	0	proper	r	2	2	6.430378221011779e-7
Convergence Index	blockdev	0	16	0	proper	r	2	3	4.938885354022204e-7
Convergence Index	blockdev	0	16	0	proper	r	3	1	1.8602073215134851e-9
Convergence Index	blockdev	0	16	0	proper	r	3	2	6.430378221011779e-7
Convergence Index	blockdev	0	16	0	proper	r	3	3	4.938885354022204e-7
Convergence Index	blockdev	0	16	0	proper	r	4	1	1.8602073215134851e-9
Convergence Index	blockdev	0	16	0	proper	r	4	2	6.430378221011779e-7
Convergence Index	blockdev	0	16	0	proper	r	4	3	4.938885354022204e-7
Convergence Index	blockdev	0	16	0	proper	r	5	1	1.8602073215134851e-9
Convergence Index	blockdev	0	16	0	proper	r	5	2	6.430378221011779e-7
Convergence Index	blockdev	0	16	0	proper	r	5	3	4.938885354022204e-7
Convergence Index	blockdev	0	16	0	proper	r	6	1	1.8602073215134851e-9
Convergence Index	blockdev	0	16	0	proper	r	6	2	6.430378221011779e-7
Convergence Index	blockdev	0	16	0	proper	r	6	3	4.938885354022204e-7
Convergence Index	blockdev	0	16	0	proper	r	7	1	1.8602073215134851e-9
Convergence Index	blockdev	0	16	0	proper	r	7	2	6.430378221011779e-7
Convergence Index	blockdev	0	16	0	proper	r	7	3	4.938885354022204e-7
Convergence Index	blockdev	0	16	0	proper	r	8	1	1.8602073215134851e-9
Convergence Index	blockdev	0	16	0	proper	r	8	2	6.430378221011779e-7
Convergence Index	blockdev	0	16	0	proper	r	8	3	4.938885354022204e-7
Convergence Index	blockdev	0	16	0	proper	r	9	1	1.8602073215134851e-9
Convergence Index	blockdev	0	16	0	proper	r	9	2	6.430378221011779e-7
Convergence Index	blockdev	0	16	0	proper	r	9	3	4.938885354022204e-7
Convergence Index	blockdev	0	16	0	proper	r	10	1	1.8602073215134851e-9
Convergence Index	blockdev	0	16	0	proper	r	10	2	6.430378221011779e-7
Convergence Index	blockdev	0	16	0	proper	r	10	3	4.938885354022204e-7
Convergence Index	blockdev	0	16	0	proper	r	11	1	1.8602073215134851e-9
Convergence Index	blockdev	0	16	0	proper	r	11	2	6.430378221011779e-7
Convergence Index	blockdev	0	16	0	proper	r	11	3	4.938885922456393e-7
Convergence Index	blockdev	0	16	0	proper	r	12	1	1.8602073215134851e-9
Convergence Index	blockdev	0	16	0	proper	r	12	2	6.430378789445967e-7
Convergence Index	blockdev	0	16	0	proper	r	12	3	4.938893880535034e-7
Convergence Index	blockdev	0	16	0	proper	r	13	1	1.8602076545803925e-9
Convergence Index	blockdev	0	16	0	proper	r	13	2	6.43037765257759e-7
Convergence Index	blockdev	0	16	0	proper	r	13	3	4.939008135806944e-7
Convergence Index	blockdev	0	16	0	proper	r	14	1	1.8602198670336634e-9
Convergence Index	blockdev	0	16	0	proper	r	14	2	6.430520897993119e-7
Convergence Index	blockdev	0	16	0	proper	r	14	3	4.938150368616334e-7
Convergence Index	blockdev	0	16	0	proper	r	15	1	1.8599370932292913e-9
Convergence Index	blockdev	0	16	0	proper	r	15	2	6.428939514080412e-7
Convergence Index	blockdev	0	16	0	proper	r	15	3	4.927287591272034e-7
Convergence Index	blockdev	0	16	0	proper	r	16	1	0
Convergence Index	blockdev	0	16	0	proper	r	16	2	0
Convergence Index	blockdev	0	16	0	proper	r	16	3	0
Convergence Index	blockdev	0	16	0.5	improper	r	0	1	3.2917570206336677e-4
Convergence Index	blockdev	0	16	0.5	improper	r	0	2	1.0526478581596166e-4
Convergence Index	blockdev	0	16	0.5	improper	r	0	3	1.9066988897975534e-4
Convergence Index	blockdev	0	16	0.5	improper	r	1	1	1.650302650091362e-8
Convergence Index	blockdev	0	16	0.5	improper	r	1	2	9.310085442848504e-5
Convergence Index	blockdev	0	16	0.5	improper	r	1	3	1.678441185504198e-4
Convergence Index	blockdev	0	16	0.5	improper	r	2	1	1.4396282388418058e-8
Convergence Index	blockdev	0	16	0.5	improper	r	2	2	8.313787111546844e-5
Convergence Index	blockdev	0	16	0.5	improper	r	2	3	1.4664555783383548e-4
Convergence Index	blockdev	0	16	0.5	improper	r	3	1	1.2406700555800398e-8
Convergence Index	blockdev	0	16	0.5	improper	r	3	2	7.196339720394462e-5
Convergence Index	blockdev	0	16	0.5	improper	r	3	3	1.2661334767472e-4
Convergence Index	blockdev	0	16	0.5	improper	r	4	1	1.058460519232085e-8
Convergence Index	blockdev	0	16	0.5	improper	r	4	2	6.147890962893143e-5
Convergence Index	blockdev	0	16	0.5	improper	r	4	3	1.0798517178045586e-4
Convergence Index	blockdev	0	16	0.5	improper	r	5	1	8.938583206941075e-9
Convergence Index	blockdev	0	16	0.5	improper	r	5	2	5.225777204032056e-5
Convergence Index	blockdev	0	16	0.5	improper	r	5	3	9.126480290433392e-5
Convergence Index	blockdev	0	16	0.5	improper	r	6	1	7.4302866082121e-9
Convergence Index	blockdev	0	16	0.5	improper	r	6	2	4.538229768513702e-5
Convergence Index	blockdev	0	16	0.5	improper	r	6	3	7.5907664722763e-5
Convergence Index	blockdev	0	16	0.5	improper	r	7	1	6.051491752145921e-9
Convergence Index	blockdev	0	16	0.5	improper	r	7	2	3.4278193197678775e-5
Convergence Index	blockdev	0	16	0.5	improper	r	7	3	6.12452276982367e-5
Convergence Index	blockdev	0	16	0.5	improper	r	8	1	4.790352559069788e-9
Convergence Index	blockdev	0	16	0.5	improper	r	8	2	2.723234320001211e-5
Convergence Index	blockdev	0	16	0.5	improper	r	8	3	4.823032577405684e-5
Convergence Index	blockdev	0	16	0.5	improper	r	9	1	3.7166205668626162e-9
Convergence Index	blockdev	0	16	0.5	improper	r	9	2	1.9197719666408375e-5
Convergence Index	blockdev	0	16	0.5	improper	r	9	3	3.6963287129765376e-5
Convergence Index	blockdev	0	16	0.5	improper	r	10	1	2.7463709084685206e-9
Convergence Index	blockdev	0	16	0.5	improper	r	10	2	1.5572664779028855e-5
Convergence Index	blockdev	0	16	0.5	improper	r	10	3	2.736780879786238e-5
Convergence Index	blockdev	0	16	0.5	improper	r	11	1	1.9227066605509435e-9
Convergence Index	blockdev	0	16	0.5	improper	r	11	2	9.181413588521536e-6
Convergence Index	blockdev	0	16	0.5	improper	r	11	3	1.9211222024750896e-5
Convergence Index	blockdev	0	16	0.5	improper	r	12	1	1.2435183993630972e-9
Convergence Index	blockdev	0	16	0.5	improper	r	12	2	5.6357011999352835e-6
Convergence Index	blockdev	0	16	0.5	improper	r	12	3	1.2288988727959804e-5
Convergence Index	blockdev	0	16	0.5	improper	r	13	1	7.07620684270438e-10
Convergence Index	blockdev	0	16	0.5	improper	r	13	2	3.706376219270169e-6
Convergence Index	blockdev	0	16	0.5	improper	r	13	3	7.056188678689068e-6
Convergence Index	blockdev	0	16	0.5	improper	r	14	1	3.183817653962251e-10
Convergence Index	blockdev	0	16	0.5	improper	r	14	2	1.6579812154304818e-6
Convergence Index	blockdev	0	16	0.5	improper	r	14	3	3.219316795366467e-6
Convergence Index	blockdev	0	16	0.5	improper	r	15	1	7.855431582992622e-11
Convergence Index	blockdev	0	16	0.5	improper	r	15	2	2.1673126582300029e-7
Convergence Index	blockdev	0	16	0.5	improper	r	15	3	7.963780035424861e-7
Convergence Index	blockdev	0	16	0.5	improper	r	16	1	0
Convergence Index	blockdev	0	16	0.5	improper	r	16	2	0
Convergence Index	blockdev	0	16	0.5	improper	r	16	3	0
Convergence Index	blockdev	0	16	0.5	none	r	0	1	0.018421094864606857
Convergence Index	blockdev	0	16	0.5	none	r	0	2	0.0049826521426439285
Convergence Index	blockdev	0	16	0.5	none	r	0	3	0.021247899159789085
Convergence Index	blockdev	0	16	0.5	none	r	1	1	0.011642266064882278
Convergence Index	blockdev	0	16	0.5	none	r	1	2	0.00435048621147871
Convergence Index	blockdev	0	16	0.5	none	r	1	3	0.020152363926172256
Convergence Index	blockdev	0	16	0.5	none	r	2	1	0.010707507841289043
Convergence Index	blockdev	0	16	0.5	none	r	2	2	0.0037424045149236917
Convergence Index	blockdev	0	16	0.5	none	r	2	3	0.01894119754433632
Convergence Index	blockdev	0	16	0.5	none	r	3	1	0.00907878577709198
Convergence Index	blockdev	0	16	0.5	none	r	3	2	0.003280759323388338
Convergence Index	blockdev	0	16	0.5	none	r	3	3	0.01785312034189701
Convergence Index	blockdev	0	16	0.5	none	r	4	1	0.008064884692430496
Convergence Index	blockdev	0	16	0.5	none	r	4	2	0.0028980099596083164
Convergence Index	blockdev	0	16	0.5	none	r	4	3	0.016779575496912003
Convergence Index	blockdev	0	16	0.5	none	r	5	1	0.006147845182567835
Convergence Index	blockdev	0	16	0.5	none	r	5	2	0.0023644794709980488
Convergence Index	blockdev	0	16	0.5	none	r	5	3	0.015890782698988914
Convergence Index	blockdev	0	16	0.5	none	r	6	1	0.005065266974270344
Convergence Index	blockdev	0	16	0.5	none	r	6	2	0.002064100233837962
Convergence Index	blockdev	0	16	0.5	none	r	6	3	0.014780481345951557
Convergence Index	blockdev	0	16	0.5	none	r	7	1	0.0041944184340536594
Convergence Index	blockdev	0	16	0.5	none	r	7	2	0.0017789662815630436
Convergence Index	blockdev	0	16	0.5	none	r	7	3	0.013670572079718113
Convergence Index	blockdev	0	16	0.5	none	r	8	1	0.00350994267500937
Convergence Index	blockdev	0	16	0.5	none	r	8	2	0.001426531933248043
Convergence Index	blockdev	0	16	0.5	none	r	8	3	0.01241996232420206
Convergence Index	blockdev	0	16	0.5	none	r	9	1	0.0031422250904142857
Convergence Index	blockdev	0	16	0.5	none	r	9	2	0.0011862306855618954
Convergence Index	blockdev	0	16	0.5	none	r	9	3	0.011213136836886406
Convergence Index	blockdev	0	16	0.5	none	r	10	1	0.0027204682119190693
Convergence Index	blockdev	0	16	0.5	none	r	10	2	9.614237933419645e-4
Convergence Index	blockdev	0	16	0.5	none	r	10	3	0.00968272052705288
Convergence Index	blockdev	0	16	0.5	none	r	11	1	0.0024648732505738735
Convergence Index	blockdev	0	16	0.5	none	r	11	2	7.90041929576546e-4
Convergence Index	blockdev	0	16	0.5	none	r	11	3	0.008099989965558052
Convergence Index	blockdev	0	16	0.5	none	r	12	1	0.0017426928970962763
Convergence Index	blockdev	0	16	0.5	none	r	12	2	6.001580040901899e-4
Convergence Index	blockdev	0	16	0.5	none	r	12	3	0.006171607878059149
Convergence Index	blockdev	0	16	0.5	none	r	13	1	0.0011704122880473733
Convergence Index	blockdev	0	16	0.5	none	r	13	2	4.587022413033992e-4
Convergence Index	blockdev	0	16	0.5	none	r	13	3	0.004289781209081411
Convergence Index	blockdev	0	16	0.5	none	r	14	1	5.185978370718658e-4
Convergence Index	blockdev	0	16	0.5	none	r	14	2	2.9918915242888033e-4
Convergence Index	blockdev	0	16	0.5	none	r	14	3	0.0024605162907391787
Convergence Index	blockdev	0	16	0.5	none	r	15	1	1.2651697034016252e-4
Convergence Index	blockdev	0	16	0.5	none	r	15	2	1.6466938541270792e-4
Convergence Index	blockdev	0	16	0.5	none	r	15	3	9.454016690142453e-4
Convergence Index	blockdev	0	16	0.5	none	r	16	1	0
Convergence Index	blockdev	0	16	0.5	none	r	16	2	0
Convergence Index	blockdev	0	16	0.5	none	r	16	3	0
Convergence Index	blockdev	0	16	0.5	proper	r	0	1	1.1199247117011582e-17
Convergence Index	blockdev	0	16	0.5	proper	r	0	2	1.363096316708834e-6
Convergence Index	blockdev	0	16	0.5	proper	r	0	3	3.899364173776121e-7
Convergence Index	blockdev	0	16	0.5	proper	r	1	1	2.5758906119222047e-9
Convergence Index	blockdev	0	16	0.5	proper	r	1	2	1.3546601849157014e-6
Convergence Index	blockdev	0	16	0.5	proper	r	1	3	3.8699121773788647e-7
Convergence Index	blockdev	0	16	0.5	proper	r	2	1	1.0574369239690036e-17
Convergence Index	blockdev	0	16	0.5	proper	r	2	2	1.3546600712288637e-6
Convergence Index	blockdev	0	16	0.5	proper	r	2	3	3.869911608944676e-7
Convergence Index	blockdev	0	16	0.5	proper	r	3	1	1.060796931617194e-17
Convergence Index	blockdev	0	16	0.5	proper	r	3	2	1.3546600712288637e-6
Convergence Index	blockdev	0	16	0.5	proper	r	3	3	3.869911608944676e-7
Convergence Index	blockdev	0	16	0.5	proper	r	4	1	1.060796931617194e-17
Convergence Index	blockdev	0	16	0.5	proper	r	4	2	1.3546600712288637e-6
Convergence Index	blockdev	0	16	0.5	proper	r	4	3	3.869911608944676e-7
Convergence Index	blockdev	0	16	0.5	proper	r	5	1	1.060796931617194e-17
Convergence Index	blockdev	0	16	0.5	proper	r	5	2	1.3546600712288637e-6
Convergence Index	blockdev	0	16	0.5	proper	r	5	3	3.869911608944676e-7
Convergence Index	blockdev	0	16	0.5	proper	r	6	1	1.060796931617194e-17
Convergence Index	blockdev	0	16	0.5	proper	r	6	2	1.3546600712288637e-6
Convergence Index	blockdev	0	16	0.5	proper	r	6	3	3.869911608944676e-7
Convergence Index	blockdev	0	16	0.5	proper	r	7	1	1.060796931617194e-17
Convergence Index	blockdev	0	16	0.5	proper	r	7	2	1.3546600712288637e-6
Convergence Index	blockdev	0	16	0.5	proper	r	7	3	3.869911608944676e-7
Convergence Index	blockdev	0	16	0.5	proper	r	8	1	1.060796931617194e-17
Convergence Index	blockdev	0	16	0.5	proper	r	8	2	1.3546600712288637e-6
Convergence Index	blockdev	0	16	0.5	proper	r	8	3	3.869911608944676e-7
Convergence Index	blockdev	0	16	0.5	proper	r	9	1	1.060796931617194e-17
Convergence Index	blockdev	0	16	0.5	proper	r	9	2	1.3546600712288637e-6
Convergence Index	blockdev	0	16	0.5	proper	r	9	3	3.869911608944676e-7
Convergence Index	blockdev	0	16	0.5	proper	r	10	1	1.0607968488991328e-17
Convergence Index	blockdev	0	16	0.5	proper	r	10	2	1.3546600712288637e-6
Convergence Index	blockdev	0	16	0.5	proper	r	10	3	3.869911608944676e-7
Convergence Index	blockdev	0	16	0.5	proper	r	11	1	1.060796600744949e-17
Convergence Index	blockdev	0	16	0.5	proper	r	11	2	1.3546600712288637e-6
Convergence Index	blockdev	0	16	0.5	proper	r	11	3	3.8699127458130533e-7
Convergence Index	blockdev	0	16	0.5	proper	r	12	1	1.060797924233929e-17
Convergence Index	blockdev	0	16	0.5	proper	r	12	2	1.3546600712288637e-6
Convergence Index	blockdev	0	16	0.5	proper	r	12	3	3.86992638823358e-7
Convergence Index	blockdev	0	16	0.5	proper	r	13	1	1.0607784027714728e-17
Convergence Index	blockdev	0	16	0.5	proper	r	13	2	1.3546601849157014e-6
Convergence Index	blockdev	0	16	0.5	proper	r	13	3	3.870075317990995e-7
Convergence Index	blockdev	0	16	0.5	proper	r	14	1	1.0609727074973615e-17
Convergence Index	blockdev	0	16	0.5	proper	r	14	2	1.3546577974921092e-6
Convergence Index	blockdev	0	16	0.5	proper	r	14	3	3.869138538448169e-7
Convergence Index	blockdev	0	16	0.5	proper	r	15	1	1.05734047470958e-17
Convergence Index	blockdev	0	16	0.5	proper	r	15	2	1.3541133512262604e-6
Convergence Index	blockdev	0	16	0.5	proper	r	15	3	3.884587727043254e-7
Convergence Index	blockdev	0	16	0.5	proper	r	16	1	0
Convergence Index	blockdev	0	16	0.5	proper	r	16	2	0
Convergence Index	blockdev	0	16	0.5	proper	r	16	3	0
Convergence Index	blockdev	0	16	0.9	improper	r	0	1	2.3533179773949087e-4
Convergence Index	blockdev	0	16	0.9	improper	r	0	2	5.14641442350694e-6
Convergence Index	blockdev	0	16	0.9	improper	r	0	3	3.893389788345303e-8
Convergence Index	blockdev	0	16	0.9	improper	r	1	1	2.1862591736976356e-9
Convergence Index	blockdev	0	16	0.9	improper	r	1	2	4.611297754308907e-6
Convergence Index	blockdev	0	16	0.9	improper	r	1	3	2.7947974601261194e-8
Convergence Index	blockdev	0	16	0.9	improper	r	2	1	1.9096924042116825e-9
Convergence Index	blockdev	0	16	0.9	improper	r	2	2	4.027124305139296e-6
Convergence Index	blockdev	0	16	0.9	improper	r	2	3	2.7686226644618728e-8
Convergence Index	blockdev	0	16	0.9	improper	r	3	1	1.6442185390985742e-9
Convergence Index	blockdev	0	16	0.9	improper	r	3	2	3.476252459222451e-6
Convergence Index	blockdev	0	16	0.9	improper	r	3	3	2.7305528504939502e-8
Convergence Index	blockdev	0	16	0.9	improper	r	4	1	1.401193494565689e-9
Convergence Index	blockdev	0	16	0.9	improper	r	4	2	2.9647883366124006e-6
Convergence Index	blockdev	0	16	0.9	improper	r	4	3	2.6466965508120666e-8
Convergence Index	blockdev	0	16	0.9	improper	r	5	1	1.1787382181438488e-9
Convergence Index	blockdev	0	16	0.9	improper	r	5	2	2.487319989086245e-6
Convergence Index	blockdev	0	16	0.9	improper	r	5	3	1.7230645354970875e-8
Convergence Index	blockdev	0	16	0.9	improper	r	6	1	9.77103398192014e-10
Convergence Index	blockdev	0	16	0.9	improper	r	6	2	2.0520060388662387e-6
Convergence Index	blockdev	0	16	0.9	improper	r	6	3	1.6956143156221515e-8
Convergence Index	blockdev	0	16	0.9	improper	r	7	1	7.898625642432933e-10
Convergence Index	blockdev	0	16	0.9	improper	r	7	2	1.6535133227080223e-6
Convergence Index	blockdev	0	16	0.9	improper	r	7	3	1.671204152842165e-8
Convergence Index	blockdev	0	16	0.9	improper	r	8	1	6.231867799577628e-10
Convergence Index	blockdev	0	16	0.9	improper	r	8	2	1.2992725260119187e-6
Convergence Index	blockdev	0	16	0.9	improper	r	8	3	1.6330908181316772e-8
Convergence Index	blockdev	0	16	0.9	improper	r	9	1	4.768617167805189e-10
Convergence Index	blockdev	0	16	0.9	improper	r	9	2	9.887410215014825e-7
Convergence Index	blockdev	0	16	0.9	improper	r	9	3	1.606588995173297e-8
Convergence Index	blockdev	0	16	0.9	improper	r	10	1	3.5044064872202796e-10
Convergence Index	blockdev	0	16	0.9	improper	r	10	2	7.246739528454782e-7
Convergence Index	blockdev	0	16	0.9	improper	r	10	3	1.574642460866471e-8
Convergence Index	blockdev	0	16	0.9	improper	r	11	1	2.442422097903574e-10
Convergence Index	blockdev	0	16	0.9	improper	r	11	2	4.979683581041172e-7
Convergence Index	blockdev	0	16	0.9	improper	r	11	3	1.545785899281782e-8
Convergence Index	blockdev	0	16	0.9	improper	r	12	1	1.5552169274624106e-10
Convergence Index	blockdev	0	16	0.9	improper	r	12	2	3.1288601576306974e-7
Convergence Index	blockdev	0	16	0.9	improper	r	12	3	8.644824411874197e-9
Convergence Index	blockdev	0	16	0.9	improper	r	13	1	8.629526260239828e-11
Convergence Index	blockdev	0	16	0.9	improper	r	13	2	1.734061214619942e-7
Convergence Index	blockdev	0	16	0.9	improper	r	13	3	3.862210551375256e-9
Convergence Index	blockdev	0	16	0.9	improper	r	14	1	3.836199413687069e-11
Convergence Index	blockdev	0	16	0.9	improper	r	14	2	7.630813314563056e-8
Convergence Index	blockdev	0	16	0.9	improper	r	14	3	3.5985108226554985e-9
Convergence Index	blockdev	0	16	0.9	improper	r	15	1	9.882570456420936e-12
Convergence Index	blockdev	0	16	0.9	improper	r	15	2	1.959343443047601e-8
Convergence Index	blockdev	0	16	0.9	improper	r	15	3	8.809414864252574e-10
Convergence Index	blockdev	0	16	0.9	improper	r	16	1	0
Convergence Index	blockdev	0	16	0.9	improper	r	16	2	0
Convergence Index	blockdev	0	16	0.9	improper	r	16	3	0
Convergence Index	blockdev	0	16	0.9	none	r	0	1	0.05743047595024109
Convergence Index	blockdev	0	16	0.9	none	r	0	2	0.011108437553048134
Convergence Index	blockdev	0	16	0.9	none	r	0	3	0.10257695615291595
Convergence Index	blockdev	0	16	0.9	none	r	1	1	0.03457735478878021
Convergence Index	blockdev	0	16	0.9	none	r	1	2	0.00870179757475853
Convergence Index	blockdev	0	16	0.9	none	r	1	3	0.09236018359661102
Convergence Index	blockdev	0	16	0.9	none	r	2	1	0.02683747559785843
Convergence Index	blockdev	0	16	0.9	none	r	2	2	0.006807311438024044
Convergence Index	blockdev	0	16	0.9	none	r	2	3	0.0790691077709198
Convergence Index	blockdev	0	16	0.9	none	r	3	1	0.020611286163330078
Convergence Index	blockdev	0	16	0.9	none	r	3	2	0.005548442713916302
Convergence Index	blockdev	0	16	0.9	none	r	3	3	0.0664357915520668
Convergence Index	blockdev	0	16	0.9	none	r	4	1	0.01523548923432827
Convergence Index	blockdev	0	16	0.9	none	r	4	2	0.004509376361966133
Convergence Index	blockdev	0	16	0.9	none	r	4	3	0.05721012130379677
Convergence Index	blockdev	0	16	0.9	none	r	5	1	0.012916064821183681
Convergence Index	blockdev	0	16	0.9	none	r	5	2	0.0034549797419458628
Convergence Index	blockdev	0	16	0.9	none	r	5	3	0.04860294237732887
Convergence Index	blockdev	0	16	0.9	none	r	6	1	0.00897065456956625
Convergence Index	blockdev	0	16	0.9	none	r	6	2	0.0027044008020311594
Convergence Index	blockdev	0	16	0.9	none	r	6	3	0.04229697585105896
Convergence Index	blockdev	0	16	0.9	none	r	7	1	0.007297147996723652
Convergence Index	blockdev	0	16	0.9	none	r	7	2	0.0019791412632912397
Convergence Index	blockdev	0	16	0.9	none	r	7	3	0.03674446791410446
Convergence Index	blockdev	0	16	0.9	none	r	8	1	0.006807506550103426
Convergence Index	blockdev	0	16	0.9	none	r	8	2	0.0014528731117025018
Convergence Index	blockdev	0	16	0.9	none	r	8	3	0.027760906144976616
Convergence Index	blockdev	0	16	0.9	none	r	9	1	0.005631822161376476
Convergence Index	blockdev	0	16	0.9	none	r	9	2	9.243718814104795e-4
Convergence Index	blockdev	0	16	0.9	none	r	9	3	0.02285078354179859
Convergence Index	blockdev	0	16	0.9	none	r	10	1	0.004733008798211813
Convergence Index	blockdev	0	16	0.9	none	r	10	2	7.203997229225934e-4
Convergence Index	blockdev	0	16	0.9	none	r	10	3	0.016884904354810715
Convergence Index	blockdev	0	16	0.9	none	r	11	1	0.003209429094567895
Convergence Index	blockdev	0	16	0.9	none	r	11	2	6.087555084377527e-4
Convergence Index	blockdev	0	16	0.9	none	r	11	3	0.011149882338941097
Convergence Index	blockdev	0	16	0.9	none	r	12	1	0.002869219519197941
Convergence Index	blockdev	0	16	0.9	none	r	12	2	3.6606600042432547e-4
Convergence Index	blockdev	0	16	0.9	none	r	12	3	0.007988454774022102
Convergence Index	blockdev	0	16	0.9	none	r	13	1	0.0027818381786346436
Convergence Index	blockdev	0	16	0.9	none	r	13	2	3.214766620658338e-4
Convergence Index	blockdev	0	16	0.9	none	r	13	3	0.0050995834171772
Convergence Index	blockdev	0	16	0.9	none	r	14	1	0.0016281497664749622
Convergence Index	blockdev	0	16	0.9	none	r	14	2	1.4602876035496593e-4
Convergence Index	blockdev	0	16	0.9	none	r	14	3	0.003213011659681797
Convergence Index	blockdev	0	16	0.9	none	r	15	1	0.0012954635312780738
Convergence Index	blockdev	0	16	0.9	none	r	15	2	8.635778067400679e-5
Convergence Index	blockdev	0	16	0.9	none	r	15	3	0.0015303011750802398
Convergence Index	blockdev	0	16	0.9	none	r	16	1	0
Convergence Index	blockdev	0	16	0.9	none	r	16	2	0
Convergence Index	blockdev	0	16	0.9	none	r	16	3	0
Convergence Index	blockdev	0	16	0.9	proper	r	0	1	1.2227651616930624e-12
Convergence Index	blockdev	0	16	0.9	proper	r	0	2	9.880259312922135e-7
Convergence Index	blockdev	0	16	0.9	proper	r	0	3	4.284037800061924e-7
Convergence Index	blockdev	0	16	0.9	proper	r	1	1	5.0508774940283274e-9
Convergence Index	blockdev	0	16	0.9	proper	r	1	2	8.476304174109828e-7
Convergence Index	blockdev	0	16	0.9	proper	r	1	3	3.35947419216609e-7
Convergence Index	blockdev	0	16	0.9	proper	r	2	1	4.70156194792154e-13
Convergence Index	blockdev	0	16	0.9	proper	r	2	2	8.476260973111494e-7
Convergence Index	blockdev	0	16	0.9	proper	r	2	3	3.359467655172921e-7
Convergence Index	blockdev	0	16	0.9	proper	r	3	1	4.711119732173086e-13
Convergence Index	blockdev	0	16	0.9	proper	r	3	2	8.476260973111494e-7
Convergence Index	blockdev	0	16	0.9	proper	r	3	3	3.359467655172921e-7
Convergence Index	blockdev	0	16	0.9	proper	r	4	1	4.711119190072e-13
Convergence Index	blockdev	0	16	0.9	proper	r	4	2	8.476260973111494e-7
Convergence Index	blockdev	0	16	0.9	proper	r	4	3	3.359467655172921e-7
Convergence Index	blockdev	0	16	0.9	proper	r	5	1	4.711120274274172e-13
Convergence Index	blockdev	0	16	0.9	proper	r	5	2	8.476260973111494e-7
Convergence Index	blockdev	0	16	0.9	proper	r	5	3	3.359467655172921e-7
Convergence Index	blockdev	0	16	0.9	proper	r	6	1	4.711119732173086e-13
Convergence Index	blockdev	0	16	0.9	proper	r	6	2	8.476260973111494e-7
Convergence Index	blockdev	0	16	0.9	proper	r	6	3	3.359467655172921e-7
Convergence Index	blockdev	0	16	0.9	proper	r	7	1	4.711120274274172e-13
Convergence Index	blockdev	0	16	0.9	proper	r	7	2	8.476260973111494e-7
Convergence Index	blockdev	0	16	0.9	proper	r	7	3	3.359467655172921e-7
Convergence Index	blockdev	0	16	0.9	proper	r	8	1	4.711120274274172e-13
Convergence Index	blockdev	0	16	0.9	proper	r	8	2	8.476260973111494e-7
Convergence Index	blockdev	0	16	0.9	proper	r	8	3	3.359467655172921e-7
Convergence Index	blockdev	0	16	0.9	proper	r	9	1	4.711118647970913e-13
Convergence Index	blockdev	0	16	0.9	proper	r	9	2	8.476260973111494e-7
Convergence Index	blockdev	0	16	0.9	proper	r	9	3	3.359466802521638e-7
Convergence Index	blockdev	0	16	0.9	proper	r	10	1	4.711120274274172e-13
Convergence Index	blockdev	0	16	0.9	proper	r	10	2	8.476260973111494e-7
Convergence Index	blockdev	0	16	0.9	proper	r	10	3	3.359462255048129e-7
Convergence Index	blockdev	0	16	0.9	proper	r	11	1	4.71111485326331e-13
Convergence Index	blockdev	0	16	0.9	proper	r	11	2	8.476260973111494e-7
Convergence Index	blockdev	0	16	0.9	proper	r	11	3	3.3594326964703214e-7
Convergence Index	blockdev	0	16	0.9	proper	r	12	1	4.711120274274172e-13
Convergence Index	blockdev	0	16	0.9	proper	r	12	2	8.476262678414059e-7
Convergence Index	blockdev	0	16	0.9	proper	r	12	3	3.359233460287214e-7
Convergence Index	blockdev	0	16	0.9	proper	r	13	1	4.711144668823053e-13
Convergence Index	blockdev	0	16	0.9	proper	r	13	2	8.476307584714959e-7
Convergence Index	blockdev	0	16	0.9	proper	r	13	3	3.3580172953406873e-7
Convergence Index	blockdev	0	16	0.9	proper	r	14	1	4.709940662310508e-13
Convergence Index	blockdev	0	16	0.9	proper	r	14	2	8.475871027258108e-7
Convergence Index	blockdev	0	16	0.9	proper	r	14	3	3.3529528309372836e-7
Convergence Index	blockdev	0	16	0.9	proper	r	15	1	4.739814768971173e-13
Convergence Index	blockdev	0	16	0.9	proper	r	15	2	8.457854505650175e-7
Convergence Index	blockdev	0	16	0.9	proper	r	15	3	3.34635899434943e-7
Convergence Index	blockdev	0	16	0.9	proper	r	16	1	0
Convergence Index	blockdev	0	16	0.9	proper	r	16	2	0
Convergence Index	blockdev	0	16	0.9	proper	r	16	3	0
Convergence Index	blockdev	0	16	1	improper	r	0	1	0.017887737601995468
Convergence Index	blockdev	0	16	1	improper	r	0	2	0.053064893931150436
Convergence Index	blockdev	0	16	1	improper	r	0	3	2.5433926582336426
Convergence Index	blockdev	0	16	1	improper	r	1	1	0.010198130272328854
Convergence Index	blockdev	0	16	1	improper	r	1	2	0.04774941876530647
Convergence Index	blockdev	0	16	1	improper	r	1	3	2.442739248275757
Convergence Index	blockdev	0	16	1	improper	r	2	1	0.009209433570504189
Convergence Index	blockdev	0	16	1	improper	r	2	2	0.04269605502486229
Convergence Index	blockdev	0	16	1	improper	r	2	3	2.3255631923675537
Convergence Index	blockdev	0	16	1	improper	r	3	1	0.008248431608080864
Convergence Index	blockdev	0	16	1	improper	r	3	2	0.037885282188653946
Convergence Index	blockdev	0	16	1	improper	r	3	3	2.1849594116210938
Convergence Index	blockdev	0	16	1	improper	r	4	1	0.007315999828279018
Convergence Index	blockdev	0	16	1	improper	r	4	2	0.03330649062991142
Convergence Index	blockdev	0	16	1	improper	r	4	3	2.0108323097229004
Convergence Index	blockdev	0	16	1	improper	r	5	1	0.006413058377802372
Convergence Index	blockdev	0	16	1	improper	r	5	2	0.028954923152923584
Convergence Index	blockdev	0	16	1	improper	r	5	3	1.7883038520812988
Convergence Index	blockdev	0	16	1	improper	r	6	1	0.005540851037949324
Convergence Index	blockdev	0	16	1	improper	r	6	2	0.024830207228660583
Convergence Index	blockdev	0	16	1	improper	r	6	3	1.4960389137268066
Convergence Index	blockdev	0	16	1	improper	r	7	1	0.004701894707977772
Convergence Index	blockdev	0	16	1	improper	r	7	2	0.020934730768203735
Convergence Index	blockdev	0	16	1	improper	r	7	3	1.199352502822876
Convergence Index	blockdev	0	16	1	improper	r	8	1	0.0039001719560474157
Convergence Index	blockdev	0	16	1	improper	r	8	2	0.017274757847189903
Convergence Index	blockdev	0	16	1	improper	r	8	3	0.9364019632339478
Convergence Index	blockdev	0	16	1	improper	r	9	1	0.0031416513957083225
Convergence Index	blockdev	0	16	1	improper	r	9	2	0.013861648738384247
Convergence Index	blockdev	0	16	1	improper	r	9	3	0.7079866528511047
Convergence Index	blockdev	0	16	1	improper	r	10	1	0.0024339917581528425
Convergence Index	blockdev	0	16	1	improper	r	10	2	0.010713650844991207
Convergence Index	blockdev	0	16	1	improper	r	10	3	0.5135888457298279
Convergence Index	blockdev	0	16	1	improper	r	11	1	0.0017867498099803925
Convergence Index	blockdev	0	16	1	improper	r	11	2	0.007858263328671455
Convergence Index	blockdev	0	16	1	improper	r	11	3	0.35219764709472656
Convergence Index	blockdev	0	16	1	improper	r	12	1	0.0012118896702304482
Convergence Index	blockdev	0	16	1	improper	r	12	2	0.005334513261914253
Convergence Index	blockdev	0	16	1	improper	r	12	3	0.2226458042860031
Convergence Index	blockdev	0	16	1	improper	r	13	1	7.244449807330966e-4
Convergence Index	blockdev	0	16	1	improper	r	13	2	0.003197017591446638
Convergence Index	blockdev	0	16	1	improper	r	13	3	0.12374746054410934
Convergence Index	blockdev	0	16	1	improper	r	14	1	3.432082594372332e-4
Convergence Index	blockdev	0	16	1	improper	r	14	2	0.0015210508136078715
Convergence Index	blockdev	0	16	1	improper	r	14	3	0.054365601390600204
Convergence Index	blockdev	0	16	1	improper	r	15	1	9.176940511679277e-5
Convergence Index	blockdev	0	16	1	improper	r	15	2	4.091176379006356e-4
Convergence Index	blockdev	0	16	1	improper	r	15	3	0.013440077193081379
Convergence Index	blockdev	0	16	1	improper	r	16	1	0
Convergence Index	blockdev	0	16	1	improper	r	16	2	0
Convergence Index	blockdev	0	16	1	improper	r	16	3	0
Convergence Index	blockdev	0	16	1	none	r	0	1	31.9891414642334
Convergence Index	blockdev	0	16	1	none	r	0	2	2.548203945159912
Convergence Index	blockdev	0	16	1	none	r	0	3	11.257396697998047
Convergence Index	blockdev	0	16	1	none	r	1	1	29.389455795288086
Convergence Index	blockdev	0	16	1	none	r	1	2	2.247776746749878
Convergence Index	blockdev	0	16	1	none	r	1	3	10.267118453979492
Convergence Index	blockdev	0	16	1	none	r	2	1	26.14698600769043
Convergence Index	blockdev	0	16	1	none	r	2	2	1.9585156440734863
Convergence Index	blockdev	0	16	1	none	r	2	3	9.10995864868164
Convergence Index	blockdev	0	16	1	none	r	3	1	22.795927047729492
Convergence Index	blockdev	0	16	1	none	r	3	2	1.6851938962936401
Convergence Index	blockdev	0	16	1	none	r	3	3	7.937224864959717
Convergence Index	blockdev	0	16	1	none	r	4	1	19.553333282470703
Convergence Index	blockdev	0	16	1	none	r	4	2	1.4307950735092163
Convergence Index	blockdev	0	16	1	none	r	4	3	6.8083014488220215
Convergence Index	blockdev	0	16	1	none	r	5	1	16.501665115356445
Convergence Index	blockdev	0	16	1	none	r	5	2	1.1968131065368652
Convergence Index	blockdev	0	16	1	none	r	5	3	5.74638557434082
Convergence Index	blockdev	0	16	1	none	r	6	1	13.678251266479492
Convergence Index	blockdev	0	16	1	none	r	6	2	0.9839642643928528
Convergence Index	blockdev	0	16	1	none	r	6	3	4.763110637664795
Convergence Index	blockdev	0	16	1	none	r	7	1	11.102545738220215
Convergence Index	blockdev	0	16	1	none	r	7	2	0.7925124764442444
Convergence Index	blockdev	0	16	1	none	r	7	3	3.8653011322021484
Convergence Index	blockdev	0	16	1	none	r	8	1	8.78555679321289
Convergence Index	blockdev	0	16	1	none	r	8	2	0.6224526166915894
Convergence Index	blockdev	0	16	1	none	r	8	3	3.057231903076172
Convergence Index	blockdev	0	16	1	none	r	9	1	6.7337646484375
Convergence Index	blockdev	0	16	1	none	r	9	2	0.47362416982650757
Convergence Index	blockdev	0	16	1	none	r	9	3	2.3416390419006348
Convergence Index	blockdev	0	16	1	none	r	10	1	4.951163291931152
Convergence Index	blockdev	0	16	1	none	r	10	2	0.3457701802253723
Convergence Index	blockdev	0	16	1	none	r	10	3	1.7202380895614624
Convergence Index	blockdev	0	16	1	none	r	11	1	3.4402832984924316
Convergence Index	blockdev	0	16	1	none	r	11	2	0.23857995867729187
Convergence Index	blockdev	0	16	1	none	r	11	3	1.19404137134552
Convergence Index	blockdev	0	16	1	none	r	12	1	2.202697277069092
Convergence Index	blockdev	0	16	1	none	r	12	2	0.15170611441135406
Convergence Index	blockdev	0	16	1	none	r	12	3	0.763589084148407
Convergence Index	blockdev	0	16	1	none	r	13	1	1.239382266998291
Convergence Index	blockdev	0	16	1	none	r	13	2	0.08478366583585739
Convergence Index	blockdev	0	16	1	none	r	13	3	0.429076611995697
Convergence Index	blockdev	0	16	1	none	r	14	1	0.5509477257728577
Convergence Index	blockdev	0	16	1	none	r	14	2	0.03743921220302582
Convergence Index	blockdev	0	16	1	none	r	14	3	0.1904669851064682
Convergence Index	blockdev	0	16	1	none	r	15	1	0.1377546340227127
Convergence Index	blockdev	0	16	1	none	r	15	2	0.00930000003427267
Convergence Index	blockdev	0	16	1	none	r	15	3	0.04755115136504173
Convergence Index	blockdev	0	16	1	none	r	16	1	0
Convergence Index	blockdev	0	16	1	none	r	16	2	0
Convergence Index	blockdev	0	16	1	none	r	16	3	0
Convergence Index	blockdev	0	16	1	proper	r	0	1	2.308636112502427e-6
Convergence Index	blockdev	0	16	1	proper	r	0	2	1.515223289061396e-6
Convergence Index	blockdev	0	16	1	proper	r	0	3	3.970693285282323e-7
Convergence Index	blockdev	0	16	1	proper	r	1	1	2.5000943537634157e-9
Convergence Index	blockdev	0	16	1	proper	r	1	2	1.645016452700085e-13
Convergence Index	blockdev	0	16	1	proper	r	1	3	1.4766445986975907e-13
Convergence Index	blockdev	0	16	1	proper	r	2	1	1.2482503686463072e-17
Convergence Index	blockdev	0	16	1	proper	r	2	2	1.4120418699835195e-18
Convergence Index	blockdev	0	16	1	proper	r	2	3	4.423854560162198e-18
Convergence Index	blockdev	0	16	1	proper	r	3	1	2.0108201698015776e-20
Convergence Index	blockdev	0	16	1	proper	r	3	2	4.8467307055223526e-21
Convergence Index	blockdev	0	16	1	proper	r	3	3	1.7631429719810798e-19
Convergence Index	blockdev	0	16	1	proper	r	4	1	5.737264825726101e-23
Convergence Index	blockdev	0	16	1	proper	r	4	2	0
Convergence Index	blockdev	0	16	1	proper	r	4	3	6.40078658783355e-22
Convergence Index	blockdev	0	16	1	proper	r	5	1	2.7993841200099603e-22
Convergence Index	blockdev	0	16	1	proper	r	5	2	1.0403772267867465e-21
Convergence Index	blockdev	0	16	1	proper	r	5	3	4.6915059014915154e-21
Convergence Index	blockdev	0	16	1	proper	r	6	1	0
Convergence Index	blockdev	0	16	1	proper	r	6	2	0
Convergence Index	blockdev	0	16	1	proper	r	6	3	0
Convergence Index	blockdev	0	16	1	proper	r	7	1	2.7974699016917872e-22
Convergence Index	blockdev	0	16	1	proper	r	7	2	1.0403772267867465e-21
Convergence Index	blockdev	0	16	1	proper	r	7	3	4.6915059014915154e-21
Convergence Index	blockdev	0	16	1	proper	r	8	1	0
Convergence Index	blockdev	0	16	1	proper	r	8	2	0
Convergence Index	blockdev	0	16	1	proper	r	8	3	0
Convergence Index	blockdev	0	16	1	proper	r	9	1	2.7974699016917872e-22
Convergence Index	blockdev	0	16	1	proper	r	9	2	1.0403772267867465e-21
Convergence Index	blockdev	0	16	1	proper	r	9	3	4.6915059014915154e-21
Convergence Index	blockdev	0	16	1	proper	r	10	1	0
Convergence Index	blockdev	0	16	1	proper	r	10	2	0
Convergence Index	blockdev	0	16	1	proper	r	10	3	0
Convergence Index	blockdev	0	16	1	proper	r	11	1	2.7974699016917872e-22
Convergence Index	blockdev	0	16	1	proper	r	11	2	1.0403772267867465e-21
Convergence Index	blockdev	0	16	1	proper	r	11	3	4.6915059014915154e-21
Convergence Index	blockdev	0	16	1	proper	r	12	1	0
Convergence Index	blockdev	0	16	1	proper	r	12	2	0
Convergence Index	blockdev	0	16	1	proper	r	12	3	0
Convergence Index	blockdev	0	16	1	proper	r	13	1	2.7974699016917872e-22
Convergence Index	blockdev	0	16	1	proper	r	13	2	1.0403772267867465e-21
Convergence Index	blockdev	0	16	1	proper	r	13	3	4.6915059014915154e-21
Convergence Index	blockdev	0	16	1	proper	r	14	1	0
Convergence Index	blockdev	0	16	1	proper	r	14	2	0
Convergence Index	blockdev	0	16	1	proper	r	14	3	0
Convergence Index	blockdev	0	16	1	proper	r	15	1	2.7974699016917872e-22
Convergence Index	blockdev	0	16	1	proper	r	15	2	1.0403772267867465e-21
Convergence Index	blockdev	0	16	1	proper	r	15	3	4.6915059014915154e-21
Convergence Index	blockdev	0	16	1	proper	r	16	1	0
Convergence Index	blockdev	0	16	1	proper	r	16	2	0
Convergence Index	blockdev	0	16	1	proper	r	16	3	0
Convergence Index	blockdev	0	32	0	improper	nr	0	1	1.5911206719465554e-4
Convergence Index	blockdev	0	32	0	improper	nr	0	2	1.1764696864702273e-5
Convergence Index	blockdev	0	32	0	improper	nr	0	3	6.64943991068867e-6
Convergence Index	blockdev	0	32	0	improper	nr	1	1	2.3172365359869218e-8
Convergence Index	blockdev	0	32	0	improper	nr	1	2	1.0410758477519266e-5
Convergence Index	blockdev	0	32	0	improper	nr	1	3	5.823536866955692e-6
Convergence Index	blockdev	0	32	0	improper	nr	2	1	1.9923017902101492e-8
Convergence Index	blockdev	0	32	0	improper	nr	2	2	9.040447366714943e-6
Convergence Index	blockdev	0	32	0	improper	nr	2	3	5.045606030762428e-6
Convergence Index	blockdev	0	32	0	improper	nr	3	1	1.737963550851873e-8
Convergence Index	blockdev	0	32	0	improper	nr	3	2	7.5730054049927276e-6
Convergence Index	blockdev	0	32	0	improper	nr	3	3	4.376805009087548e-6
Convergence Index	blockdev	0	32	0	improper	nr	4	1	1.4938123626961897e-8
Convergence Index	blockdev	0	32	0	improper	nr	4	2	6.4505711634410545e-6
Convergence Index	blockdev	0	32	0	improper	nr	4	3	3.7315480767574627e-6
Convergence Index	blockdev	0	32	0	improper	nr	5	1	1.2844079577689627e-8
Convergence Index	blockdev	0	32	0	improper	nr	5	2	5.2870300351059996e-6
Convergence Index	blockdev	0	32	0	improper	nr	5	3	3.118219865427818e-6
Convergence Index	blockdev	0	32	0	improper	nr	6	1	1.0595353927556062e-8
Convergence Index	blockdev	0	32	0	improper	nr	6	2	4.29913416155614e-6
Convergence Index	blockdev	0	32	0	improper	nr	6	3	2.5826002456597053e-6
Convergence Index	blockdev	0	32	0	improper	nr	7	1	8.631211301235453e-9
Convergence Index	blockdev	0	32	0	improper	nr	7	2	3.483283535388182e-6
Convergence Index	blockdev	0	32	0	improper	nr	7	3	2.072811639663996e-6
Convergence Index	blockdev	0	32	0	improper	nr	8	1	6.855267464800363e-9
Convergence Index	blockdev	0	32	0	improper	nr	8	2	2.756668891379377e-6
Convergence Index	blockdev	0	32	0	improper	nr	8	3	1.6275838561341516e-6
Convergence Index	blockdev	0	32	0	improper	nr	9	1	5.566747951490925e-9
Convergence Index	blockdev	0	32	0	improper	nr	9	2	2.1665118765668012e-6
Convergence Index	blockdev	0	32	0	improper	nr	9	3	1.2212525462018675e-6
Convergence Index	blockdev	0	32	0	improper	nr	10	1	4.064159231376152e-9
Convergence Index	blockdev	0	32	0	improper	nr	10	2	1.5655499510103255e-6
Convergence Index	blockdev	0	32	0	improper	nr	10	3	8.943692932916747e-7
Convergence Index	blockdev	0	32	0	improper	nr	11	1	2.8072606461648775e-9
Convergence Index	blockdev	0	32	0	improper	nr	11	2	1.0665972922652145e-6
Convergence Index	blockdev	0	32	0	improper	nr	11	3	6.165451509332343e-7
Convergence Index	blockdev	0	32	0	improper	nr	12	1	1.8300292392581241e-9
Convergence Index	blockdev	0	32	0	improper	nr	12	2	6.936126624168537e-7
Convergence Index	blockdev	0	32	0	improper	nr	12	3	3.9307676047428686e-7
Convergence Index	blockdev	0	32	0	improper	nr	13	1	9.682524781950974e-10
Convergence Index	blockdev	0	32	0	improper	nr	13	2	4.139099871736107e-7
Convergence Index	blockdev	0	32	0	improper	nr	13	3	2.212519802924362e-7
Convergence Index	blockdev	0	32	0	improper	nr	14	1	5.431978755687794e-10
Convergence Index	blockdev	0	32	0	improper	nr	14	2	2.095920024203224e-7
Convergence Index	blockdev	0	32	0	improper	nr	14	3	9.860994509836019e-8
Convergence Index	blockdev	0	32	0	improper	nr	15	1	1.2732799536951944e-10
Convergence Index	blockdev	0	32	0	improper	nr	15	2	6.388057727235719e-8
Convergence Index	blockdev	0	32	0	improper	nr	15	3	2.5029891048689024e-8
Convergence Index	blockdev	0	32	0	improper	nr	16	1	0
Convergence Index	blockdev	0	32	0	improper	nr	16	2	0
Convergence Index	blockdev	0	32	0	improper	nr	16	3	0
Convergence Index	blockdev	0	32	0	improper	r	0	1	2.602364984340966e-4
Convergence Index	blockdev	0	32	0	improper	r	0	2	2.359763311687857e-5
Convergence Index	blockdev	0	32	0	improper	r	0	3	5.874772796232719e-6
Convergence Index	blockdev	0	32	0	improper	r	1	1	2.8197293389098377e-8
Convergence Index	blockdev	0	32	0	improper	r	1	2	2.1016552636865526e-5
Convergence Index	blockdev	0	32	0	improper	r	1	3	5.093226263852557e-6
Convergence Index	blockdev	0	32	0	improper	r	2	1	2.4445256485705613e-8
Convergence Index	blockdev	0	32	0	improper	r	2	2	1.8230401110486127e-5
Convergence Index	blockdev	0	32	0	improper	r	2	3	4.396020813146606e-6
Convergence Index	blockdev	0	32	0	improper	r	3	1	2.1148673923221395e-8
Convergence Index	blockdev	0	32	0	improper	r	3	2	1.5569914467050694e-5
Convergence Index	blockdev	0	32	0	improper	r	3	3	3.7688230349886e-6
Convergence Index	blockdev	0	32	0	improper	r	4	1	1.7968373455801157e-8
Convergence Index	blockdev	0	32	0	improper	r	4	2	1.3166998542146757e-5
Convergence Index	blockdev	0	32	0	improper	r	4	3	3.1994716209737817e-6
Convergence Index	blockdev	0	32	0	improper	r	5	1	1.5116873086640226e-8
Convergence Index	blockdev	0	32	0	improper	r	5	2	1.0986573215632234e-5
Convergence Index	blockdev	0	32	0	improper	r	5	3	2.6954080567520577e-6
Convergence Index	blockdev	0	32	0	improper	r	6	1	1.2525804393703766e-8
Convergence Index	blockdev	0	32	0	improper	r	6	2	8.980917300505098e-6
Convergence Index	blockdev	0	32	0	improper	r	6	3	2.2436615836340934e-6
Convergence Index	blockdev	0	32	0	improper	r	7	1	1.0185847720833863e-8
Convergence Index	blockdev	0	32	0	improper	r	7	2	7.166835530370008e-6
Convergence Index	blockdev	0	32	0	improper	r	7	3	1.8274689637109987e-6
Convergence Index	blockdev	0	32	0	improper	r	8	1	8.052525757307194e-9
Convergence Index	blockdev	0	32	0	improper	r	8	2	5.540448910323903e-6
Convergence Index	blockdev	0	32	0	improper	r	8	3	1.4553559140040306e-6
Convergence Index	blockdev	0	32	0	improper	r	9	1	6.191717805137387e-9
Convergence Index	blockdev	0	32	0	improper	r	9	2	4.166212875134079e-6
Convergence Index	blockdev	0	32	0	improper	r	9	3	1.1157601420563878e-6
Convergence Index	blockdev	0	32	0	improper	r	10	1	4.602259906505424e-9
Convergence Index	blockdev	0	32	0	improper	r	10	2	3.07027426060813e-6
Convergence Index	blockdev	0	32	0	improper	r	10	3	8.182507826859364e-7
Convergence Index	blockdev	0	32	0	improper	r	11	1	3.2097562385757783e-9
Convergence Index	blockdev	0	32	0	improper	r	11	2	2.1291878056217683e-6
Convergence Index	blockdev	0	32	0	improper	r	11	3	5.634307171931141e-7
Convergence Index	blockdev	0	32	0	improper	r	12	1	2.050781322537887e-9
Convergence Index	blockdev	0	32	0	improper	r	12	2	1.3985933264848427e-6
Convergence Index	blockdev	0	32	0	improper	r	12	3	3.544581943515368e-7
Convergence Index	blockdev	0	32	0	improper	r	13	1	1.1458595183810871e-9
Convergence Index	blockdev	0	32	0	improper	r	13	2	7.407232374134765e-7
Convergence Index	blockdev	0	32	0	improper	r	13	3	1.9752872049139114e-7
Convergence Index	blockdev	0	32	0	improper	r	14	1	5.104875411277021e-10
Convergence Index	blockdev	0	32	0	improper	r	14	2	3.4167007356700196e-7
Convergence Index	blockdev	0	32	0	improper	r	14	3	8.958437547335052e-8
Convergence Index	blockdev	0	32	0	improper	r	15	1	1.263477794610779e-10
Convergence Index	blockdev	0	32	0	improper	r	15	2	9.409202306187581e-8
Convergence Index	blockdev	0	32	0	improper	r	15	3	2.205542060096377e-8
Convergence Index	blockdev	0	32	0	improper	r	16	1	0
Convergence Index	blockdev	0	32	0	improper	r	16	2	0
Convergence Index	blockdev	0	32	0	improper	r	16	3	0
Convergence Index	blockdev	0	32	0	none	nr	0	1	0.0056879292242228985
Convergence Index	blockdev	0	32	0	none	nr	0	2	0.0019174856133759022
Convergence Index	blockdev	0	32	0	none	nr	0	3	0.005317032802850008
Convergence Index	blockdev	0	32	0	none	nr	1	1	0.004036994185298681
Convergence Index	blockdev	0	32	0	none	nr	1	2	0.001706609153188765
Convergence Index	blockdev	0	32	0	none	nr	1	3	0.0051734475418925285
Convergence Index	blockdev	0	32	0	none	nr	2	1	0.003806831780821085
Convergence Index	blockdev	0	32	0	none	nr	2	2	0.001526404288597405
Convergence Index	blockdev	0	32	0	none	nr	2	3	0.005053493659943342
Convergence Index	blockdev	0	32	0	none	nr	3	1	0.0033352477476000786
Convergence Index	blockdev	0	32	0	none	nr	3	2	0.001356960623525083
Convergence Index	blockdev	0	32	0	none	nr	3	3	0.004923142027109861
Convergence Index	blockdev	0	32	0	none	nr	4	1	0.002894023433327675
Convergence Index	blockdev	0	32	0	none	nr	4	2	0.0011742307106032968
Convergence Index	blockdev	0	32	0	none	nr	4	3	0.004793972242623568
Convergence Index	blockdev	0	32	0	none	nr	5	1	0.0023584822192788124
Convergence Index	blockdev	0	32	0	none	nr	5	2	0.001012866967357695
Convergence Index	blockdev	0	32	0	none	nr	5	3	0.004679767414927483
Convergence Index	blockdev	0	32	0	none	nr	6	1	0.0019402222242206335
Convergence Index	blockdev	0	32	0	none	nr	6	2	8.653314434923232e-4
Convergence Index	blockdev	0	32	0	none	nr	6	3	0.004525738302618265
Convergence Index	blockdev	0	32	0	none	nr	7	1	0.001656592939980328
Convergence Index	blockdev	0	32	0	none	nr	7	2	7.32835556846112e-4
Convergence Index	blockdev	0	32	0	none	nr	7	3	0.00436523649841547
Convergence Index	blockdev	0	32	0	none	nr	8	1	0.0013877321034669876
Convergence Index	blockdev	0	32	0	none	nr	8	2	6.164785590954125e-4
Convergence Index	blockdev	0	32	0	none	nr	8	3	0.004145849496126175
Convergence Index	blockdev	0	32	0	none	nr	9	1	0.0012323922710493207
Convergence Index	blockdev	0	32	0	none	nr	9	2	5.031910841353238e-4
Convergence Index	blockdev	0	32	0	none	nr	9	3	0.003888406092301011
Convergence Index	blockdev	0	32	0	none	nr	10	1	9.899811120703816e-4
Convergence Index	blockdev	0	32	0	none	nr	10	2	4.063741071149707e-4
Convergence Index	blockdev	0	32	0	none	nr	10	3	0.003524567000567913
Convergence Index	blockdev	0	32	0	none	nr	11	1	8.379092323593795e-4
Convergence Index	blockdev	0	32	0	none	nr	11	2	2.954674419015646e-4
Convergence Index	blockdev	0	32	0	none	nr	11	3	0.0031796377152204514
Convergence Index	blockdev	0	32	0	none	nr	12	1	4.92363702505827e-4
Convergence Index	blockdev	0	32	0	none	nr	12	2	2.1033982920926064e-4
Convergence Index	blockdev	0	32	0	none	nr	12	3	0.002735556336119771
Convergence Index	blockdev	0	32	0	none	nr	13	1	3.8600791594944894e-4
Convergence Index	blockdev	0	32	0	none	nr	13	2	1.3841019244864583e-4
Convergence Index	blockdev	0	32	0	none	nr	13	3	0.001915070111863315
Convergence Index	blockdev	0	32	0	none	nr	14	1	7.496784382965416e-5
Convergence Index	blockdev	0	32	0	none	nr	14	2	7.34449495212175e-5
Convergence Index	blockdev	0	32	0	none	nr	14	3	0.0010481037897989154
Convergence Index	blockdev	0	32	0	none	nr	15	1	2.7195075745112263e-5
Convergence Index	blockdev	0	32	0	none	nr	15	2	3.380345515324734e-5
Convergence Index	blockdev	0	32	0	none	nr	15	3	2.5440871831960976e-4
Convergence Index	blockdev	0	32	0	none	nr	16	1	0
Convergence Index	blockdev	0	32	0	none	nr	16	2	0
Convergence Index	blockdev	0	32	0	none	nr	16	3	0
Convergence Index	blockdev	0	32	0	none	r	0	1	0.005693953949958086
Convergence Index	blockdev	0	32	0	none	r	0	2	0.0016534101450815797
Convergence Index	blockdev	0	32	0	none	r	0	3	0.005446426570415497
Convergence Index	blockdev	0	32	0	none	r	1	1	0.004213950131088495
Convergence Index	blockdev	0	32	0	none	r	1	2	0.001432919641956687
Convergence Index	blockdev	0	32	0	none	r	1	3	0.005160887259989977
Convergence Index	blockdev	0	32	0	none	r	2	1	0.003955917898565531
Convergence Index	blockdev	0	32	0	none	r	2	2	0.001278794021345675
Convergence Index	blockdev	0	32	0	none	r	2	3	0.004870550706982613
Convergence Index	blockdev	0	32	0	none	r	3	1	0.0033771065063774586
Convergence Index	blockdev	0	32	0	none	r	3	2	0.001111307181417942
Convergence Index	blockdev	0	32	0	none	r	3	3	0.0046001155860722065
Convergence Index	blockdev	0	32	0	none	r	4	1	0.0030036799143999815
Convergence Index	blockdev	0	32	0	none	r	4	2	9.568147943355143e-4
Convergence Index	blockdev	0	32	0	none	r	4	3	0.004303207620978355
Convergence Index	blockdev	0	32	0	none	r	5	1	0.002456818474456668
Convergence Index	blockdev	0	32	0	none	r	5	2	8.182918536476791e-4
Convergence Index	blockdev	0	32	0	none	r	5	3	0.003944639582186937
Convergence Index	blockdev	0	32	0	none	r	6	1	0.0017524280119687319
Convergence Index	blockdev	0	32	0	none	r	6	2	6.718243821524084e-4
Convergence Index	blockdev	0	32	0	none	r	6	3	0.0035811832640320063
Convergence Index	blockdev	0	32	0	none	r	7	1	0.0012991954572498798
Convergence Index	blockdev	0	32	0	none	r	7	2	5.403285031206906e-4
Convergence Index	blockdev	0	32	0	none	r	7	3	0.0031745375599712133
Convergence Index	blockdev	0	32	0	none	r	8	1	9.974457789212465e-4
Convergence Index	blockdev	0	32	0	none	r	8	2	4.3544350774027407e-4
Convergence Index	blockdev	0	32	0	none	r	8	3	0.002750965766608715
Convergence Index	blockdev	0	32	0	none	r	9	1	3.887615166604519e-4
Convergence Index	blockdev	0	32	0	none	r	9	2	3.439067513681948e-4
Convergence Index	blockdev	0	32	0	none	r	9	3	0.0022678892128169537
Convergence Index	blockdev	0	32	0	none	r	10	1	2.820245281327516e-4
Convergence Index	blockdev	0	32	0	none	r	10	2	2.7571863029152155e-4
Convergence Index	blockdev	0	32	0	none	r	10	3	0.0017892158357426524
Convergence Index	blockdev	0	32	0	none	r	11	1	2.0113478240091354e-4
Convergence Index	blockdev	0	32	0	none	r	11	2	2.0772867719642818e-4
Convergence Index	blockdev	0	32	0	none	r	11	3	0.0013424641219899058
Convergence Index	blockdev	0	32	0	none	r	12	1	1.3643816055264324e-4
Convergence Index	blockdev	0	32	0	none	r	12	2	1.480607024859637e-4
Convergence Index	blockdev	0	32	0	none	r	12	3	9.469605283811688e-4
Convergence Index	blockdev	0	32	0	none	r	13	1	8.809658902464435e-5
Convergence Index	blockdev	0	32	0	none	r	13	2	1.1175611871294677e-4
Convergence Index	blockdev	0	32	0	none	r	13	3	6.163034704513848e-4
Convergence Index	blockdev	0	32	0	none	r	14	1	4.0890190575737506e-5
Convergence Index	blockdev	0	32	0	none	r	14	2	6.183685036376119e-5
Convergence Index	blockdev	0	32	0	none	r	14	3	3.258134238421917e-4
Convergence Index	blockdev	0	32	0	none	r	15	1	1.5236703802656848e-5
Convergence Index	blockdev	0	32	0	none	r	15	2	2.584286266937852e-5
Convergence Index	blockdev	0	32	0	none	r	15	3	8.729493856662884e-5
Convergence Index	blockdev	0	32	0	none	r	16	1	0
Convergence Index	blockdev	0	32	0	none	r	16	2	0
Convergence Index	blockdev	0	32	0	none	r	16	3	0
Convergence Index	blockdev	0	32	0	proper	nr	0	1	1.9498599184120487e-16
Convergence Index	blockdev	0	32	0	proper	nr	0	2	1.7478295433193125e-7
Convergence Index	blockdev	0	32	0	proper	nr	0	3	5.099305511180319e-8
Convergence Index	blockdev	0	32	0	proper	nr	1	1	3.467131692858061e-9
Convergence Index	blockdev	0	32	0	proper	nr	1	2	1.7647805350406998e-7
Convergence Index	blockdev	0	32	0	proper	nr	1	3	5.144166692616636e-8
Convergence Index	blockdev	0	32	0	proper	nr	2	1	1.9513956950245392e-16
Convergence Index	blockdev	0	32	0	proper	nr	2	2	1.7481985992162663e-7
Convergence Index	blockdev	0	32	0	proper	nr	2	3	5.1165617520609885e-8
Convergence Index	blockdev	0	32	0	proper	nr	3	1	1.9564489082994011e-16
Convergence Index	blockdev	0	32	0	proper	nr	3	2	1.758295979925606e-7
Convergence Index	blockdev	0	32	0	proper	nr	3	3	5.1168044024052506e-8
Convergence Index	blockdev	0	32	0	proper	nr	4	1	1.9510136037559887e-16
Convergence Index	blockdev	0	32	0	proper	nr	4	2	1.755629028821204e-7
Convergence Index	blockdev	0	32	0	proper	nr	4	3	5.1418265201164104e-8
Convergence Index	blockdev	0	32	0	proper	nr	5	1	1.965695199360968e-16
Convergence Index	blockdev	0	32	0	proper	nr	5	2	1.746029454352538e-7
Convergence Index	blockdev	0	32	0	proper	nr	5	3	5.134176461751849e-8
Convergence Index	blockdev	0	32	0	proper	nr	6	1	1.958318733530465e-16
Convergence Index	blockdev	0	32	0	proper	nr	6	2	1.7489045944785175e-7
Convergence Index	blockdev	0	32	0	proper	nr	6	3	5.130019786747653e-8
Convergence Index	blockdev	0	32	0	proper	nr	7	1	1.9468755831108554e-16
Convergence Index	blockdev	0	32	0	proper	nr	7	2	1.7411866792826913e-7
Convergence Index	blockdev	0	32	0	proper	nr	7	3	5.094144839290493e-8
Convergence Index	blockdev	0	32	0	proper	nr	8	1	1.950582675744073e-16
Convergence Index	blockdev	0	32	0	proper	nr	8	2	1.746855957662774e-7
Convergence Index	blockdev	0	32	0	proper	nr	8	3	5.143450820810358e-8
Convergence Index	blockdev	0	32	0	proper	nr	9	1	1.948459402373323e-16
Convergence Index	blockdev	0	32	0	proper	nr	9	2	1.7557435683102085e-7
Convergence Index	blockdev	0	32	0	proper	nr	9	3	5.1358785668753626e-8
Convergence Index	blockdev	0	32	0	proper	nr	10	1	1.9583920548199617e-16
Convergence Index	blockdev	0	32	0	proper	nr	10	2	1.7549477604461572e-7
Convergence Index	blockdev	0	32	0	proper	nr	10	3	5.122276647284707e-8
Convergence Index	blockdev	0	32	0	proper	nr	11	1	1.9443532778126097e-16
Convergence Index	blockdev	0	32	0	proper	nr	11	2	1.740861961252449e-7
Convergence Index	blockdev	0	32	0	proper	nr	11	3	5.1420038005289825e-8
Convergence Index	blockdev	0	32	0	proper	nr	12	1	1.9480957076015956e-16
Convergence Index	blockdev	0	32	0	proper	nr	12	2	1.7586228295840556e-7
Convergence Index	blockdev	0	32	0	proper	nr	12	3	5.203727226898991e-8
Convergence Index	blockdev	0	32	0	proper	nr	13	1	1.953810797715398e-16
Convergence Index	blockdev	0	32	0	proper	nr	13	2	1.752150780021111e-7
Convergence Index	blockdev	0	32	0	proper	nr	13	3	5.135140312972908e-8
Convergence Index	blockdev	0	32	0	proper	nr	14	1	1.9555339803674685e-16
Convergence Index	blockdev	0	32	0	proper	nr	14	2	1.7367855775773933e-7
Convergence Index	blockdev	0	32	0	proper	nr	14	3	5.155087734465269e-8
Convergence Index	blockdev	0	32	0	proper	nr	15	1	1.9513274029931668e-16
Convergence Index	blockdev	0	32	0	proper	nr	15	2	1.7429131560220412e-7
Convergence Index	blockdev	0	32	0	proper	nr	15	3	4.935619202228736e-8
Convergence Index	blockdev	0	32	0	proper	nr	16	1	0
Convergence Index	blockdev	0	32	0	proper	nr	16	2	0
Convergence Index	blockdev	0	32	0	proper	nr	16	3	0
Convergence Index	blockdev	0	32	0	proper	r	0	1	4.0876579189741055e-17
Convergence Index	blockdev	0	32	0	proper	r	0	2	1.1302680036351376e-7
Convergence Index	blockdev	0	32	0	proper	r	0	3	4.1699994568489274e-8
Convergence Index	blockdev	0	32	0	proper	r	1	1	3.2469376076704748e-9
Convergence Index	blockdev	0	32	0	proper	r	1	2	1.1368589269977747e-7
Convergence Index	blockdev	0	32	0	proper	r	1	3	4.1704403486164665e-8
Convergence Index	blockdev	0	32	0	proper	r	2	1	4.068208586667269e-17
Convergence Index	blockdev	0	32	0	proper	r	2	2	1.1368583585635861e-7
Convergence Index	blockdev	0	32	0	proper	r	2	3	4.1704399933450986e-8
Convergence Index	blockdev	0	32	0	proper	r	3	1	4.0679101399022596e-17
Convergence Index	blockdev	0	32	0	proper	r	3	2	1.1368583585635861e-7
Convergence Index	blockdev	0	32	0	proper	r	3	3	4.1704399933450986e-8
Convergence Index	blockdev	0	32	0	proper	r	4	1	4.0679101399022596e-17
Convergence Index	blockdev	0	32	0	proper	r	4	2	1.1368583585635861e-7
Convergence Index	blockdev	0	32	0	proper	r	4	3	4.1704399933450986e-8
Convergence Index	blockdev	0	32	0	proper	r	5	1	4.0679101399022596e-17
Convergence Index	blockdev	0	32	0	proper	r	5	2	1.1368583585635861e-7
Convergence Index	blockdev	0	32	0	proper	r	5	3	4.1704399933450986e-8
Convergence Index	blockdev	0	32	0	proper	r	6	1	4.0679101399022596e-17
Convergence Index	blockdev	0	32	0	proper	r	6	2	1.1368583585635861e-7
Convergence Index	blockdev	0	32	0	proper	r	6	3	4.1704399933450986e-8
Convergence Index	blockdev	0	32	0	proper	r	7	1	4.0679101399022596e-17
Convergence Index	blockdev	0	32	0	proper	r	7	2	1.1368583585635861e-7
Convergence Index	blockdev	0	32	0	proper	r	7	3	4.1704399933450986e-8
Convergence Index	blockdev	0	32	0	proper	r	8	1	4.0679101399022596e-17
Convergence Index	blockdev	0	32	0	proper	r	8	2	1.1368583585635861e-7
Convergence Index	blockdev	0	32	0	proper	r	8	3	4.1704399933450986e-8
Convergence Index	blockdev	0	32	0	proper	r	9	1	4.0679101399022596e-17
Convergence Index	blockdev	0	32	0	proper	r	9	2	1.1368583585635861e-7
Convergence Index	blockdev	0	32	0	proper	r	9	3	4.1704399933450986e-8
Convergence Index	blockdev	0	32	0	proper	r	10	1	4.0679101399022596e-17
Convergence Index	blockdev	0	32	0	proper	r	10	2	1.1368583585635861e-7
Convergence Index	blockdev	0	32	0	proper	r	10	3	4.1704399933450986e-8
Convergence Index	blockdev	0	32	0	proper	r	11	1	4.0679098090300146e-17
Convergence Index	blockdev	0	32	0	proper	r	11	2	1.1368582164550389e-7
Convergence Index	blockdev	0	32	0	proper	r	11	3	4.17044141443057e-8
Convergence Index	blockdev	0	32	0	proper	r	12	1	4.0679094781577695e-17
Convergence Index	blockdev	0	32	0	proper	r	12	2	1.1368583585635861e-7
Convergence Index	blockdev	0	32	0	proper	r	12	3	4.1704314668322695e-8
Convergence Index	blockdev	0	32	0	proper	r	13	1	4.0679068311798094e-17
Convergence Index	blockdev	0	32	0	proper	r	13	2	1.1368574348580296e-7
Convergence Index	blockdev	0	32	0	proper	r	13	3	4.1708457132472176e-8
Convergence Index	blockdev	0	32	0	proper	r	14	1	4.067874074827552e-17
Convergence Index	blockdev	0	32	0	proper	r	14	2	1.1368609165174348e-7
Convergence Index	blockdev	0	32	0	proper	r	14	3	4.1658381633169483e-8
Convergence Index	blockdev	0	32	0	proper	r	15	1	4.0688157372368826e-17
Convergence Index	blockdev	0	32	0	proper	r	15	2	1.1363065510749948e-7
Convergence Index	blockdev	0	32	0	proper	r	15	3	4.172758494291884e-8
Convergence Index	blockdev	0	32	0	proper	r	16	1	0
Convergence Index	blockdev	0	32	0	proper	r	16	2	0
Convergence Index	blockdev	0	32	0	proper	r	16	3	0
Convergence Index	blockdev	0	32	0.5	improper	r	0	1	3.687232965603471e-4
Convergence Index	blockdev	0	32	0.5	improper	r	0	2	4.582640031003393e-5
Convergence Index	blockdev	0	32	0.5	improper	r	0	3	2.1497535271919332e-5
Convergence Index	blockdev	0	32	0.5	improper	r	1	1	3.3527022935686546e-8
Convergence Index	blockdev	0	32	0.5	improper	r	1	2	4.022076609544456e-5
Convergence Index	blockdev	0	32	0.5	improper	r	1	3	1.8812515918398276e-5
Convergence Index	blockdev	0	32	0.5	improper	r	2	1	2.9207695817490276e-8
Convergence Index	blockdev	0	32	0.5	improper	r	2	2	3.50648260791786e-5
Convergence Index	blockdev	0	32	0.5	improper	r	2	3	1.6339143257937394e-5
Convergence Index	blockdev	0	32	0.5	improper	r	3	1	2.5219769383966195e-8
Convergence Index	blockdev	0	32	0.5	improper	r	3	2	3.0249244446167722e-5
Convergence Index	blockdev	0	32	0.5	improper	r	3	3	1.4035460480954498e-5
Convergence Index	blockdev	0	32	0.5	improper	r	4	1	2.1498610891512726e-8
Convergence Index	blockdev	0	32	0.5	improper	r	4	2	2.579615102149546e-5
Convergence Index	blockdev	0	32	0.5	improper	r	4	3	1.1929694665013812e-5
Convergence Index	blockdev	0	32	0.5	improper	r	5	1	1.8072137564217883e-8
Convergence Index	blockdev	0	32	0.5	improper	r	5	2	2.1641657440341078e-5
Convergence Index	blockdev	0	32	0.5	improper	r	5	3	9.97120514512062e-6
Convergence Index	blockdev	0	32	0.5	improper	r	6	1	1.4960480854142588e-8
Convergence Index	blockdev	0	32	0.5	improper	r	6	2	1.787393011909444e-5
Convergence Index	blockdev	0	32	0.5	improper	r	6	3	8.187581443053205e-6
Convergence Index	blockdev	0	32	0.5	improper	r	7	1	1.2132150395416375e-8
Convergence Index	blockdev	0	32	0.5	improper	r	7	2	1.4462380022450816e-5
Convergence Index	blockdev	0	32	0.5	improper	r	7	3	6.628198207181413e-6
Convergence Index	blockdev	0	32	0.5	improper	r	8	1	9.58599777334257e-9
Convergence Index	blockdev	0	32	0.5	improper	r	8	2	1.1427647223172244e-5
Convergence Index	blockdev	0	32	0.5	improper	r	8	3	5.220881121204002e-6
Convergence Index	blockdev	0	32	0.5	improper	r	9	1	7.351220077111975e-9
Convergence Index	blockdev	0	32	0.5	improper	r	9	2	8.724708095542155e-6
Convergence Index	blockdev	0	32	0.5	improper	r	9	3	3.977251708420226e-6
Convergence Index	blockdev	0	32	0.5	improper	r	10	1	5.391383783859283e-9
Convergence Index	blockdev	0	32	0.5	improper	r	10	2	6.432023837987799e-6
Convergence Index	blockdev	0	32	0.5	improper	r	10	3	2.9103000542818336e-6
Convergence Index	blockdev	0	32	0.5	improper	r	11	1	3.7471830083291024e-9
Convergence Index	blockdev	0	32	0.5	improper	r	11	2	4.480103143578162e-6
Convergence Index	blockdev	0	32	0.5	improper	r	11	3	2.0192962892906507e-6
Convergence Index	blockdev	0	32	0.5	improper	r	12	1	2.4009507715305745e-9
Convergence Index	blockdev	0	32	0.5	improper	r	12	2	2.8777728857676266e-6
Convergence Index	blockdev	0	32	0.5	improper	r	12	3	1.2798295756510925e-6
Convergence Index	blockdev	0	32	0.5	improper	r	13	1	1.3519791952631977e-9
Convergence Index	blockdev	0	32	0.5	improper	r	13	2	1.6244596281467238e-6
Convergence Index	blockdev	0	32	0.5	improper	r	13	3	7.18821127065894e-7
Convergence Index	blockdev	0	32	0.5	improper	r	14	1	6.025693277678101e-10
Convergence Index	blockdev	0	32	0.5	improper	r	14	2	7.279925853254099e-7
Convergence Index	blockdev	0	32	0.5	improper	r	14	3	3.1499823194280907e-7
Convergence Index	blockdev	0	32	0.5	improper	r	15	1	1.5062200098281409e-10
Convergence Index	blockdev	0	32	0.5	improper	r	15	2	1.84206356834693e-7
Convergence Index	blockdev	0	32	0.5	improper	r	15	3	8.17926419927062e-8
Convergence Index	blockdev	0	32	0.5	improper	r	16	1	0
Convergence Index	blockdev	0	32	0.5	improper	r	16	2	0
Convergence Index	blockdev	0	32	0.5	improper	r	16	3	0
Convergence Index	blockdev	0	32	0.5	none	r	0	1	0.00778281781822443
Convergence Index	blockdev	0	32	0.5	none	r	0	2	0.0024527856148779392
Convergence Index	blockdev	0	32	0.5	none	r	0	3	0.007871842943131924
Convergence Index	blockdev	0	32	0.5	none	r	1	1	0.004861902445554733
Convergence Index	blockdev	0	32	0.5	none	r	1	2	0.0020577709656208754
Convergence Index	blockdev	0	32	0.5	none	r	1	3	0.007271354086697102
Convergence Index	blockdev	0	32	0.5	none	r	2	1	0.004480922594666481
Convergence Index	blockdev	0	32	0.5	none	r	2	2	0.0017374855233356357
Convergence Index	blockdev	0	32	0.5	none	r	2	3	0.006744798272848129
Convergence Index	blockdev	0	32	0.5	none	r	3	1	0.004196863621473312
Convergence Index	blockdev	0	32	0.5	none	r	3	2	0.0014621512964367867
Convergence Index	blockdev	0	32	0.5	none	r	3	3	0.006214742083102465
Convergence Index	blockdev	0	32	0.5	none	r	4	1	0.0036483402363955975
Convergence Index	blockdev	0	32	0.5	none	r	4	2	0.0012279810616746545
Convergence Index	blockdev	0	32	0.5	none	r	4	3	0.0056929811835289
Convergence Index	blockdev	0	32	0.5	none	r	5	1	0.0032506489660590887
Convergence Index	blockdev	0	32	0.5	none	r	5	2	0.001016918569803238
Convergence Index	blockdev	0	32	0.5	none	r	5	3	0.00517382612451911
Convergence Index	blockdev	0	32	0.5	none	r	6	1	0.0027942536398768425
Convergence Index	blockdev	0	32	0.5	none	r	6	2	8.498228271491826e-4
Convergence Index	blockdev	0	32	0.5	none	r	6	3	0.004659417551010847
Convergence Index	blockdev	0	32	0.5	none	r	7	1	0.0024989088997244835
Convergence Index	blockdev	0	32	0.5	none	r	7	2	7.062399527058005e-4
Convergence Index	blockdev	0	32	0.5	none	r	7	3	0.0040850332006812096
Convergence Index	blockdev	0	32	0.5	none	r	8	1	0.002248463686555624
Convergence Index	blockdev	0	32	0.5	none	r	8	2	5.726524977944791e-4
Convergence Index	blockdev	0	32	0.5	none	r	8	3	0.0034473221749067307
Convergence Index	blockdev	0	32	0.5	none	r	9	1	0.002010659547522664
Convergence Index	blockdev	0	32	0.5	none	r	9	2	4.5526260510087013e-4
Convergence Index	blockdev	0	32	0.5	none	r	9	3	0.002925198059529066
Convergence Index	blockdev	0	32	0.5	none	r	10	1	0.001775503740645945
Convergence Index	blockdev	0	32	0.5	none	r	10	2	3.706995048560202e-4
Convergence Index	blockdev	0	32	0.5	none	r	10	3	0.0023953698109835386
Convergence Index	blockdev	0	32	0.5	none	r	11	1	0.0015833296347409487
Convergence Index	blockdev	0	32	0.5	none	r	11	2	2.8785556787624955e-4
Convergence Index	blockdev	0	32	0.5	none	r	11	3	0.0018497552955523133
Convergence Index	blockdev	0	32	0.5	none	r	12	1	0.0012237649643793702
Convergence Index	blockdev	0	32	0.5	none	r	12	2	1.954184117494151e-4
Convergence Index	blockdev	0	32	0.5	none	r	12	3	0.0013574439799413085
Convergence Index	blockdev	0	32	0.5	none	r	13	1	7.001363555900753e-4
Convergence Index	blockdev	0	32	0.5	none	r	13	2	1.2758780212607235e-4
Convergence Index	blockdev	0	32	0.5	none	r	13	3	8.925559232011437e-4
Convergence Index	blockdev	0	32	0.5	none	r	14	1	3.8416561437770724e-4
Convergence Index	blockdev	0	32	0.5	none	r	14	2	6.434901297325268e-5
Convergence Index	blockdev	0	32	0.5	none	r	14	3	4.923804081045091e-4
Convergence Index	blockdev	0	32	0.5	none	r	15	1	2.959208213724196e-4
Convergence Index	blockdev	0	32	0.5	none	r	15	2	2.895567195082549e-5
Convergence Index	blockdev	0	32	0.5	none	r	15	3	1.5199212066363543e-4
Convergence Index	blockdev	0	32	0.5	none	r	16	1	0
Convergence Index	blockdev	0	32	0.5	none	r	16	2	0
Convergence Index	blockdev	0	32	0.5	none	r	16	3	0
Convergence Index	blockdev	0	32	0.5	proper	r	0	1	1.2665501060173332e-18
Convergence Index	blockdev	0	32	0.5	proper	r	0	2	2.6314862111576076e-7
Convergence Index	blockdev	0	32	0.5	proper	r	0	3	3.1117075138809014e-8
Convergence Index	blockdev	0	32	0.5	proper	r	1	1	2.056867121069672e-9
Convergence Index	blockdev	0	32	0.5	proper	r	1	2	2.6207575842818187e-7
Convergence Index	blockdev	0	32	0.5	proper	r	1	3	3.049131080956613e-8
Convergence Index	blockdev	0	32	0.5	proper	r	2	1	1.2072916107170703e-18
Convergence Index	blockdev	0	32	0.5	proper	r	2	2	2.62075701584763e-7
Convergence Index	blockdev	0	32	0.5	proper	r	2	3	3.049130370413877e-8
Convergence Index	blockdev	0	32	0.5	proper	r	3	1	1.2048502905366966e-18
Convergence Index	blockdev	0	32	0.5	proper	r	3	2	2.62075701584763e-7
Convergence Index	blockdev	0	32	0.5	proper	r	3	3	3.049130370413877e-8
Convergence Index	blockdev	0	32	0.5	proper	r	4	1	1.2048502905366966e-18
Convergence Index	blockdev	0	32	0.5	proper	r	4	2	2.62075701584763e-7
Convergence Index	blockdev	0	32	0.5	proper	r	4	3	3.049130370413877e-8
Convergence Index	blockdev	0	32	0.5	proper	r	5	1	1.2048502905366966e-18
Convergence Index	blockdev	0	32	0.5	proper	r	5	2	2.62075701584763e-7
Convergence Index	blockdev	0	32	0.5	proper	r	5	3	3.049130370413877e-8
Convergence Index	blockdev	0	32	0.5	proper	r	6	1	1.2048502905366966e-18
Convergence Index	blockdev	0	32	0.5	proper	r	6	2	2.62075701584763e-7
Convergence Index	blockdev	0	32	0.5	proper	r	6	3	3.049130370413877e-8
Convergence Index	blockdev	0	32	0.5	proper	r	7	1	1.2048502905366966e-18
Convergence Index	blockdev	0	32	0.5	proper	r	7	2	2.62075701584763e-7
Convergence Index	blockdev	0	32	0.5	proper	r	7	3	3.049130370413877e-8
Convergence Index	blockdev	0	32	0.5	proper	r	8	1	1.2048503939342731e-18
Convergence Index	blockdev	0	32	0.5	proper	r	8	2	2.62075701584763e-7
Convergence Index	blockdev	0	32	0.5	proper	r	8	3	3.049130370413877e-8
Convergence Index	blockdev	0	32	0.5	proper	r	9	1	1.2048502905366966e-18
Convergence Index	blockdev	0	32	0.5	proper	r	9	2	2.62075701584763e-7
Convergence Index	blockdev	0	32	0.5	proper	r	9	3	3.049130370413877e-8
Convergence Index	blockdev	0	32	0.5	proper	r	10	1	1.2048502905366966e-18
Convergence Index	blockdev	0	32	0.5	proper	r	10	2	2.62075701584763e-7
Convergence Index	blockdev	0	32	0.5	proper	r	10	3	3.049130725685245e-8
Convergence Index	blockdev	0	32	0.5	proper	r	11	1	1.2048514279100388e-18
Convergence Index	blockdev	0	32	0.5	proper	r	11	2	2.62075701584763e-7
Convergence Index	blockdev	0	32	0.5	proper	r	11	3	3.049131436227981e-8
Convergence Index	blockdev	0	32	0.5	proper	r	12	1	1.2048498769463903e-18
Convergence Index	blockdev	0	32	0.5	proper	r	12	2	2.62075701584763e-7
Convergence Index	blockdev	0	32	0.5	proper	r	12	3	3.049142094369017e-8
Convergence Index	blockdev	0	32	0.5	proper	r	13	1	1.2048446036699853e-18
Convergence Index	blockdev	0	32	0.5	proper	r	13	2	2.620757868498913e-7
Convergence Index	blockdev	0	32	0.5	proper	r	13	3	3.0491715818925513e-08
Convergence Index	blockdev	0	32	0.5	proper	r	14	1	1.2049079863844222e-18
Convergence Index	blockdev	0	32	0.5	proper	r	14	2	2.620675729758659e-7
Convergence Index	blockdev	0	32	0.5	proper	r	14	3	3.0442485865478375e-8
Convergence Index	blockdev	0	32	0.5	proper	r	15	1	1.1999122290749081e-18
Convergence Index	blockdev	0	32	0.5	proper	r	15	2	2.620723478230502e-7
Convergence Index	blockdev	0	32	0.5	proper	r	15	3	3.030352502264577e-8
Convergence Index	blockdev	0	32	0.5	proper	r	16	1	0
Convergence Index	blockdev	0	32	0.5	proper	r	16	2	0
Convergence Index	blockdev	0	32	0.5	proper	r	16	3	0
Convergence Index	blockdev	0	32	0.9	improper	r	0	1	0.005327895749360323
Convergence Index	blockdev	0	32	0.9	improper	r	0	2	5.728182732127607e-4
Convergence Index	blockdev	0	32	0.9	improper	r	0	3	1.6009711833410652e-17
Convergence Index	blockdev	0	32	0.9	improper	r	1	1	2.98152315281186e-7
Convergence Index	blockdev	0	32	0.9	improper	r	1	2	5.06417010910809e-4
Convergence Index	blockdev	0	32	0.9	improper	r	1	3	1.5341421036000485e-17
Convergence Index	blockdev	0	32	0.9	improper	r	2	1	2.5677016424197063e-7
Convergence Index	blockdev	0	32	0.9	improper	r	2	2	4.4663643348030746e-4
Convergence Index	blockdev	0	32	0.9	improper	r	2	3	1.3447710964749149e-17
Convergence Index	blockdev	0	32	0.9	improper	r	3	1	2.1860510912574682e-7
Convergence Index	blockdev	0	32	0.9	improper	r	3	2	3.9411731995642185e-4
Convergence Index	blockdev	0	32	0.9	improper	r	3	3	1.1711657382347356e-17
Convergence Index	blockdev	0	32	0.9	improper	r	4	1	1.873931836371412e-7
Convergence Index	blockdev	0	32	0.9	improper	r	4	2	3.551140835043043e-4
Convergence Index	blockdev	0	32	0.9	improper	r	4	3	1.0134404279582269e-17
Convergence Index	blockdev	0	32	0.9	improper	r	5	1	1.550350390289168e-7
Convergence Index	blockdev	0	32	0.9	improper	r	5	2	2.980736899189651e-4
Convergence Index	blockdev	0	32	0.9	improper	r	5	3	8.724129991170199e-18
Convergence Index	blockdev	0	32	0.9	improper	r	6	1	1.2715011621367012e-7
Convergence Index	blockdev	0	32	0.9	improper	r	6	2	2.3457128554582596e-4
Convergence Index	blockdev	0	32	0.9	improper	r	6	3	7.394747349220914e-18
Convergence Index	blockdev	0	32	0.9	improper	r	7	1	1.0259152816161077e-7
Convergence Index	blockdev	0	32	0.9	improper	r	7	2	2.0694575505331159e-4
Convergence Index	blockdev	0	32	0.9	improper	r	7	3	6.250732573822313e-18
Convergence Index	blockdev	0	32	0.9	improper	r	8	1	8.053778799421707e-8
Convergence Index	blockdev	0	32	0.9	improper	r	8	2	1.5996277215890586e-4
Convergence Index	blockdev	0	32	0.9	improper	r	8	3	5.211569558509708e-18
Convergence Index	blockdev	0	32	0.9	improper	r	9	1	6.11731749700084e-8
Convergence Index	blockdev	0	32	0.9	improper	r	9	2	1.234838564414531e-4
Convergence Index	blockdev	0	32	0.9	improper	r	9	3	4.207122899915648e-18
Convergence Index	blockdev	0	32	0.9	improper	r	10	1	4.435608147446146e-8
Convergence Index	blockdev	0	32	0.9	improper	r	10	2	1.145750647992827e-4
Convergence Index	blockdev	0	32	0.9	improper	r	10	3	3.267873169636945e-18
Convergence Index	blockdev	0	32	0.9	improper	r	11	1	3.057417785612415e-8
Convergence Index	blockdev	0	32	0.9	improper	r	11	2	7.5708725489676e-5
Convergence Index	blockdev	0	32	0.9	improper	r	11	3	2.3752503697169378e-18
Convergence Index	blockdev	0	32	0.9	improper	r	12	1	1.94720293222872e-8
Convergence Index	blockdev	0	32	0.9	improper	r	12	2	2.0412377125467174e-5
Convergence Index	blockdev	0	32	0.9	improper	r	12	3	1.591191509676912e-18
Convergence Index	blockdev	0	32	0.9	improper	r	13	1	1.0779274361993885e-8
Convergence Index	blockdev	0	32	0.9	improper	r	13	2	4.471380634640809e-6
Convergence Index	blockdev	0	32	0.9	improper	r	13	3	9.2882136089867e-19
Convergence Index	blockdev	0	32	0.9	improper	r	14	1	4.82070605656304e-9
Convergence Index	blockdev	0	32	0.9	improper	r	14	2	9.436024583919789e-7
Convergence Index	blockdev	0	32	0.9	improper	r	14	3	4.310108592238513e-19
Convergence Index	blockdev	0	32	0.9	improper	r	15	1	1.0696026286893812e-9
Convergence Index	blockdev	0	32	0.9	improper	r	15	2	1.5687648158291267e-7
Convergence Index	blockdev	0	32	0.9	improper	r	15	3	1.1487976112485653e-19
Convergence Index	blockdev	0	32	0.9	improper	r	16	1	0
Convergence Index	blockdev	0	32	0.9	improper	r	16	2	0
Convergence Index	blockdev	0	32	0.9	improper	r	16	3	0
Convergence Index	blockdev	0	32	0.9	none	r	0	1	0.030970923602581024
Convergence Index	blockdev	0	32	0.9	none	r	0	2	0.009202166460454464
Convergence Index	blockdev	0	32	0.9	none	r	0	3	0.11409111320972443
Convergence Index	blockdev	0	32	0.9	none	r	1	1	0.016200393438339233
Convergence Index	blockdev	0	32	0.9	none	r	1	2	0.006150746718049049
Convergence Index	blockdev	0	32	0.9	none	r	1	3	0.10120311379432678
Convergence Index	blockdev	0	32	0.9	none	r	2	1	0.013800399377942085
Convergence Index	blockdev	0	32	0.9	none	r	2	2	0.003960903733968735
Convergence Index	blockdev	0	32	0.9	none	r	2	3	0.08857505768537521
Convergence Index	blockdev	0	32	0.9	none	r	3	1	0.01024673879146576
Convergence Index	blockdev	0	32	0.9	none	r	3	2	0.0025650060269981623
Convergence Index	blockdev	0	32	0.9	none	r	3	3	0.07604781538248062
Convergence Index	blockdev	0	32	0.9	none	r	4	1	0.006684521678835154
Convergence Index	blockdev	0	32	0.9	none	r	4	2	0.0016521690413355827
Convergence Index	blockdev	0	32	0.9	none	r	4	3	0.06499084830284119
Convergence Index	blockdev	0	32	0.9	none	r	5	1	0.005467405077069998
Convergence Index	blockdev	0	32	0.9	none	r	5	2	8.990379283204675e-4
Convergence Index	blockdev	0	32	0.9	none	r	5	3	0.0554625429213047
Convergence Index	blockdev	0	32	0.9	none	r	6	1	0.00452872458845377
Convergence Index	blockdev	0	32	0.9	none	r	6	2	5.580962169915438e-4
Convergence Index	blockdev	0	32	0.9	none	r	6	3	0.04634891077876091
Convergence Index	blockdev	0	32	0.9	none	r	7	1	0.0034943409264087677
Convergence Index	blockdev	0	32	0.9	none	r	7	2	3.772402124013752e-4
Convergence Index	blockdev	0	32	0.9	none	r	7	3	0.0376773402094841
Convergence Index	blockdev	0	32	0.9	none	r	8	1	0.003015519818291068
Convergence Index	blockdev	0	32	0.9	none	r	8	2	2.4326806305907667e-4
Convergence Index	blockdev	0	32	0.9	none	r	8	3	0.029556093737483025
Convergence Index	blockdev	0	32	0.9	none	r	9	1	0.0028158484492450953
Convergence Index	blockdev	0	32	0.9	none	r	9	2	1.450737181585282e-4
Convergence Index	blockdev	0	32	0.9	none	r	9	3	0.022274550050497055
Convergence Index	blockdev	0	32	0.9	none	r	10	1	0.002663679886609316
Convergence Index	blockdev	0	32	0.9	none	r	10	2	8.814508328214288e-5
Convergence Index	blockdev	0	32	0.9	none	r	10	3	0.015864916145801544
Convergence Index	blockdev	0	32	0.9	none	r	11	1	0.0019614200573414564
Convergence Index	blockdev	0	32	0.9	none	r	11	2	5.3012347052572295e-5
Convergence Index	blockdev	0	32	0.9	none	r	11	3	0.010743874125182629
Convergence Index	blockdev	0	32	0.9	none	r	12	1	0.0010935541940853
Convergence Index	blockdev	0	32	0.9	none	r	12	2	3.936637222068384e-5
Convergence Index	blockdev	0	32	0.9	none	r	12	3	0.006605023052543402
Convergence Index	blockdev	0	32	0.9	none	r	13	1	8.910333854146302e-4
Convergence Index	blockdev	0	32	0.9	none	r	13	2	2.9534774512285367e-5
Convergence Index	blockdev	0	32	0.9	none	r	13	3	0.0035318194422870874
Convergence Index	blockdev	0	32	0.9	none	r	14	1	4.4623382564168423e-5
Convergence Index	blockdev	0	32	0.9	none	r	14	2	2.3626911570318043e-5
Convergence Index	blockdev	0	32	0.9	none	r	14	3	0.0015143314376473427
Convergence Index	blockdev	0	32	0.9	none	r	15	1	2.6443034585099667e-5
Convergence Index	blockdev	0	32	0.9	none	r	15	2	1.148093451774912e-5
Convergence Index	blockdev	0	32	0.9	none	r	15	3	3.701397799886763e-4
Convergence Index	blockdev	0	32	0.9	none	r	16	1	0
Convergence Index	blockdev	0	32	0.9	none	r	16	2	0
Convergence Index	blockdev	0	32	0.9	none	r	16	3	0
Convergence Index	blockdev	0	32	0.9	proper	r	0	1	1.3957722613103672e-18
Convergence Index	blockdev	0	32	0.9	proper	r	0	2	2.4387367147937766e-7
Convergence Index	blockdev	0	32	0.9	proper	r	0	3	3.136140591664116e-8
Convergence Index	blockdev	0	32	0.9	proper	r	1	1	2.4580577573374285e-9
Convergence Index	blockdev	0	32	0.9	proper	r	1	2	1.8432824333558528e-7
Convergence Index	blockdev	0	32	0.9	proper	r	1	3	2.22115374981513e-8
Convergence Index	blockdev	0	32	0.9	proper	r	2	1	1.1411002045102707e-18
Convergence Index	blockdev	0	32	0.9	proper	r	2	2	1.8432822912473057e-7
Convergence Index	blockdev	0	32	0.9	proper	r	2	3	2.221109696165513e-8
Convergence Index	blockdev	0	32	0.9	proper	r	3	1	1.1492521728445574e-18
Convergence Index	blockdev	0	32	0.9	proper	r	3	2	1.8432822912473057e-7
Convergence Index	blockdev	0	32	0.9	proper	r	3	3	2.221109696165513e-8
Convergence Index	blockdev	0	32	0.9	proper	r	4	1	1.1492519660494042e-18
Convergence Index	blockdev	0	32	0.9	proper	r	4	2	1.8432822912473057e-7
Convergence Index	blockdev	0	32	0.9	proper	r	4	3	2.221109696165513e-8
Convergence Index	blockdev	0	32	0.9	proper	r	5	1	1.1492519660494042e-18
Convergence Index	blockdev	0	32	0.9	proper	r	5	2	1.8432822912473057e-7
Convergence Index	blockdev	0	32	0.9	proper	r	5	3	2.221109696165513e-8
Convergence Index	blockdev	0	32	0.9	proper	r	6	1	1.1492521728445574e-18
Convergence Index	blockdev	0	32	0.9	proper	r	6	2	1.8432822912473057e-7
Convergence Index	blockdev	0	32	0.9	proper	r	6	3	2.221109696165513e-8
Convergence Index	blockdev	0	32	0.9	proper	r	7	1	1.1492521728445574e-18
Convergence Index	blockdev	0	32	0.9	proper	r	7	2	1.8432822912473057e-7
Convergence Index	blockdev	0	32	0.9	proper	r	7	3	2.221109696165513e-8
Convergence Index	blockdev	0	32	0.9	proper	r	8	1	1.149252276242134e-18
Convergence Index	blockdev	0	32	0.9	proper	r	8	2	1.8432822912473057e-7
Convergence Index	blockdev	0	32	0.9	proper	r	8	3	2.221109696165513e-8
Convergence Index	blockdev	0	32	0.9	proper	r	9	1	1.1492520694469808e-18
Convergence Index	blockdev	0	32	0.9	proper	r	9	2	1.8432822912473057e-7
Convergence Index	blockdev	0	32	0.9	proper	r	9	3	2.221109340894145e-8
Convergence Index	blockdev	0	32	0.9	proper	r	10	1	1.1492520694469808e-18
Convergence Index	blockdev	0	32	0.9	proper	r	10	2	1.8432822912473057e-7
Convergence Index	blockdev	0	32	0.9	proper	r	10	3	2.2211091632584612e-8
Convergence Index	blockdev	0	32	0.9	proper	r	11	1	1.1492519660494042e-18
Convergence Index	blockdev	0	32	0.9	proper	r	11	2	1.8432822912473057e-7
Convergence Index	blockdev	0	32	0.9	proper	r	11	3	2.2211033012808912e-8
Convergence Index	blockdev	0	32	0.9	proper	r	12	1	1.1492503116881791e-18
Convergence Index	blockdev	0	32	0.9	proper	r	12	2	1.8432830017900415e-7
Convergence Index	blockdev	0	32	0.9	proper	r	12	3	2.220988370993382e-8
Convergence Index	blockdev	0	32	0.9	proper	r	13	1	1.1492552747718544e-18
Convergence Index	blockdev	0	32	0.9	proper	r	13	2	1.8432743331686652e-7
Convergence Index	blockdev	0	32	0.9	proper	r	13	3	2.2196591231704588e-8
Convergence Index	blockdev	0	32	0.9	proper	r	14	1	1.1492550679767013e-18
Convergence Index	blockdev	0	32	0.9	proper	r	14	2	1.8427866166348394e-7
Convergence Index	blockdev	0	32	0.9	proper	r	14	3	2.2057946580389398e-8
Convergence Index	blockdev	0	32	0.9	proper	r	15	1	1.1540422723742754e-18
Convergence Index	blockdev	0	32	0.9	proper	r	15	2	1.82294314754472e-7
Convergence Index	blockdev	0	32	0.9	proper	r	15	3	2.1699108287975832e-8
Convergence Index	blockdev	0	32	0.9	proper	r	16	1	0
Convergence Index	blockdev	0	32	0.9	proper	r	16	2	0
Convergence Index	blockdev	0	32	0.9	proper	r	16	3	0
Convergence Index	blockdev	0	32	1	improper	r	0	1	0.005301427096128464
Convergence Index	blockdev	0	32	1	improper	r	0	2	13.072569847106934
Convergence Index	blockdev	0	32	1	improper	r	0	3	8.259649879248197e-18
Convergence Index	blockdev	0	32	1	improper	r	1	1	0.002705526538193226
Convergence Index	blockdev	0	32	1	improper	r	1	2	12.444673538208008
Convergence Index	blockdev	0	32	1	improper	r	1	3	7.259457824134804e-18
Convergence Index	blockdev	0	32	1	improper	r	2	1	0.0024871251080185175
Convergence Index	blockdev	0	32	1	improper	r	2	2	11.518559455871582
Convergence Index	blockdev	0	32	1	improper	r	2	3	6.323793301426059e-18
Convergence Index	blockdev	0	32	1	improper	r	3	1	0.002260027453303337
Convergence Index	blockdev	0	32	1	improper	r	3	2	10.123565673828125
Convergence Index	blockdev	0	32	1	improper	r	3	3	5.4526579654831885e-18
Convergence Index	blockdev	0	32	1	improper	r	4	1	0.0020259334705770016
Convergence Index	blockdev	0	32	1	improper	r	4	2	8.709968566894531
Convergence Index	blockdev	0	32	1	improper	r	4	3	4.646052643486805e-18
Convergence Index	blockdev	0	32	1	improper	r	5	1	0.0017861974192783237
Convergence Index	blockdev	0	32	1	improper	r	5	2	7.348903179168701
Convergence Index	blockdev	0	32	1	improper	r	5	3	3.90397485389507e-18
Convergence Index	blockdev	0	32	1	improper	r	6	1	0.0015425679739564657
Convergence Index	blockdev	0	32	1	improper	r	6	2	6.078024387359619
Convergence Index	blockdev	0	32	1	improper	r	6	3	3.226425010298291e-18
Convergence Index	blockdev	0	32	1	improper	r	7	1	0.001300148549489677
Convergence Index	blockdev	0	32	1	improper	r	7	2	4.916522026062012
Convergence Index	blockdev	0	32	1	improper	r	7	3	2.613404146672233e-18
Convergence Index	blockdev	0	32	1	improper	r	8	1	0.0010659105610102415
Convergence Index	blockdev	0	32	1	improper	r	8	2	3.8740265369415283
Convergence Index	blockdev	0	32	1	improper	r	8	3	2.064912056221743e-18
Convergence Index	blockdev	0	32	1	improper	r	9	1	8.458057418465614e-4
Convergence Index	blockdev	0	32	1	improper	r	9	2	2.9551587104797363
Convergence Index	blockdev	0	32	1	improper	r	9	3	1.5809479117662085e-18
Convergence Index	blockdev	0	32	1	improper	r	10	1	6.437127012759447e-4
Convergence Index	blockdev	0	32	1	improper	r	10	2	2.1617679595947266
Convergence Index	blockdev	0	32	1	improper	r	10	3	1.161512954076548e-18
Convergence Index	blockdev	0	32	1	improper	r	11	1	4.6296571963466704e-4
Convergence Index	blockdev	0	32	1	improper	r	11	2	1.4940890073776245
Convergence Index	blockdev	0	32	1	improper	r	11	3	8.066062525745728e-19
Convergence Index	blockdev	0	32	1	improper	r	12	1	3.068479127250612e-4
Convergence Index	blockdev	0	32	1	improper	r	12	2	0.9513794779777527
Convergence Index	blockdev	0	32	1	improper	r	12	3	5.162280140554358e-19
Convergence Index	blockdev	0	32	1	improper	r	13	1	1.787611545296386e-4
Convergence Index	blockdev	0	32	1	improper	r	13	2	0.5323367714881897
Convergence Index	blockdev	0	32	1	improper	r	13	3	2.9037818682034873e-19
Convergence Index	blockdev	0	32	1	improper	r	14	1	8.229904779000208e-5
Convergence Index	blockdev	0	32	1	improper	r	14	2	0.23532187938690186
Convergence Index	blockdev	0	32	1	improper	r	14	3	1.2905696473976773e-19
Convergence Index	blockdev	0	32	1	improper	r	15	1	2.13188450288726e-5
Convergence Index	blockdev	0	32	1	improper	r	15	2	0.058510858565568924
Convergence Index	blockdev	0	32	1	improper	r	15	3	3.22642444161162e-20
Convergence Index	blockdev	0	32	1	improper	r	16	1	0
Convergence Index	blockdev	0	32	1	improper	r	16	2	0
Convergence Index	blockdev	0	32	1	improper	r	16	3	0
Convergence Index	blockdev	0	32	1	none	r	0	1	20.75251007080078
Convergence Index	blockdev	0	32	1	none	r	0	2	1.5324190855026245
Convergence Index	blockdev	0	32	1	none	r	0	3	6.228311061859131
Convergence Index	blockdev	0	32	1	none	r	1	1	18.99991226196289
Convergence Index	blockdev	0	32	1	none	r	1	2	1.3537503480911255
Convergence Index	blockdev	0	32	1	none	r	1	3	5.66914701461792
Convergence Index	blockdev	0	32	1	none	r	2	1	16.927839279174805
Convergence Index	blockdev	0	32	1	none	r	2	2	1.1803858280181885
Convergence Index	blockdev	0	32	1	none	r	2	3	5.004196643829346
Convergence Index	blockdev	0	32	1	none	r	3	1	14.790555953979492
Convergence Index	blockdev	0	32	1	none	r	3	2	1.0160386562347412
Convergence Index	blockdev	0	32	1	none	r	3	3	4.334861755371094
Convergence Index	blockdev	0	32	1	none	r	4	1	12.709742546081543
Convergence Index	blockdev	0	32	1	none	r	4	2	0.8630666136741638
Convergence Index	blockdev	0	32	1	none	r	4	3	3.6977992057800293
Convergence Index	blockdev	0	32	1	none	r	5	1	10.741623878479004
Convergence Index	blockdev	0	32	1	none	r	5	2	0.7224725484848022
Convergence Index	blockdev	0	32	1	none	r	5	3	3.1052067279815674
Convergence Index	blockdev	0	32	1	none	r	6	1	8.9141387939453125
Convergence Index	blockdev	0	32	1	none	r	6	2	0.5946217179298401
Convergence Index	blockdev	0	32	1	none	r	6	3	2.561915397644043
Convergence Index	blockdev	0	32	1	none	r	7	1	7.242460250854492
Convergence Index	blockdev	0	32	1	none	r	7	2	0.4795811176300049
Convergence Index	blockdev	0	32	1	none	r	7	3	2.0701141357421875
Convergence Index	blockdev	0	32	1	none	r	8	1	5.735517501831055
Convergence Index	blockdev	0	32	1	none	r	8	2	0.3772796094417572
Convergence Index	blockdev	0	32	1	none	r	8	3	1.6308320760726929
Convergence Index	blockdev	0	32	1	none	r	9	1	4.398920059204102
Convergence Index	blockdev	0	32	1	none	r	9	2	0.287595272064209
Convergence Index	blockdev	0	32	1	none	r	9	3	1.2444653511047363
Convergence Index	blockdev	0	32	1	none	r	10	1	3.2361903190612793
Convergence Index	blockdev	0	32	1	none	r	10	2	0.21037693321704865
Convergence Index	blockdev	0	32	1	none	r	10	3	0.9110257625579834
Convergence Index	blockdev	0	32	1	none	r	11	1	2.2496840953826904
Convergence Index	blockdev	0	32	1	none	r	11	2	0.14546485245227814
Convergence Index	blockdev	0	32	1	none	r	11	3	0.6302730441093445
Convergence Index	blockdev	0	32	1	none	r	12	1	1.4409517049789429
Convergence Index	blockdev	0	32	1	none	r	12	2	0.09269965440034866
Convergence Index	blockdev	0	32	1	none	r	12	3	0.40180689096450806
Convergence Index	blockdev	0	32	1	none	r	13	1	0.8110383152961731
Convergence Index	blockdev	0	32	1	none	r	13	2	0.051922984421253204
Convergence Index	blockdev	0	32	1	none	r	13	3	0.22512155771255493
Convergence Index	blockdev	0	32	1	none	r	14	1	0.36063218116760254
Convergence Index	blockdev	0	32	1	none	r	14	2	0.02298033982515335
Convergence Index	blockdev	0	32	1	none	r	14	3	0.09965474158525467
Convergence Index	blockdev	0	32	1	none	r	15	1	0.09019017219543457
Convergence Index	blockdev	0	32	1	none	r	15	2	0.005721335764974356
Convergence Index	blockdev	0	32	1	none	r	15	3	0.0248141810297966
Convergence Index	blockdev	0	32	1	none	r	16	1	0
Convergence Index	blockdev	0	32	1	none	r	16	2	0
Convergence Index	blockdev	0	32	1	none	r	16	3	0
Convergence Index	blockdev	0	64	0	improper	nr	0	1	2.4539316655136645e-4
Convergence Index	blockdev	0	64	0	improper	nr	0	2	2.0649418729590252e-5
Convergence Index	blockdev	0	64	0	improper	nr	0	3	2.9237108378765697e-7
Convergence Index	blockdev	0	64	0	improper	nr	1	1	6.57408083526434e-9
Convergence Index	blockdev	0	64	0	improper	nr	1	2	1.8117147192242555e-5
Convergence Index	blockdev	0	64	0	improper	nr	1	3	2.526473963371245e-7
Convergence Index	blockdev	0	64	0	improper	nr	2	1	5.629376964577659e-9
Convergence Index	blockdev	0	64	0	improper	nr	2	2	1.5713245375081897e-5
Convergence Index	blockdev	0	64	0	improper	nr	2	3	2.163854020409417e-7
Convergence Index	blockdev	0	64	0	improper	nr	3	1	4.7692987337200066e-9
Convergence Index	blockdev	0	64	0	improper	nr	3	2	1.3533765013562515e-5
Convergence Index	blockdev	0	64	0	improper	nr	3	3	1.8374984733782185e-7
Convergence Index	blockdev	0	64	0	improper	nr	4	1	4.114505181007644e-9
Convergence Index	blockdev	0	64	0	improper	nr	4	2	1.1494073078210931e-5
Convergence Index	blockdev	0	64	0	improper	nr	4	3	1.5476950920856325e-7
Convergence Index	blockdev	0	64	0	improper	nr	5	1	3.4511209445753366e-9
Convergence Index	blockdev	0	64	0	improper	nr	5	2	9.625256097933743e-6
Convergence Index	blockdev	0	64	0	improper	nr	5	3	1.2780807878698397e-7
Convergence Index	blockdev	0	64	0	improper	nr	6	1	2.8351878622601134e-9
Convergence Index	blockdev	0	64	0	improper	nr	6	2	7.904434824013151e-6
Convergence Index	blockdev	0	64	0	improper	nr	6	3	1.0425958407722646e-7
Convergence Index	blockdev	0	64	0	improper	nr	7	1	2.255336806200603e-9
Convergence Index	blockdev	0	64	0	improper	nr	7	2	6.360358838719549e-6
Convergence Index	blockdev	0	64	0	improper	nr	7	3	8.27628738875319e-8
Convergence Index	blockdev	0	64	0	improper	nr	8	1	1.7648548178428314e-9
Convergence Index	blockdev	0	64	0	improper	nr	8	2	5.030760348745389e-6
Convergence Index	blockdev	0	64	0	improper	nr	8	3	6.4614461336987e-8
Convergence Index	blockdev	0	64	0	improper	nr	9	1	1.4255127078754981e-9
Convergence Index	blockdev	0	64	0	improper	nr	9	2	3.821655809588265e-6
Convergence Index	blockdev	0	64	0	improper	nr	9	3	4.910610229558188e-8
Convergence Index	blockdev	0	64	0	improper	nr	10	1	1.027826712629576e-9
Convergence Index	blockdev	0	64	0	improper	nr	10	2	2.809710167639423e-6
Convergence Index	blockdev	0	64	0	improper	nr	10	3	3.601720877099979e-8
Convergence Index	blockdev	0	64	0	improper	nr	11	1	6.97390423187727e-10
Convergence Index	blockdev	0	64	0	improper	nr	11	2	1.9534743387339404e-6
Convergence Index	blockdev	0	64	0	improper	nr	11	3	2.4684332800006814e-8
Convergence Index	blockdev	0	64	0	improper	nr	12	1	4.718614388110609e-10
Convergence Index	blockdev	0	64	0	improper	nr	12	2	1.2585317108460004e-6
Convergence Index	blockdev	0	64	0	improper	nr	12	3	1.5931785668499288e-8
Convergence Index	blockdev	0	64	0	improper	nr	13	1	2.4361920814008897e-10
Convergence Index	blockdev	0	64	0	improper	nr	13	2	7.063300699883257e-7
Convergence Index	blockdev	0	64	0	improper	nr	13	3	8.85258799598887e-9
Convergence Index	blockdev	0	64	0	improper	nr	14	1	1.0023405716541589e-10
Convergence Index	blockdev	0	64	0	improper	nr	14	2	3.1616477258467057e-7
Convergence Index	blockdev	0	64	0	improper	nr	14	3	4.010065168813526e-9
Convergence Index	blockdev	0	64	0	improper	nr	15	1	3.472980236729484e-11
Convergence Index	blockdev	0	64	0	improper	nr	15	2	7.80088456053818e-8
Convergence Index	blockdev	0	64	0	improper	nr	15	3	1.0303418118695618e-9
Convergence Index	blockdev	0	64	0	improper	nr	16	1	0
Convergence Index	blockdev	0	64	0	improper	nr	16	2	0
Convergence Index	blockdev	0	64	0	improper	nr	16	3	0
Convergence Index	blockdev	0	64	0	improper	r	0	1	2.347351110074669e-4
Convergence Index	blockdev	0	64	0	improper	r	0	2	2.3277201762539335e-5
Convergence Index	blockdev	0	64	0	improper	r	0	3	8.06030982403172e-7
Convergence Index	blockdev	0	64	0	improper	r	1	1	5.503165478870642e-9
Convergence Index	blockdev	0	64	0	improper	r	1	2	2.0381794456625357e-5
Convergence Index	blockdev	0	64	0	improper	r	1	3	6.823925673415943e-7
Convergence Index	blockdev	0	64	0	improper	r	2	1	4.834644240503394e-9
Convergence Index	blockdev	0	64	0	improper	r	2	2	1.7668244254309684e-5
Convergence Index	blockdev	0	64	0	improper	r	2	3	5.715240263270971e-7
Convergence Index	blockdev	0	64	0	improper	r	3	1	4.210166881790656e-9
Convergence Index	blockdev	0	64	0	improper	r	3	2	1.5214321138046216e-5
Convergence Index	blockdev	0	64	0	improper	r	3	3	4.737684946576337e-7
Convergence Index	blockdev	0	64	0	improper	r	4	1	3.6251346369198245e-9
Convergence Index	blockdev	0	64	0	improper	r	4	2	1.291902026423486e-5
Convergence Index	blockdev	0	64	0	improper	r	4	3	3.872084164413536e-7
Convergence Index	blockdev	0	64	0	improper	r	5	1	3.081544797112201e-9
Convergence Index	blockdev	0	64	0	improper	r	5	2	1.083181723515736e-5
Convergence Index	blockdev	0	64	0	improper	r	5	3	3.1304679737331753e-7
Convergence Index	blockdev	0	64	0	improper	r	6	1	2.5805850789595297e-9
Convergence Index	blockdev	0	64	0	improper	r	6	2	8.94958975550253e-6
Convergence Index	blockdev	0	64	0	improper	r	6	3	2.509872558675852e-7
Convergence Index	blockdev	0	64	0	improper	r	7	1	2.1229527025212747e-9
Convergence Index	blockdev	0	64	0	improper	r	7	2	7.318623374885647e-6
Convergence Index	blockdev	0	64	0	improper	r	7	3	1.9831706765671697e-7
Convergence Index	blockdev	0	64	0	improper	r	8	1	1.708382435516853e-9
Convergence Index	blockdev	0	64	0	improper	r	8	2	5.825014795846073e-6
Convergence Index	blockdev	0	64	0	improper	r	8	3	1.5364418004537583e-7
Convergence Index	blockdev	0	64	0	improper	r	9	1	1.3358251171879942e-9
Convergence Index	blockdev	0	64	0	improper	r	9	2	4.4859384615847375e-6
Convergence Index	blockdev	0	64	0	improper	r	9	3	1.1577994740719078e-7
Convergence Index	blockdev	0	64	0	improper	r	10	1	1.0008863737809293e-9
Convergence Index	blockdev	0	64	0	improper	r	10	2	3.321443955428549e-6
Convergence Index	blockdev	0	64	0	improper	r	10	3	8.374941984357065e-8
Convergence Index	blockdev	0	64	0	improper	r	11	1	7.110531607956716e-10
Convergence Index	blockdev	0	64	0	improper	r	11	2	2.3217396574182203e-6
Convergence Index	blockdev	0	64	0	improper	r	11	3	5.6948618265550977e-08
Convergence Index	blockdev	0	64	0	improper	r	12	1	4.655336949266342e-10
Convergence Index	blockdev	0	64	0	improper	r	12	2	1.4959090322008706e-6
Convergence Index	blockdev	0	64	0	improper	r	12	3	3.5605278725370226e-8
Convergence Index	blockdev	0	64	0	improper	r	13	1	2.6905594419091017e-10
Convergence Index	blockdev	0	64	0	improper	r	13	2	8.438207146355126e-7
Convergence Index	blockdev	0	64	0	improper	r	13	3	1.9477134571843635e-8
Convergence Index	blockdev	0	64	0	improper	r	14	1	1.2222876877299171e-10
Convergence Index	blockdev	0	64	0	improper	r	14	2	3.7764448279631324e-7
Convergence Index	blockdev	0	64	0	improper	r	14	3	8.500294690350074e-9
Convergence Index	blockdev	0	64	0	improper	r	15	1	3.1568445774121656e-11
Convergence Index	blockdev	0	64	0	improper	r	15	2	9.71562954532601e-8
Convergence Index	blockdev	0	64	0	improper	r	15	3	2.076758542912671e-9
Convergence Index	blockdev	0	64	0	improper	r	16	1	0
Convergence Index	blockdev	0	64	0	improper	r	16	2	0
Convergence Index	blockdev	0	64	0	improper	r	16	3	0
Convergence Index	blockdev	0	64	0	none	nr	0	1	0.0031671994365751743
Convergence Index	blockdev	0	64	0	none	nr	0	2	9.62784222792834e-4
Convergence Index	blockdev	0	64	0	none	nr	0	3	0.0017963481368497014
Convergence Index	blockdev	0	64	0	none	nr	1	1	0.002122044563293457
Convergence Index	blockdev	0	64	0	none	nr	1	2	8.317148312926292e-4
Convergence Index	blockdev	0	64	0	none	nr	1	3	0.0017182243755087256
Convergence Index	blockdev	0	64	0	none	nr	2	1	0.0019053647993132472
Convergence Index	blockdev	0	64	0	none	nr	2	2	7.194128120318055e-4
Convergence Index	blockdev	0	64	0	none	nr	2	3	0.0016288147307932377
Convergence Index	blockdev	0	64	0	none	nr	3	1	0.001682206173427403
Convergence Index	blockdev	0	64	0	none	nr	3	2	6.141798221506178e-4
Convergence Index	blockdev	0	64	0	none	nr	3	3	0.0015331377508118749
Convergence Index	blockdev	0	64	0	none	nr	4	1	0.0013311998918652534
Convergence Index	blockdev	0	64	0	none	nr	4	2	5.15919819008559e-4
Convergence Index	blockdev	0	64	0	none	nr	4	3	0.001432733959518373
Convergence Index	blockdev	0	64	0	none	nr	5	1	0.0010211067274212837
Convergence Index	blockdev	0	64	0	none	nr	5	2	4.455032467376441e-4
Convergence Index	blockdev	0	64	0	none	nr	5	3	0.0013276267563924193
Convergence Index	blockdev	0	64	0	none	nr	6	1	7.114015752449632e-4
Convergence Index	blockdev	0	64	0	none	nr	6	2	3.5456818295642734e-4
Convergence Index	blockdev	0	64	0	none	nr	6	3	0.0012150842230767012
Convergence Index	blockdev	0	64	0	none	nr	7	1	4.058934573549777e-4
Convergence Index	blockdev	0	64	0	none	nr	7	2	2.858536608982831e-4
Convergence Index	blockdev	0	64	0	none	nr	7	3	0.0011062322882935405
Convergence Index	blockdev	0	64	0	none	nr	8	1	3.3083168091252446e-4
Convergence Index	blockdev	0	64	0	none	nr	8	2	2.174072724301368e-4
Convergence Index	blockdev	0	64	0	none	nr	8	3	9.89853055216372e-4
Convergence Index	blockdev	0	64	0	none	nr	9	1	2.640480233822018e-4
Convergence Index	blockdev	0	64	0	none	nr	9	2	1.6756649711169302e-4
Convergence Index	blockdev	0	64	0	none	nr	9	3	8.8290631538257e-4
Convergence Index	blockdev	0	64	0	none	nr	10	1	1.9714588415808976e-4
Convergence Index	blockdev	0	64	0	none	nr	10	2	1.2550377869047225e-4
Convergence Index	blockdev	0	64	0	none	nr	10	3	7.551166345365345e-4
Convergence Index	blockdev	0	64	0	none	nr	11	1	1.271898509003222e-4
Convergence Index	blockdev	0	64	0	none	nr	11	2	8.697436715010554e-5
Convergence Index	blockdev	0	64	0	none	nr	11	3	6.102168699726462e-4
Convergence Index	blockdev	0	64	0	none	nr	12	1	8.233179687522352e-5
Convergence Index	blockdev	0	64	0	none	nr	12	2	5.71832169953268e-5
Convergence Index	blockdev	0	64	0	none	nr	12	3	4.046048561576754e-4
Convergence Index	blockdev	0	64	0	none	nr	13	1	3.949161691707559e-5
Convergence Index	blockdev	0	64	0	none	nr	13	2	3.498235309962183e-5
Convergence Index	blockdev	0	64	0	none	nr	13	3	2.60494532994926e-4
Convergence Index	blockdev	0	64	0	none	nr	14	1	2.133385896740947e-5
Convergence Index	blockdev	0	64	0	none	nr	14	2	1.658381734159775e-5
Convergence Index	blockdev	0	64	0	none	nr	14	3	1.538905198685825e-4
Convergence Index	blockdev	0	64	0	none	nr	15	1	1.1667088074318599e-5
Convergence Index	blockdev	0	64	0	none	nr	15	2	5.994659659336321e-6
Convergence Index	blockdev	0	64	0	none	nr	15	3	4.752686800202355e-5
Convergence Index	blockdev	0	64	0	none	nr	16	1	0
Convergence Index	blockdev	0	64	0	none	nr	16	2	0
Convergence Index	blockdev	0	64	0	none	nr	16	3	0
Convergence Index	blockdev	0	64	0	none	r	0	1	0.0036277396138757467
Convergence Index	blockdev	0	64	0	none	r	0	2	7.575185736641288e-4
Convergence Index	blockdev	0	64	0	none	r	0	3	0.001743891160003841
Convergence Index	blockdev	0	64	0	none	r	1	1	0.002599879400804639
Convergence Index	blockdev	0	64	0	none	r	1	2	6.112248520366848e-4
Convergence Index	blockdev	0	64	0	none	r	1	3	0.0016516861505806446
Convergence Index	blockdev	0	64	0	none	r	2	1	0.0020731526892632246
Convergence Index	blockdev	0	64	0	none	r	2	2	4.822095506824553e-4
Convergence Index	blockdev	0	64	0	none	r	2	3	0.0015674218302592635
Convergence Index	blockdev	0	64	0	none	r	3	1	0.001587152131833136
Convergence Index	blockdev	0	64	0	none	r	3	2	3.863117890432477e-4
Convergence Index	blockdev	0	64	0	none	r	3	3	0.001467615831643343
Convergence Index	blockdev	0	64	0	none	r	4	1	0.0011550206691026688
Convergence Index	blockdev	0	64	0	none	r	4	2	3.077144792769104e-4
Convergence Index	blockdev	0	64	0	none	r	4	3	0.0013585899723693728
Convergence Index	blockdev	0	64	0	none	r	5	1	8.548261830583215e-4
Convergence Index	blockdev	0	64	0	none	r	5	2	2.450236352160573e-4
Convergence Index	blockdev	0	64	0	none	r	5	3	0.001245923456735909
Convergence Index	blockdev	0	64	0	none	r	6	1	5.272749694995582e-4
Convergence Index	blockdev	0	64	0	none	r	6	2	1.9656313816085458e-4
Convergence Index	blockdev	0	64	0	none	r	6	3	0.0011489519383758307
Convergence Index	blockdev	0	64	0	none	r	7	1	3.689648292493075e-4
Convergence Index	blockdev	0	64	0	none	r	7	2	1.5451002400368452e-4
Convergence Index	blockdev	0	64	0	none	r	7	3	0.001047667465172708
Convergence Index	blockdev	0	64	0	none	r	8	1	2.688085660338402e-4
Convergence Index	blockdev	0	64	0	none	r	8	2	1.2031216465402395e-4
Convergence Index	blockdev	0	64	0	none	r	8	3	9.393857908435166e-4
Convergence Index	blockdev	0	64	0	none	r	9	1	2.1446919708978385e-4
Convergence Index	blockdev	0	64	0	none	r	9	2	9.605127706890926e-5
Convergence Index	blockdev	0	64	0	none	r	9	3	8.216191199608147e-4
Convergence Index	blockdev	0	64	0	none	r	10	1	1.7067365115508437e-4
Convergence Index	blockdev	0	64	0	none	r	10	2	7.408083911286667e-5
Convergence Index	blockdev	0	64	0	none	r	10	3	6.966107757762074e-4
Convergence Index	blockdev	0	64	0	none	r	11	1	1.2512032117228955e-4
Convergence Index	blockdev	0	64	0	none	r	11	2	5.551451613428071e-5
Convergence Index	blockdev	0	64	0	none	r	11	3	5.685072392225266e-4
Convergence Index	blockdev	0	64	0	none	r	12	1	7.276158430613577e-5
Convergence Index	blockdev	0	64	0	none	r	12	2	3.921790266758762e-5
Convergence Index	blockdev	0	64	0	none	r	12	3	4.335438716225326e-4
Convergence Index	blockdev	0	64	0	none	r	13	1	4.2642692278604954e-5
Convergence Index	blockdev	0	64	0	none	r	13	2	2.5760013159015216e-5
Convergence Index	blockdev	0	64	0	none	r	13	3	2.92880751658231e-4
Convergence Index	blockdev	0	64	0	none	r	14	1	1.9936882381443866e-5
Convergence Index	blockdev	0	64	0	none	r	14	2	1.4374653801496606e-5
Convergence Index	blockdev	0	64	0	none	r	14	3	1.5313390758819878e-4
Convergence Index	blockdev	0	64	0	none	r	15	1	5.356324436434079e-6
Convergence Index	blockdev	0	64	0	none	r	15	2	5.369178779801587e-6
Convergence Index	blockdev	0	64	0	none	r	15	3	4.322501627029851e-5
Convergence Index	blockdev	0	64	0	none	r	16	1	0
Convergence Index	blockdev	0	64	0	none	r	16	2	0
Convergence Index	blockdev	0	64	0	none	r	16	3	0
Convergence Index	blockdev	0	64	0	proper	nr	0	1	4.271713711637157e-18
Convergence Index	blockdev	0	64	0	proper	nr	0	2	6.767442783939259e-8
Convergence Index	blockdev	0	64	0	proper	nr	0	3	1.129248694553553e-9
Convergence Index	blockdev	0	64	0	proper	nr	1	1	2.299737955624437e-9
Convergence Index	blockdev	0	64	0	proper	nr	1	2	6.756864223689263e-8
Convergence Index	blockdev	0	64	0	proper	nr	1	3	1.1564745827641332e-9
Convergence Index	blockdev	0	64	0	proper	nr	2	1	4.4407435203189994e-18
Convergence Index	blockdev	0	64	0	proper	nr	2	2	6.776962635512973e-8
Convergence Index	blockdev	0	64	0	proper	nr	2	3	1.1439325042772452e-9
Convergence Index	blockdev	0	64	0	proper	nr	3	1	4.4901133815889206e-18
Convergence Index	blockdev	0	64	0	proper	nr	3	2	6.776612337944243e-8
Convergence Index	blockdev	0	64	0	proper	nr	3	3	1.1397613963737285e-9
Convergence Index	blockdev	0	64	0	proper	nr	4	1	4.29402525429955e-18
Convergence Index	blockdev	0	64	0	proper	nr	4	2	6.761954551848248e-8
Convergence Index	blockdev	0	64	0	proper	nr	4	3	1.1447984782364529e-9
Convergence Index	blockdev	0	64	0	proper	nr	5	1	4.331097007812339e-18
Convergence Index	blockdev	0	64	0	proper	nr	5	2	6.7659712499335e-8
Convergence Index	blockdev	0	64	0	proper	nr	5	3	1.138270144807052e-9
Convergence Index	blockdev	0	64	0	proper	nr	6	1	4.35734303505834e-18
Convergence Index	blockdev	0	64	0	proper	nr	6	2	6.774485683536113e-8
Convergence Index	blockdev	0	64	0	proper	nr	6	3	1.144257244511948e-9
Convergence Index	blockdev	0	64	0	proper	nr	7	1	4.411240883001377e-18
Convergence Index	blockdev	0	64	0	proper	nr	7	2	6.779491457109543e-8
Convergence Index	blockdev	0	64	0	proper	nr	7	3	1.1444635239499235e-9
Convergence Index	blockdev	0	64	0	proper	nr	8	1	4.4440088157870525e-18
Convergence Index	blockdev	0	64	0	proper	nr	8	2	6.758480708413117e-8
Convergence Index	blockdev	0	64	0	proper	nr	8	3	1.143649175361361e-9
Convergence Index	blockdev	0	64	0	proper	nr	9	1	4.377770673875644e-18
Convergence Index	blockdev	0	64	0	proper	nr	9	2	6.758276782647954e-8
Convergence Index	blockdev	0	64	0	proper	nr	9	3	1.1481740003205232e-9
Convergence Index	blockdev	0	64	0	proper	nr	10	1	4.353073542326648e-18
Convergence Index	blockdev	0	64	0	proper	nr	10	2	6.774863692271538e-8
Convergence Index	blockdev	0	64	0	proper	nr	10	3	1.1474201588868027e-9
Convergence Index	blockdev	0	64	0	proper	nr	11	1	4.400343192021297e-18
Convergence Index	blockdev	0	64	0	proper	nr	11	2	6.772430793944295e-8
Convergence Index	blockdev	0	64	0	proper	nr	11	3	1.1402068178512081e-9
Convergence Index	blockdev	0	64	0	proper	nr	12	1	4.376185795821992e-18
Convergence Index	blockdev	0	64	0	proper	nr	12	2	6.767383808892191e-8
Convergence Index	blockdev	0	64	0	proper	nr	12	3	1.1362524254820983e-9
Convergence Index	blockdev	0	64	0	proper	nr	13	1	4.3854241624932906e-18
Convergence Index	blockdev	0	64	0	proper	nr	13	2	6.747576719590143e-8
Convergence Index	blockdev	0	64	0	proper	nr	13	3	1.1448524350754496e-9
Convergence Index	blockdev	0	64	0	proper	nr	14	1	4.447550389579698e-18
Convergence Index	blockdev	0	64	0	proper	nr	14	2	6.768970450821143e-8
Convergence Index	blockdev	0	64	0	proper	nr	14	3	1.139573324593357e-9
Convergence Index	blockdev	0	64	0	proper	nr	15	1	4.467202546572733e-18
Convergence Index	blockdev	0	64	0	proper	nr	15	2	6.770345351014839e-8
Convergence Index	blockdev	0	64	0	proper	nr	15	3	1.2058545273418986e-9
Convergence Index	blockdev	0	64	0	proper	nr	16	1	0
Convergence Index	blockdev	0	64	0	proper	nr	16	2	0
Convergence Index	blockdev	0	64	0	proper	nr	16	3	0
Convergence Index	blockdev	0	64	0	proper	r	0	1	6.145044637534602e-19
Convergence Index	blockdev	0	64	0	proper	r	0	2	5.524091051256619e-8
Convergence Index	blockdev	0	64	0	proper	r	0	3	3.1436206970880676e-9
Convergence Index	blockdev	0	64	0	proper	r	1	1	5.167582806109294e-9
Convergence Index	blockdev	0	64	0	proper	r	1	2	5.533209801455996e-8
Convergence Index	blockdev	0	64	0	proper	r	1	3	3.1619553642059373e-9
Convergence Index	blockdev	0	64	0	proper	r	2	1	6.3373372465832725e-19
Convergence Index	blockdev	0	64	0	proper	r	2	2	5.533209801455996e-8
Convergence Index	blockdev	0	64	0	proper	r	2	3	3.1619553642059373e-9
Convergence Index	blockdev	0	64	0	proper	r	3	1	6.243850327728295e-19
[truncated: 181,001 more rows]
