# Supplementary material for: Can neural networks benefit from objectives that encourage iterative convergent computations? A case study of ResNets and object classification
Source: PLoS One. 2024 Mar 21;19(3):e0293440. doi: 10.1371/journal.pone.0293440 (PMC10956829; doi:10.1371/journal.pone.0293440)
Supplement: S1 File — This repository contains the code to train the models, the resulting performance metrics, and code to analyse these metrics. (ZIP) [file pone.0293440.s007.zip › plos-one-submission/data/cifar-additional.csv]

init	epoch	coupling	it	data	metric	value	Nr. of Channels	folder	rec_bn	method	start_at
r	214	0.9	1	train	acc	0.9765625085149493	8	cifar_rb-16-8	gamma=0.1	uniform	0
r	214	0.9	1	train	loss	0.06184189021587372	8	cifar_rb-16-8	gamma=0.1	uniform	0
r	214	0.9	1	val	acc	0.919140636920929	8	cifar_rb-16-8	gamma=0.1	uniform	0
r	214	0.9	1	val	loss	0.3256738483905792	8	cifar_rb-16-8	gamma=0.1	uniform	0
r	313	0.5	1	train	acc	0.9966517857142857	8	cifar_rb-16-8	gamma=0.1	uniform	0
r	313	0.5	1	train	loss	0.013033277754272734	8	cifar_rb-16-8	gamma=0.1	uniform	0
r	313	0.5	1	val	acc	0.927929699420929	8	cifar_rb-16-8	gamma=0.1	uniform	0
r	313	0.5	1	val	loss	0.3896593153476715	8	cifar_rb-16-8	gamma=0.1	uniform	0
r	339	0.5	0	train	acc	0.9955357142857143	8	cifar_rb-16-8	gamma=0.1	uniform	0
r	339	0.5	0	train	loss	0.012692349829844065	8	cifar_rb-16-8	gamma=0.1	uniform	0
r	339	0.5	0	val	acc	0.918164074420929	8	cifar_rb-16-8	gamma=0.1	uniform	0
r	339	0.5	0	val	loss	0.4195776581764221	8	cifar_rb-16-8	gamma=0.1	uniform	0
r	354	0.9	0	train	acc	0.9988839285714286	8	cifar_rb-16-8	gamma=0.1	uniform	0
r	354	0.9	0	train	loss	0.00811612606048584	8	cifar_rb-16-8	gamma=0.1	uniform	0
r	354	0.9	0	val	acc	0.922070324420929	8	cifar_rb-16-8	gamma=0.1	uniform	0
r	354	0.9	0	val	loss	0.415418803691864	8	cifar_rb-16-8	gamma=0.1	uniform	0
r	358	1	0	train	acc	0.8816964456013271	8	cifar_rb-16-8	gamma=0.1	uniform	0
r	358	1	0	train	loss	0.38178023270198275	8	cifar_rb-16-8	gamma=0.1	uniform	0
r	358	1	0	val	acc	0.854296863079071	8	cifar_rb-16-8	gamma=0.1	uniform	0
r	358	1	0	val	loss	0.4445132613182068	8	cifar_rb-16-8	gamma=0.1	uniform	0
r	367	1	1	train	acc	0.8459821598870414	8	cifar_rb-16-8	gamma=0.1	uniform	0
r	367	1	1	train	loss	0.42082815936633516	8	cifar_rb-16-8	gamma=0.1	uniform	0
r	367	1	1	val	acc	0.857421875	8	cifar_rb-16-8	gamma=0.1	uniform	0
r	367	1	1	val	loss	0.4394124150276184	8	cifar_rb-16-8	gamma=0.1	uniform	0
r	380	0	0	train	acc	0.9966517857142857	8	cifar_rb-16-8	gamma=0.1	uniform	0
r	380	0	0	train	loss	0.010669732200247901	8	cifar_rb-16-8	gamma=0.1	uniform	0
r	380	0	0	val	acc	0.922656238079071	8	cifar_rb-16-8	gamma=0.1	uniform	0
r	380	0	0	val	loss	0.42159023880958557	8	cifar_rb-16-8	gamma=0.1	uniform	0
r	381	0	1	train	acc	0.9988839285714286	8	cifar_rb-16-8	gamma=0.1	uniform	0
r	381	0	1	train	loss	0.004998031737548965	8	cifar_rb-16-8	gamma=0.1	uniform	0
r	381	0	1	val	acc	0.925000011920929	8	cifar_rb-16-8	gamma=0.1	uniform	0
r	381	0	1	val	loss	0.3856431543827057	8	cifar_rb-16-8	gamma=0.1	uniform	0
r	228	0.5	0	train	acc	0.9988839285714286	16	cifar_rb-16-16	gamma=0.1	uniform	0
r	228	0.5	0	train	loss	0.005505708711487907	16	cifar_rb-16-16	gamma=0.1	uniform	0
r	228	0.5	0	val	acc	0.943164050579071	16	cifar_rb-16-16	gamma=0.1	uniform	0
r	228	0.5	0	val	loss	0.289076030254364	16	cifar_rb-16-16	gamma=0.1	uniform	0
r	239	0.9	0	train	acc	0.9988839285714286	16	cifar_rb-16-16	gamma=0.1	uniform	0
r	239	0.9	0	train	loss	0.0059199051133223945	16	cifar_rb-16-16	gamma=0.1	uniform	0
r	239	0.9	0	val	acc	0.9398437738418579	16	cifar_rb-16-16	gamma=0.1	uniform	0
r	239	0.9	0	val	loss	0.3141619563102722	16	cifar_rb-16-16	gamma=0.1	uniform	0
r	254	0.9	1	train	acc	0.9988839285714286	16	cifar_rb-16-16	gamma=0.1	uniform	0
r	254	0.9	1	train	loss	0.00610761929835592	16	cifar_rb-16-16	gamma=0.1	uniform	0
r	254	0.9	1	val	acc	0.944531261920929	16	cifar_rb-16-16	gamma=0.1	uniform	0
r	254	0.9	1	val	loss	0.30737751722335815	16	cifar_rb-16-16	gamma=0.1	uniform	0
r	310	1	1	train	acc	0.9564732313156128	16	cifar_rb-16-16	gamma=0.1	uniform	0
r	310	1	1	train	loss	0.11388302487986428	16	cifar_rb-16-16	gamma=0.1	uniform	0
r	310	1	1	val	acc	0.900585949420929	16	cifar_rb-16-16	gamma=0.1	uniform	0
r	310	1	1	val	loss	0.3721863031387329	16	cifar_rb-16-16	gamma=0.1	uniform	0
r	373	0	0	train	acc	1	16	cifar_rb-16-16	gamma=0.1	uniform	0
r	373	0	0	train	loss	8.255738232816968e-4	16	cifar_rb-16-16	gamma=0.1	uniform	0
r	373	0	0	val	acc	0.942578136920929	16	cifar_rb-16-16	gamma=0.1	uniform	0
r	373	0	0	val	loss	0.3346704840660095	16	cifar_rb-16-16	gamma=0.1	uniform	0
r	376	1	0	train	acc	0.9654018027441842	16	cifar_rb-16-16	gamma=0.1	uniform	0
r	376	1	0	train	loss	0.09845749395234245	16	cifar_rb-16-16	gamma=0.1	uniform	0
r	376	1	0	val	acc	0.904492199420929	16	cifar_rb-16-16	gamma=0.1	uniform	0
r	376	1	0	val	loss	0.3602294325828552	16	cifar_rb-16-16	gamma=0.1	uniform	0
r	383	0	1	train	acc	0.9988839285714286	16	cifar_rb-16-16	gamma=0.1	uniform	0
r	383	0	1	train	loss	0.0028107884739126477	16	cifar_rb-16-16	gamma=0.1	uniform	0
r	383	0	1	val	acc	0.9447265863418579	16	cifar_rb-16-16	gamma=0.1	uniform	0
r	383	0	1	val	loss	0.3174471855163574	16	cifar_rb-16-16	gamma=0.1	uniform	0
r	385	0.5	1	train	acc	1	16	cifar_rb-16-16	gamma=0.1	uniform	0
r	385	0.5	1	train	loss	0.001117921301296779	16	cifar_rb-16-16	gamma=0.1	uniform	0
r	385	0.5	1	val	acc	0.939257800579071	16	cifar_rb-16-16	gamma=0.1	uniform	0
r	385	0.5	1	val	loss	0.3368087410926819	16	cifar_rb-16-16	gamma=0.1	uniform	0
r	263	0	1	train	acc	1	32	cifar_rb-16-32	gamma=0.1	uniform	0
r	263	0	1	train	loss	7.680537445204598e-4	32	cifar_rb-16-32	gamma=0.1	uniform	0
r	263	0	1	val	acc	0.951367199420929	32	cifar_rb-16-32	gamma=0.1	uniform	0
r	263	0	1	val	loss	0.24649091064929962	32	cifar_rb-16-32	gamma=0.1	uniform	0
r	271	1	0	train	acc	0.9966517857142857	32	cifar_rb-16-32	gamma=0.1	uniform	0
r	271	1	0	train	loss	0.009328441428286689	32	cifar_rb-16-32	gamma=0.1	uniform	0
r	271	1	0	val	acc	0.929882824420929	32	cifar_rb-16-32	gamma=0.1	uniform	0
r	271	1	0	val	loss	0.35024672746658325	32	cifar_rb-16-32	gamma=0.1	uniform	0
r	283	0.9	0	train	acc	1	32	cifar_rb-16-32	gamma=0.1	uniform	0
r	283	0.9	0	train	loss	4.4828706554004123e-4	32	cifar_rb-16-32	gamma=0.1	uniform	0
r	283	0.9	0	val	acc	0.953125	32	cifar_rb-16-32	gamma=0.1	uniform	0
r	283	0.9	0	val	loss	0.24255001544952393	32	cifar_rb-16-32	gamma=0.1	uniform	0
r	335	1	1	train	acc	1	32	cifar_rb-16-32	gamma=0.1	uniform	0
r	335	1	1	train	loss	0.003070891967841557	32	cifar_rb-16-32	gamma=0.1	uniform	0
r	335	1	1	val	acc	0.929492175579071	32	cifar_rb-16-32	gamma=0.1	uniform	0
r	335	1	1	val	loss	0.3312053680419922	32	cifar_rb-16-32	gamma=0.1	uniform	0
r	374	0.5	0	train	acc	0.9988839285714286	32	cifar_rb-16-32	gamma=0.1	uniform	0
r	374	0.5	0	train	loss	0.0015237645379134587	32	cifar_rb-16-32	gamma=0.1	uniform	0
r	374	0.5	0	val	acc	0.952929675579071	32	cifar_rb-16-32	gamma=0.1	uniform	0
r	374	0.5	0	val	loss	0.2550571858882904	32	cifar_rb-16-32	gamma=0.1	uniform	0
r	390	0.5	1	train	acc	1	32	cifar_rb-16-32	gamma=0.1	uniform	0
r	390	0.5	1	train	loss	5.932008581502097e-4	32	cifar_rb-16-32	gamma=0.1	uniform	0
r	390	0.5	1	val	acc	0.953906238079071	32	cifar_rb-16-32	gamma=0.1	uniform	0
r	390	0.5	1	val	loss	0.2412450611591339	32	cifar_rb-16-32	gamma=0.1	uniform	0
r	391	0.9	1	train	acc	1	32	cifar_rb-16-32	gamma=0.1	uniform	0
r	391	0.9	1	train	loss	4.409370677811759e-4	32	cifar_rb-16-32	gamma=0.1	uniform	0
r	391	0.9	1	val	acc	0.952343761920929	32	cifar_rb-16-32	gamma=0.1	uniform	0
r	391	0.9	1	val	loss	0.2490324229001999	32	cifar_rb-16-32	gamma=0.1	uniform	0
r	395	0	0	train	acc	1	32	cifar_rb-16-32	gamma=0.1	uniform	0
r	395	0	0	train	loss	3.7165784410067966e-4	32	cifar_rb-16-32	gamma=0.1	uniform	0
r	395	0	0	val	acc	0.9517577886581421	32	cifar_rb-16-32	gamma=0.1	uniform	0
r	395	0	0	val	loss	0.260539710521698	32	cifar_rb-16-32	gamma=0.1	uniform	0
r	288	1	0	train	acc	1	64	cifar_rb-16-64	gamma=0.1	uniform	0
r	288	1	0	train	loss	0.001994905195065907	64	cifar_rb-16-64	gamma=0.1	uniform	0
r	288	1	0	val	acc	0.946093738079071	64	cifar_rb-16-64	gamma=0.1	uniform	0
r	288	1	0	val	loss	0.25726059079170227	64	cifar_rb-16-64	gamma=0.1	uniform	0
r	341	0	1	train	acc	1	64	cifar_rb-16-64	gamma=0.1	uniform	0
r	341	0	1	train	loss	4.0440793548311504e-4	64	cifar_rb-16-64	gamma=0.1	uniform	0
r	341	0	1	val	acc	0.958203136920929	64	cifar_rb-16-64	gamma=0.1	uniform	0
r	341	0	1	val	loss	0.21547861397266388	64	cifar_rb-16-64	gamma=0.1	uniform	0
r	347	0.9	0	train	acc	1	64	cifar_rb-16-64	gamma=0.1	uniform	0
r	347	0.9	0	train	loss	6.961045520646232e-4	64	cifar_rb-16-64	gamma=0.1	uniform	0
r	347	0.9	0	val	acc	0.9574218988418579	64	cifar_rb-16-64	gamma=0.1	uniform	0
r	347	0.9	0	val	loss	0.2167162448167801	64	cifar_rb-16-64	gamma=0.1	uniform	0
r	359	0.9	1	train	acc	1	64	cifar_rb-16-64	gamma=0.1	uniform	0
r	359	0.9	1	train	loss	3.843227667467935e-4	64	cifar_rb-16-64	gamma=0.1	uniform	0
r	359	0.9	1	val	acc	0.955273449420929	64	cifar_rb-16-64	gamma=0.1	uniform	0
r	359	0.9	1	val	loss	0.22602668404579163	64	cifar_rb-16-64	gamma=0.1	uniform	0
r	370	0.5	1	train	acc	1	64	cifar_rb-16-64	gamma=0.1	uniform	0
r	370	0.5	1	train	loss	4.659140748637063e-4	64	cifar_rb-16-64	gamma=0.1	uniform	0
r	370	0.5	1	val	acc	0.9583984613418579	64	cifar_rb-16-64	gamma=0.1	uniform	0
r	370	0.5	1	val	loss	0.20858034491539001	64	cifar_rb-16-64	gamma=0.1	uniform	0
r	382	0.5	0	train	acc	1	64	cifar_rb-16-64	gamma=0.1	uniform	0
r	382	0.5	0	train	loss	5.473600966589791e-4	64	cifar_rb-16-64	gamma=0.1	uniform	0
r	382	0.5	0	val	acc	0.95703125	64	cifar_rb-16-64	gamma=0.1	uniform	0
r	382	0.5	0	val	loss	0.21680864691734314	64	cifar_rb-16-64	gamma=0.1	uniform	0
r	398	0	0	train	acc	1	64	cifar_rb-16-64	gamma=0.1	uniform	0
r	398	0	0	train	loss	4.219364907060351e-4	64	cifar_rb-16-64	gamma=0.1	uniform	0
r	398	0	0	val	acc	0.9583984613418579	64	cifar_rb-16-64	gamma=0.1	uniform	0
r	398	0	0	val	loss	0.1972760707139969	64	cifar_rb-16-64	gamma=0.1	uniform	0
nr	369	0	1	train	acc	0.9977678571428571	8	cifar-16-8	gamma=1	uniform	0
nr	369	0	1	train	loss	0.004549668835742133	8	cifar-16-8	gamma=1	uniform	0
nr	369	0	1	val	acc	0.930468738079071	8	cifar-16-8	gamma=1	uniform	0
nr	369	0	1	val	loss	0.39036986231803894	8	cifar-16-8	gamma=1	uniform	0
nr	397	0	0	train	acc	1	8	cifar-16-8	gamma=1	uniform	0
nr	397	0	0	train	loss	0.002002937453133719	8	cifar-16-8	gamma=1	uniform	0
nr	397	0	0	val	acc	0.9359375238418579	8	cifar-16-8	gamma=1	uniform	0
nr	397	0	0	val	loss	0.34813612699508667	8	cifar-16-8	gamma=1	uniform	0
r	206	0.9	1	train	acc	0.9888392857142857	8	cifar-16-8	gamma=1	uniform	0
r	206	0.9	1	train	loss	0.036966362701995034	8	cifar-16-8	gamma=1	uniform	0
r	206	0.9	1	val	acc	0.927734375	8	cifar-16-8	gamma=1	uniform	0
r	206	0.9	1	val	loss	0.28411823511123657	8	cifar-16-8	gamma=1	uniform	0
r	219	0.5	1	train	acc	0.988839294229235	8	cifar-16-8	gamma=1	uniform	0
r	219	0.5	1	train	loss	0.02840102570397513	8	cifar-16-8	gamma=1	uniform	0
r	219	0.5	1	val	acc	0.9332031011581421	8	cifar-16-8	gamma=1	uniform	0
r	219	0.5	1	val	loss	0.2979256510734558	8	cifar-16-8	gamma=1	uniform	0
r	329	0.9	0	train	acc	0.9977678571428571	8	cifar-16-8	gamma=1	uniform	0
r	329	0.9	0	train	loss	0.008002775056021554	8	cifar-16-8	gamma=1	uniform	0
r	329	0.9	0	val	acc	0.927539050579071	8	cifar-16-8	gamma=1	uniform	0
r	329	0.9	0	val	loss	0.38445743918418884	8	cifar-16-8	gamma=1	uniform	0
r	331	0.5	0	train	acc	0.9988839285714286	8	cifar-16-8	gamma=1	uniform	0
r	331	0.5	0	train	loss	0.0038062743842601776	8	cifar-16-8	gamma=1	uniform	0
r	331	0.5	0	val	acc	0.9291015863418579	8	cifar-16-8	gamma=1	uniform	0
r	331	0.5	0	val	loss	0.37710514664649963	8	cifar-16-8	gamma=1	uniform	0
r	342	1	1	train	acc	0.9084821513720921	8	cifar-16-8	gamma=1	uniform	0
r	342	1	1	train	loss	0.27621552773884367	8	cifar-16-8	gamma=1	uniform	0
r	342	1	1	val	acc	0.8798828125	8	cifar-16-8	gamma=1	uniform	0
r	342	1	1	val	loss	0.38254833221435547	8	cifar-16-8	gamma=1	uniform	0
r	345	1	0	train	acc	0.8939732142857143	8	cifar-16-8	gamma=1	uniform	0
r	345	1	0	train	loss	0.3024262275014605	8	cifar-16-8	gamma=1	uniform	0
r	345	1	0	val	acc	0.878125011920929	8	cifar-16-8	gamma=1	uniform	0
r	345	1	0	val	loss	0.38463765382766724	8	cifar-16-8	gamma=1	uniform	0
r	378	0	1	train	acc	1	8	cifar-16-8	gamma=1	uniform	0
r	378	0	1	train	loss	0.0025768748351505826	8	cifar-16-8	gamma=1	uniform	0
r	378	0	1	val	acc	0.9339843988418579	8	cifar-16-8	gamma=1	uniform	0
r	378	0	1	val	loss	0.37356406450271606	8	cifar-16-8	gamma=1	uniform	0
r	384	0	0	train	acc	1	8	cifar-16-8	gamma=1	uniform	0
r	384	0	0	train	loss	0.0015258858246462686	8	cifar-16-8	gamma=1	uniform	0
r	384	0	0	val	acc	0.92578125	8	cifar-16-8	gamma=1	uniform	0
r	384	0	0	val	loss	0.42008543014526367	8	cifar-16-8	gamma=1	uniform	0
nr	219	0	3	train	acc	1	16	cifar-16-16	gamma=1	uniform	0
nr	219	0	3	train	loss	0.0026344433426856995	16	cifar-16-16	gamma=1	uniform	0
nr	219	0	3	val	acc	0.9488281011581421	16	cifar-16-16	gamma=1	uniform	0
nr	219	0	3	val	loss	0.24173860251903534	16	cifar-16-16	gamma=1	uniform	0
nr	237	0	2	train	acc	1	16	cifar-16-16	gamma=1	uniform	0
nr	237	0	2	train	loss	0.0017277406794684274	16	cifar-16-16	gamma=1	uniform	0
nr	237	0	2	val	acc	0.9476562738418579	16	cifar-16-16	gamma=1	uniform	0
nr	237	0	2	val	loss	0.26575082540512085	16	cifar-16-16	gamma=1	uniform	0
nr	239	0	4	train	acc	1	16	cifar-16-16	gamma=1	uniform	0
nr	239	0	4	train	loss	0.0019637559141431537	16	cifar-16-16	gamma=1	uniform	0
nr	239	0	4	val	acc	0.947265625	16	cifar-16-16	gamma=1	uniform	0
nr	239	0	4	val	loss	0.2799326777458191	16	cifar-16-16	gamma=1	uniform	0
nr	384	0	1	train	acc	1	16	cifar-16-16	gamma=1	uniform	0
nr	384	0	1	train	loss	4.842329238142286e-4	16	cifar-16-16	gamma=1	uniform	0
nr	384	0	1	val	acc	0.948437511920929	16	cifar-16-16	gamma=1	uniform	0
nr	384	0	1	val	loss	0.2950729429721832	16	cifar-16-16	gamma=1	uniform	0
nr	389	0	5	train	acc	1	16	cifar-16-16	gamma=1	uniform	0
nr	389	0	5	train	loss	7.178857922554016e-4	16	cifar-16-16	gamma=1	uniform	0
nr	389	0	5	val	acc	0.9488281011581421	16	cifar-16-16	gamma=1	uniform	0
nr	389	0	5	val	loss	0.28532761335372925	16	cifar-16-16	gamma=1	uniform	0
nr	398	0	0	train	acc	1	16	cifar-16-16	gamma=1	uniform	0
nr	398	0	0	train	loss	9.40384077174323e-4	16	cifar-16-16	gamma=1	uniform	0
nr	398	0	0	val	acc	0.949414074420929	16	cifar-16-16	gamma=1	uniform	0
nr	398	0	0	val	loss	0.27998942136764526	16	cifar-16-16	gamma=1	uniform	0
r	234	1	0	train	acc	0.9609375085149493	16	cifar-16-16	gamma=1	uniform	0
r	234	1	0	train	loss	0.09758044193897929	16	cifar-16-16	gamma=1	uniform	0
r	234	1	0	val	acc	0.9095703363418579	16	cifar-16-16	gamma=1	uniform	0
r	234	1	0	val	loss	0.36274704337120056	16	cifar-16-16	gamma=1	uniform	0
r	249	0	1	train	acc	0.9988839285714286	16	cifar-16-16	gamma=1	uniform	0
r	249	0	1	train	loss	0.006389518401452473	16	cifar-16-16	gamma=1	uniform	0
r	249	0	1	val	acc	0.9453125	16	cifar-16-16	gamma=1	uniform	0
r	249	0	1	val	loss	0.2904120981693268	16	cifar-16-16	gamma=1	uniform	0
r	272	0.9	2	train	acc	0.9988839285714286	16	cifar-16-16	gamma=1	uniform	0
r	272	0.9	2	train	loss	0.00734551517026765	16	cifar-16-16	gamma=1	uniform	0
r	272	0.9	2	val	acc	0.933398425579071	16	cifar-16-16	gamma=1	uniform	0
r	272	0.9	2	val	loss	0.34459632635116577	16	cifar-16-16	gamma=1	uniform	0
r	299	0.5	4	train	acc	1	16	cifar-16-16	gamma=1	uniform	0
r	299	0.5	4	train	loss	0.0018931044531720026	16	cifar-16-16	gamma=1	uniform	0
r	299	0.5	4	val	acc	0.945117175579071	16	cifar-16-16	gamma=1	uniform	0
r	299	0.5	4	val	loss	0.3013220727443695	16	cifar-16-16	gamma=1	uniform	0
r	317	0.9	0	train	acc	1	16	cifar-16-16	gamma=1	uniform	0
r	317	0.9	0	train	loss	0.0023361646703311373	16	cifar-16-16	gamma=1	uniform	0
r	317	0.9	0	val	acc	0.933398425579071	16	cifar-16-16	gamma=1	uniform	0
r	317	0.9	0	val	loss	0.3635508120059967	16	cifar-16-16	gamma=1	uniform	0
r	322	1	1	train	acc	0.9910714285714286	16	cifar-16-16	gamma=1	uniform	0
r	322	1	1	train	loss	0.03165460644023759	16	cifar-16-16	gamma=1	uniform	0
r	322	1	1	val	acc	0.9134765863418579	16	cifar-16-16	gamma=1	uniform	0
r	322	1	1	val	loss	0.3923896551132202	16	cifar-16-16	gamma=1	uniform	0
r	327	0.9	4	train	acc	1	16	cifar-16-16	gamma=1	uniform	0
r	327	0.9	4	train	loss	0.00288815689938409	16	cifar-16-16	gamma=1	uniform	0
r	327	0.9	4	val	acc	0.9365234375	16	cifar-16-16	gamma=1	uniform	0
r	327	0.9	4	val	loss	0.35321301221847534	16	cifar-16-16	gamma=1	uniform	0
r	328	0	3	train	acc	1	16	cifar-16-16	gamma=1	uniform	0
r	328	0	3	train	loss	8.853620716503688e-4	16	cifar-16-16	gamma=1	uniform	0
r	328	0	3	val	acc	0.949999988079071	16	cifar-16-16	gamma=1	uniform	0
r	328	0	3	val	loss	0.2899128794670105	16	cifar-16-16	gamma=1	uniform	0
r	328	1	4	train	acc	0.984375	16	cifar-16-16	gamma=1	uniform	0
r	328	1	4	train	loss	0.04692563893539565	16	cifar-16-16	gamma=1	uniform	0
r	328	1	4	val	acc	0.9140625	16	cifar-16-16	gamma=1	uniform	0
r	328	1	4	val	loss	0.3606186807155609	16	cifar-16-16	gamma=1	uniform	0
r	331	1	2	train	acc	0.9821428741727557	16	cifar-16-16	gamma=1	uniform	0
r	331	1	2	train	loss	0.056959961141858785	16	cifar-16-16	gamma=1	uniform	0
r	331	1	2	val	acc	0.91015625	16	cifar-16-16	gamma=1	uniform	0
r	331	1	2	val	loss	0.4028470516204834	16	cifar-16-16	gamma=1	uniform	0
r	342	0.5	0	train	acc	1	16	cifar-16-16	gamma=1	uniform	0
r	342	0.5	0	train	loss	0.0010822899639606476	16	cifar-16-16	gamma=1	uniform	0
r	342	0.5	0	val	acc	0.9449218511581421	16	cifar-16-16	gamma=1	uniform	0
r	342	0.5	0	val	loss	0.30573830008506775	16	cifar-16-16	gamma=1	uniform	0
r	343	0.9	5	train	acc	1	16	cifar-16-16	gamma=1	uniform	0
r	343	0.9	5	train	loss	0.002196389649595533	16	cifar-16-16	gamma=1	uniform	0
r	343	0.9	5	val	acc	0.934374988079071	16	cifar-16-16	gamma=1	uniform	0
r	343	0.9	5	val	loss	0.35650795698165894	16	cifar-16-16	gamma=1	uniform	0
r	344	1	5	train	acc	0.9765625170298985	16	cifar-16-16	gamma=1	uniform	0
r	344	1	5	train	loss	0.05142138685498919	16	cifar-16-16	gamma=1	uniform	0
r	344	1	5	val	acc	0.9085937738418579	16	cifar-16-16	gamma=1	uniform	0
r	344	1	5	val	loss	0.39817625284194946	16	cifar-16-16	gamma=1	uniform	0
r	350	0.5	2	train	acc	1	16	cifar-16-16	gamma=1	uniform	0
r	350	0.5	2	train	loss	0.0027317548436777933	16	cifar-16-16	gamma=1	uniform	0
r	350	0.5	2	val	acc	0.9488281011581421	16	cifar-16-16	gamma=1	uniform	0
r	350	0.5	2	val	loss	0.29811662435531616	16	cifar-16-16	gamma=1	uniform	0
r	351	0	4	train	acc	0.9988839285714286	16	cifar-16-16	gamma=1	uniform	0
r	351	0	4	train	loss	0.0028100439480372836	16	cifar-16-16	gamma=1	uniform	0
r	351	0	4	val	acc	0.94921875	16	cifar-16-16	gamma=1	uniform	0
r	351	0	4	val	loss	0.2786172032356262	16	cifar-16-16	gamma=1	uniform	0
r	353	0	5	train	acc	1	16	cifar-16-16	gamma=1	uniform	0
r	353	0	5	train	loss	6.023602826254708e-4	16	cifar-16-16	gamma=1	uniform	0
r	353	0	5	val	acc	0.945117175579071	16	cifar-16-16	gamma=1	uniform	0
r	353	0	5	val	loss	0.3123885691165924	16	cifar-16-16	gamma=1	uniform	0
r	373	1	3	train	acc	0.9899553656578064	16	cifar-16-16	gamma=1	uniform	0
r	373	1	3	train	loss	0.03613066353968212	16	cifar-16-16	gamma=1	uniform	0
r	373	1	3	val	acc	0.91015625	16	cifar-16-16	gamma=1	uniform	0
r	373	1	3	val	loss	0.40841278433799744	16	cifar-16-16	gamma=1	uniform	0
r	374	0	2	train	acc	1	16	cifar-16-16	gamma=1	uniform	0
r	374	0	2	train	loss	4.5111881835120063e-4	16	cifar-16-16	gamma=1	uniform	0
r	374	0	2	val	acc	0.9521484375	16	cifar-16-16	gamma=1	uniform	0
r	374	0	2	val	loss	0.2874545454978943	16	cifar-16-16	gamma=1	uniform	0
r	376	0.5	1	train	acc	1	16	cifar-16-16	gamma=1	uniform	0
r	376	0.5	1	train	loss	8.121574563639504e-4	16	cifar-16-16	gamma=1	uniform	0
r	376	0.5	1	val	acc	0.949999988079071	16	cifar-16-16	gamma=1	uniform	0
r	376	0.5	1	val	loss	0.27577799558639526	16	cifar-16-16	gamma=1	uniform	0
r	377	0.9	1	train	acc	1	16	cifar-16-16	gamma=1	uniform	0
r	377	0.9	1	train	loss	0.0023336511637483326	16	cifar-16-16	gamma=1	uniform	0
r	377	0.9	1	val	acc	0.9349609613418579	16	cifar-16-16	gamma=1	uniform	0
r	377	0.9	1	val	loss	0.34975263476371765	16	cifar-16-16	gamma=1	uniform	0
r	386	0.5	5	train	acc	1	16	cifar-16-16	gamma=1	uniform	0
r	386	0.5	5	train	loss	0.0012306751949446543	16	cifar-16-16	gamma=1	uniform	0
r	386	0.5	5	val	acc	0.949023425579071	16	cifar-16-16	gamma=1	uniform	0
r	386	0.5	5	val	loss	0.29787343740463257	16	cifar-16-16	gamma=1	uniform	0
r	391	0.5	3	train	acc	1	16	cifar-16-16	gamma=1	uniform	0
r	391	0.5	3	train	loss	4.860146769455501e-4	16	cifar-16-16	gamma=1	uniform	0
r	391	0.5	3	val	acc	0.9458984136581421	16	cifar-16-16	gamma=1	uniform	0
r	391	0.5	3	val	loss	0.30897825956344604	16	cifar-16-16	gamma=1	uniform	0
r	392	0.9	3	train	acc	1	16	cifar-16-16	gamma=1	uniform	0
r	392	0.9	3	train	loss	0.002336082181760243	16	cifar-16-16	gamma=1	uniform	0
r	392	0.9	3	val	acc	0.9330078363418579	16	cifar-16-16	gamma=1	uniform	0
r	392	0.9	3	val	loss	0.3807401657104492	16	cifar-16-16	gamma=1	uniform	0
r	393	0	0	train	acc	1	16	cifar-16-16	gamma=1	uniform	0
r	393	0	0	train	loss	6.665534206799098e-4	16	cifar-16-16	gamma=1	uniform	0
r	393	0	0	val	acc	0.947070300579071	16	cifar-16-16	gamma=1	uniform	0
r	393	0	0	val	loss	0.3158749043941498	16	cifar-16-16	gamma=1	uniform	0
nr	267	0	1	train	acc	1	32	cifar-16-32	gamma=1	uniform	0
nr	267	0	1	train	loss	6.196520158222743e-4	32	cifar-16-32	gamma=1	uniform	0
nr	267	0	1	val	acc	0.956250011920929	32	cifar-16-32	gamma=1	uniform	0
nr	267	0	1	val	loss	0.23555997014045715	32	cifar-16-32	gamma=1	uniform	0
nr	300	0	5	train	acc	1	32	cifar-16-32	gamma=1	uniform	0
nr	300	0	5	train	loss	6.233703877244677e-4	32	cifar-16-32	gamma=1	uniform	0
nr	300	0	5	val	acc	0.953906238079071	32	cifar-16-32	gamma=1	uniform	0
nr	300	0	5	val	loss	0.2484133243560791	32	cifar-16-32	gamma=1	uniform	0
nr	346	0	0	train	acc	1	32	cifar-16-32	gamma=1	uniform	0
nr	346	0	0	train	loss	4.4237609420503886e-4	32	cifar-16-32	gamma=1	uniform	0
nr	346	0	0	val	acc	0.9544922113418579	32	cifar-16-32	gamma=1	uniform	0
nr	346	0	0	val	loss	0.22953787446022034	32	cifar-16-32	gamma=1	uniform	0
nr	368	0	2	train	acc	1	32	cifar-16-32	gamma=1	uniform	0
nr	368	0	2	train	loss	4.5358815363475254e-4	32	cifar-16-32	gamma=1	uniform	0
nr	368	0	2	val	acc	0.957226574420929	32	cifar-16-32	gamma=1	uniform	0
nr	368	0	2	val	loss	0.23178911209106445	32	cifar-16-32	gamma=1	uniform	0
nr	369	0	3	train	acc	1	32	cifar-16-32	gamma=1	uniform	0
nr	369	0	3	train	loss	3.8756802678108215e-4	32	cifar-16-32	gamma=1	uniform	0
nr	369	0	3	val	acc	0.955078125	32	cifar-16-32	gamma=1	uniform	0
nr	369	0	3	val	loss	0.2496778517961502	32	cifar-16-32	gamma=1	uniform	0
nr	377	0	4	train	acc	1	32	cifar-16-32	gamma=1	uniform	0
nr	377	0	4	train	loss	6.11905540738787e-4	32	cifar-16-32	gamma=1	uniform	0
nr	377	0	4	val	acc	0.9546874761581421	32	cifar-16-32	gamma=1	uniform	0
nr	377	0	4	val	loss	0.2325829267501831	32	cifar-16-32	gamma=1	uniform	0
r	207	1	0	train	acc	0.9832589285714286	32	cifar-16-32	gamma=1	uniform	0
r	207	1	0	train	loss	0.03813213402671473	32	cifar-16-32	gamma=1	uniform	0
r	207	1	0	val	acc	0.9388672113418579	32	cifar-16-32	gamma=1	uniform	0
r	207	1	0	val	loss	0.2583993375301361	32	cifar-16-32	gamma=1	uniform	0
r	218	0.9	4	train	acc	0.9988839285714286	32	cifar-16-32	gamma=1	uniform	0
r	218	0.9	4	train	loss	0.004036934780223029	32	cifar-16-32	gamma=1	uniform	0
r	218	0.9	4	val	acc	0.945507824420929	32	cifar-16-32	gamma=1	uniform	0
r	218	0.9	4	val	loss	0.2510647177696228	32	cifar-16-32	gamma=1	uniform	0
r	248	1	2	train	acc	0.9988839285714286	32	cifar-16-32	gamma=1	uniform	0
r	248	1	2	train	loss	0.009462128526398115	32	cifar-16-32	gamma=1	uniform	0
r	248	1	2	val	acc	0.935351550579071	32	cifar-16-32	gamma=1	uniform	0
r	248	1	2	val	loss	0.3302973210811615	32	cifar-16-32	gamma=1	uniform	0
r	258	0	5	train	acc	1	32	cifar-16-32	gamma=1	uniform	0
r	258	0	5	train	loss	4.573810313429151e-4	32	cifar-16-32	gamma=1	uniform	0
r	258	0	5	val	acc	0.9564453363418579	32	cifar-16-32	gamma=1	uniform	0
r	258	0	5	val	loss	0.22364604473114014	32	cifar-16-32	gamma=1	uniform	0
r	266	0.5	1	train	acc	1	32	cifar-16-32	gamma=1	uniform	0
r	266	0.5	1	train	loss	8.594510810715812e-4	32	cifar-16-32	gamma=1	uniform	0
r	266	0.5	1	val	acc	0.9544922113418579	32	cifar-16-32	gamma=1	uniform	0
r	266	0.5	1	val	loss	0.24992680549621582	32	cifar-16-32	gamma=1	uniform	0
r	275	0.9	2	train	acc	1	32	cifar-16-32	gamma=1	uniform	0
r	275	0.9	2	train	loss	0.001663674201284136	32	cifar-16-32	gamma=1	uniform	0
r	275	0.9	2	val	acc	0.9457031488418579	32	cifar-16-32	gamma=1	uniform	0
r	275	0.9	2	val	loss	0.2757805585861206	32	cifar-16-32	gamma=1	uniform	0
r	280	0	3	train	acc	0.9988839285714286	32	cifar-16-32	gamma=1	uniform	0
r	280	0	3	train	loss	0.0012816871915544783	32	cifar-16-32	gamma=1	uniform	0
r	280	0	3	val	acc	0.955273449420929	32	cifar-16-32	gamma=1	uniform	0
r	280	0	3	val	loss	0.22961226105690002	32	cifar-16-32	gamma=1	uniform	0
r	283	0.9	0	train	acc	1	32	cifar-16-32	gamma=1	uniform	0
r	283	0.9	0	train	loss	0.0015193607125963484	32	cifar-16-32	gamma=1	uniform	0
r	283	0.9	0	val	acc	0.9478515386581421	32	cifar-16-32	gamma=1	uniform	0
r	283	0.9	0	val	loss	0.27100443840026855	32	cifar-16-32	gamma=1	uniform	0
r	284	0	2	train	acc	1	32	cifar-16-32	gamma=1	uniform	0
r	284	0	2	train	loss	0.0014895583902086531	32	cifar-16-32	gamma=1	uniform	0
r	284	0	2	val	acc	0.954882800579071	32	cifar-16-32	gamma=1	uniform	0
r	284	0	2	val	loss	0.24364826083183289	32	cifar-16-32	gamma=1	uniform	0
r	314	0.9	1	train	acc	1	32	cifar-16-32	gamma=1	uniform	0
r	314	0.9	1	train	loss	6.765983998775482e-4	32	cifar-16-32	gamma=1	uniform	0
r	314	0.9	1	val	acc	0.9486328363418579	32	cifar-16-32	gamma=1	uniform	0
r	314	0.9	1	val	loss	0.2860223650932312	32	cifar-16-32	gamma=1	uniform	0
r	327	0	1	train	acc	1	32	cifar-16-32	gamma=1	uniform	0
r	327	0	1	train	loss	0.0010163023003510066	32	cifar-16-32	gamma=1	uniform	0
r	327	0	1	val	acc	0.9564453363418579	32	cifar-16-32	gamma=1	uniform	0
r	327	0	1	val	loss	0.24461737275123596	32	cifar-16-32	gamma=1	uniform	0
r	339	0.5	3	train	acc	1	32	cifar-16-32	gamma=1	uniform	0
r	339	0.5	3	train	loss	5.533594105924879e-4	32	cifar-16-32	gamma=1	uniform	0
r	339	0.5	3	val	acc	0.9525390863418579	32	cifar-16-32	gamma=1	uniform	0
r	339	0.5	3	val	loss	0.263324111700058	32	cifar-16-32	gamma=1	uniform	0
r	344	0.5	4	train	acc	1	32	cifar-16-32	gamma=1	uniform	0
r	344	0.5	4	train	loss	4.823271717344012e-4	32	cifar-16-32	gamma=1	uniform	0
r	344	0.5	4	val	acc	0.9544922113418579	32	cifar-16-32	gamma=1	uniform	0
r	344	0.5	4	val	loss	0.2574429214000702	32	cifar-16-32	gamma=1	uniform	0
r	346	0	0	train	acc	1	32	cifar-16-32	gamma=1	uniform	0
r	346	0	0	train	loss	0.001077235277209963	32	cifar-16-32	gamma=1	uniform	0
r	346	0	0	val	acc	0.9544922113418579	32	cifar-16-32	gamma=1	uniform	0
r	346	0	0	val	loss	0.2418409287929535	32	cifar-16-32	gamma=1	uniform	0
r	354	1	4	train	acc	0.9988839285714286	32	cifar-16-32	gamma=1	uniform	0
r	354	1	4	train	loss	0.0023503324815205167	32	cifar-16-32	gamma=1	uniform	0
r	354	1	4	val	acc	0.9371093511581421	32	cifar-16-32	gamma=1	uniform	0
r	354	1	4	val	loss	0.34901341795921326	32	cifar-16-32	gamma=1	uniform	0
r	357	0	4	train	acc	1	32	cifar-16-32	gamma=1	uniform	0
r	357	0	4	train	loss	4.123853785651071e-4	32	cifar-16-32	gamma=1	uniform	0
r	357	0	4	val	acc	0.9580078125	32	cifar-16-32	gamma=1	uniform	0
r	357	0	4	val	loss	0.25059551000595093	32	cifar-16-32	gamma=1	uniform	0
r	359	0.5	0	train	acc	1	32	cifar-16-32	gamma=1	uniform	0
r	359	0.5	0	train	loss	4.4322812131472996e-4	32	cifar-16-32	gamma=1	uniform	0
r	359	0.5	0	val	acc	0.9541015625	32	cifar-16-32	gamma=1	uniform	0
r	359	0.5	0	val	loss	0.2599404752254486	32	cifar-16-32	gamma=1	uniform	0
r	360	1	3	train	acc	0.9977678571428571	32	cifar-16-32	gamma=1	uniform	0
r	360	1	3	train	loss	0.005515909088509423	32	cifar-16-32	gamma=1	uniform	0
r	360	1	3	val	acc	0.939648449420929	32	cifar-16-32	gamma=1	uniform	0
r	360	1	3	val	loss	0.32662296295166016	32	cifar-16-32	gamma=1	uniform	0
r	371	1	5	train	acc	0.9988839285714286	32	cifar-16-32	gamma=1	uniform	0
r	371	1	5	train	loss	0.004071577851261411	32	cifar-16-32	gamma=1	uniform	0
r	371	1	5	val	acc	0.9332031011581421	32	cifar-16-32	gamma=1	uniform	0
r	371	1	5	val	loss	0.3717729151248932	32	cifar-16-32	gamma=1	uniform	0
r	377	0.5	2	train	acc	1	32	cifar-16-32	gamma=1	uniform	0
r	377	0.5	2	train	loss	4.60603939635413e-4	32	cifar-16-32	gamma=1	uniform	0
r	377	0.5	2	val	acc	0.952929675579071	32	cifar-16-32	gamma=1	uniform	0
r	377	0.5	2	val	loss	0.2561703622341156	32	cifar-16-32	gamma=1	uniform	0
r	377	0.9	5	train	acc	1	32	cifar-16-32	gamma=1	uniform	0
r	377	0.9	5	train	loss	0.0010108202695846558	32	cifar-16-32	gamma=1	uniform	0
r	377	0.9	5	val	acc	0.949023425579071	32	cifar-16-32	gamma=1	uniform	0
r	377	0.9	5	val	loss	0.3006208837032318	32	cifar-16-32	gamma=1	uniform	0
r	394	1	1	train	acc	1	32	cifar-16-32	gamma=1	uniform	0
r	394	1	1	train	loss	0.002355987472193582	32	cifar-16-32	gamma=1	uniform	0
r	394	1	1	val	acc	0.9390624761581421	32	cifar-16-32	gamma=1	uniform	0
r	394	1	1	val	loss	0.33034834265708923	32	cifar-16-32	gamma=1	uniform	0
r	397	0.5	5	train	acc	1	32	cifar-16-32	gamma=1	uniform	0
r	397	0.5	5	train	loss	4.70840505191258e-4	32	cifar-16-32	gamma=1	uniform	0
r	397	0.5	5	val	acc	0.954296886920929	32	cifar-16-32	gamma=1	uniform	0
r	397	0.5	5	val	loss	0.2517589330673218	32	cifar-16-32	gamma=1	uniform	0
r	398	0.9	3	train	acc	1	32	cifar-16-32	gamma=1	uniform	0
r	398	0.9	3	train	loss	0.0016257959817137038	32	cifar-16-32	gamma=1	uniform	0
r	398	0.9	3	val	acc	0.948046863079071	32	cifar-16-32	gamma=1	uniform	0
r	398	0.9	3	val	loss	0.29025930166244507	32	cifar-16-32	gamma=1	uniform	0
nr	265	0	1	train	acc	1	64	cifar-16-64	gamma=1	uniform	0
nr	265	0	1	train	loss	3.7571149212973457e-4	64	cifar-16-64	gamma=1	uniform	0
nr	265	0	1	val	acc	0.955859363079071	64	cifar-16-64	gamma=1	uniform	0
nr	265	0	1	val	loss	0.22630278766155243	64	cifar-16-64	gamma=1	uniform	0
nr	341	0	0	train	acc	1	64	cifar-16-64	gamma=1	uniform	0
nr	341	0	0	train	loss	4.766876144068582e-4	64	cifar-16-64	gamma=1	uniform	0
nr	341	0	0	val	acc	0.9593750238418579	64	cifar-16-64	gamma=1	uniform	0
nr	341	0	0	val	loss	0.20770081877708435	64	cifar-16-64	gamma=1	uniform	0
r	218	0	1	train	acc	1	64	cifar-16-64	gamma=1	uniform	0
r	218	0	1	train	loss	9.594293577330453e-4	64	cifar-16-64	gamma=1	uniform	0
r	218	0	1	val	acc	0.9599609375	64	cifar-16-64	gamma=1	uniform	0
r	218	0	1	val	loss	0.19284430146217346	64	cifar-16-64	gamma=1	uniform	0
r	230	0.9	1	train	acc	1	64	cifar-16-64	gamma=1	uniform	0
r	230	0.9	1	train	loss	0.0012620788599763597	64	cifar-16-64	gamma=1	uniform	0
r	230	0.9	1	val	acc	0.953320324420929	64	cifar-16-64	gamma=1	uniform	0
r	230	0.9	1	val	loss	0.22594431042671204	64	cifar-16-64	gamma=1	uniform	0
r	261	0.5	0	train	acc	1	64	cifar-16-64	gamma=1	uniform	0
r	261	0.5	0	train	loss	8.324363401957921e-4	64	cifar-16-64	gamma=1	uniform	0
r	261	0.5	0	val	acc	0.959179699420929	64	cifar-16-64	gamma=1	uniform	0
r	261	0.5	0	val	loss	0.1988706886768341	64	cifar-16-64	gamma=1	uniform	0
r	262	1	1	train	acc	1	64	cifar-16-64	gamma=1	uniform	0
r	262	1	1	train	loss	7.644551140921456e-4	64	cifar-16-64	gamma=1	uniform	0
r	262	1	1	val	acc	0.9496093988418579	64	cifar-16-64	gamma=1	uniform	0
r	262	1	1	val	loss	0.2671054005622864	64	cifar-16-64	gamma=1	uniform	0
r	294	0	0	train	acc	1	64	cifar-16-64	gamma=1	uniform	0
r	294	0	0	train	loss	4.5404902526310513e-4	64	cifar-16-64	gamma=1	uniform	0
r	294	0	0	val	acc	0.959179699420929	64	cifar-16-64	gamma=1	uniform	0
r	294	0	0	val	loss	0.19634561240673065	64	cifar-16-64	gamma=1	uniform	0
r	297	0.9	0	train	acc	1	64	cifar-16-64	gamma=1	uniform	0
r	297	0.9	0	train	loss	5.414320954254695e-4	64	cifar-16-64	gamma=1	uniform	0
r	297	0.9	0	val	acc	0.954296886920929	64	cifar-16-64	gamma=1	uniform	0
r	297	0.9	0	val	loss	0.2328982651233673	64	cifar-16-64	gamma=1	uniform	0
r	311	0.5	1	train	acc	1	64	cifar-16-64	gamma=1	uniform	0
r	311	0.5	1	train	loss	6.047689488955907e-4	64	cifar-16-64	gamma=1	uniform	0
r	311	0.5	1	val	acc	0.957812488079071	64	cifar-16-64	gamma=1	uniform	0
r	311	0.5	1	val	loss	0.21410784125328064	64	cifar-16-64	gamma=1	uniform	0
r	339	1	0	train	acc	1	64	cifar-16-64	gamma=1	uniform	0
r	339	1	0	train	loss	8.522112454686846e-4	64	cifar-16-64	gamma=1	uniform	0
r	339	1	0	val	acc	0.9486328363418579	64	cifar-16-64	gamma=1	uniform	0
r	339	1	0	val	loss	0.2707809507846832	64	cifar-16-64	gamma=1	uniform	0
r	215	0.5	2	train	acc	0.9988839285714286	16	cifar_tri-16-16	gamma=1	triangular	0
r	215	0.5	2	train	loss	0.005696812910693032	16	cifar_tri-16-16	gamma=1	triangular	0
r	215	0.5	2	val	acc	0.943359375	16	cifar_tri-16-16	gamma=1	triangular	0
r	215	0.5	2	val	loss	0.2565591633319855	16	cifar_tri-16-16	gamma=1	triangular	0
r	224	0.25	0	train	acc	1	16	cifar_tri-16-16	gamma=1	triangular	0
r	224	0.25	0	train	loss	0.0033298337033816744	16	cifar_tri-16-16	gamma=1	triangular	0
r	224	0.25	0	val	acc	0.9462890625	16	cifar_tri-16-16	gamma=1	triangular	0
r	224	0.25	0	val	loss	0.2679731249809265	16	cifar_tri-16-16	gamma=1	triangular	0
r	276	0.25	2	train	acc	1	16	cifar_tri-16-16	gamma=1	triangular	0
r	276	0.25	2	train	loss	0.0023661889135837555	16	cifar_tri-16-16	gamma=1	triangular	0
r	276	0.25	2	val	acc	0.948437511920929	16	cifar_tri-16-16	gamma=1	triangular	0
r	276	0.25	2	val	loss	0.2998283803462982	16	cifar_tri-16-16	gamma=1	triangular	0
r	360	0.5	1	train	acc	1	16	cifar_tri-16-16	gamma=1	triangular	0
r	360	0.5	1	train	loss	6.921291351318359e-4	16	cifar_tri-16-16	gamma=1	triangular	0
r	360	0.5	1	val	acc	0.947265625	16	cifar_tri-16-16	gamma=1	triangular	0
r	360	0.5	1	val	loss	0.2985244691371918	16	cifar_tri-16-16	gamma=1	triangular	0
r	363	0.9	1	train	acc	1	16	cifar_tri-16-16	gamma=1	triangular	0
r	363	0.9	1	train	loss	4.6671075480324883e-4	16	cifar_tri-16-16	gamma=1	triangular	0
r	363	0.9	1	val	acc	0.9447265863418579	16	cifar_tri-16-16	gamma=1	triangular	0
r	363	0.9	1	val	loss	0.3260255455970764	16	cifar_tri-16-16	gamma=1	triangular	0
r	369	0.25	1	train	acc	1	16	cifar_tri-16-16	gamma=1	triangular	0
r	369	0.25	1	train	loss	8.627410445894514e-4	16	cifar_tri-16-16	gamma=1	triangular	0
r	369	0.25	1	val	acc	0.9482421875	16	cifar_tri-16-16	gamma=1	triangular	0
r	369	0.25	1	val	loss	0.2832030653953552	16	cifar_tri-16-16	gamma=1	triangular	0
r	373	0.9	2	train	acc	1	16	cifar_tri-16-16	gamma=1	triangular	0
r	373	0.9	2	train	loss	0.001541305865560259	16	cifar_tri-16-16	gamma=1	triangular	0
r	373	0.9	2	val	acc	0.946093738079071	16	cifar_tri-16-16	gamma=1	triangular	0
r	373	0.9	2	val	loss	0.30302324891090393	16	cifar_tri-16-16	gamma=1	triangular	0
r	379	0.5	0	train	acc	1	16	cifar_tri-16-16	gamma=1	triangular	0
r	379	0.5	0	train	loss	4.953161946364812e-4	16	cifar_tri-16-16	gamma=1	triangular	0
r	379	0.5	0	val	acc	0.946093738079071	16	cifar_tri-16-16	gamma=1	triangular	0
r	379	0.5	0	val	loss	0.3059726655483246	16	cifar_tri-16-16	gamma=1	triangular	0
r	391	0.9	0	train	acc	1	16	cifar_tri-16-16	gamma=1	triangular	0
r	391	0.9	0	train	loss	8.978662746293205e-4	16	cifar_tri-16-16	gamma=1	triangular	0
r	391	0.9	0	val	acc	0.947070300579071	16	cifar_tri-16-16	gamma=1	triangular	0
r	391	0.9	0	val	loss	0.3055601716041565	16	cifar_tri-16-16	gamma=1	triangular	0
r	247	0.25	1	train	acc	1	32	cifar_tri-16-32	gamma=1	triangular	0
r	247	0.25	1	train	loss	6.701195878641946e-4	32	cifar_tri-16-32	gamma=1	triangular	0
r	247	0.25	1	val	acc	0.9564453363418579	32	cifar_tri-16-32	gamma=1	triangular	0
r	247	0.25	1	val	loss	0.21952922642230988	32	cifar_tri-16-32	gamma=1	triangular	0
r	266	0.25	2	train	acc	1	32	cifar_tri-16-32	gamma=1	triangular	0
r	266	0.25	2	train	loss	8.401918624128614e-4	32	cifar_tri-16-32	gamma=1	triangular	0
r	266	0.25	2	val	acc	0.9564453363418579	32	cifar_tri-16-32	gamma=1	triangular	0
r	266	0.25	2	val	loss	0.25076189637184143	32	cifar_tri-16-32	gamma=1	triangular	0
r	273	0.9	1	train	acc	1	32	cifar_tri-16-32	gamma=1	triangular	0
r	273	0.9	1	train	loss	5.88922096150262e-4	32	cifar_tri-16-32	gamma=1	triangular	0
r	273	0.9	1	val	acc	0.9554687738418579	32	cifar_tri-16-32	gamma=1	triangular	0
r	273	0.9	1	val	loss	0.2448103427886963	32	cifar_tri-16-32	gamma=1	triangular	0
r	278	0.5	2	train	acc	1	32	cifar_tri-16-32	gamma=1	triangular	0
r	278	0.5	2	train	loss	0.0010198972054890224	32	cifar_tri-16-32	gamma=1	triangular	0
r	278	0.5	2	val	acc	0.955273449420929	32	cifar_tri-16-32	gamma=1	triangular	0
r	278	0.5	2	val	loss	0.24066586792469025	32	cifar_tri-16-32	gamma=1	triangular	0
r	345	0.5	1	train	acc	1	32	cifar_tri-16-32	gamma=1	triangular	0
r	345	0.5	1	train	loss	3.622738378388541e-4	32	cifar_tri-16-32	gamma=1	triangular	0
r	345	0.5	1	val	acc	0.9544922113418579	32	cifar_tri-16-32	gamma=1	triangular	0
r	345	0.5	1	val	loss	0.24211709201335907	32	cifar_tri-16-32	gamma=1	triangular	0
r	349	0.5	0	train	acc	1	32	cifar_tri-16-32	gamma=1	triangular	0
r	349	0.5	0	train	loss	5.869886704853603e-4	32	cifar_tri-16-32	gamma=1	triangular	0
r	349	0.5	0	val	acc	0.951171875	32	cifar_tri-16-32	gamma=1	triangular	0
r	349	0.5	0	val	loss	0.2558899521827698	32	cifar_tri-16-32	gamma=1	triangular	0
r	353	0.9	2	train	acc	1	32	cifar_tri-16-32	gamma=1	triangular	0
r	353	0.9	2	train	loss	8.304800306047712e-4	32	cifar_tri-16-32	gamma=1	triangular	0
r	353	0.9	2	val	acc	0.957812488079071	32	cifar_tri-16-32	gamma=1	triangular	0
r	353	0.9	2	val	loss	0.241491436958313	32	cifar_tri-16-32	gamma=1	triangular	0
r	366	0.9	0	train	acc	1	32	cifar_tri-16-32	gamma=1	triangular	0
r	366	0.9	0	train	loss	4.339340542043958e-4	32	cifar_tri-16-32	gamma=1	triangular	0
r	366	0.9	0	val	acc	0.953906238079071	32	cifar_tri-16-32	gamma=1	triangular	0
r	366	0.9	0	val	loss	0.24421389400959015	32	cifar_tri-16-32	gamma=1	triangular	0
r	372	0.25	0	train	acc	1	32	cifar_tri-16-32	gamma=1	triangular	0
r	372	0.25	0	train	loss	6.102898291179112e-4	32	cifar_tri-16-32	gamma=1	triangular	0
r	372	0.25	0	val	acc	0.954882800579071	32	cifar_tri-16-32	gamma=1	triangular	0
r	372	0.25	0	val	loss	0.24816107749938965	32	cifar_tri-16-32	gamma=1	triangular	0
r	244	0.25	0	train	acc	1	64	cifar_tri-16-64	gamma=1	triangular	0
r	244	0.25	0	train	loss	0.001083982310124806	64	cifar_tri-16-64	gamma=1	triangular	0
r	244	0.25	0	val	acc	0.9609375	64	cifar_tri-16-64	gamma=1	triangular	0
r	244	0.25	0	val	loss	0.18992602825164795	64	cifar_tri-16-64	gamma=1	triangular	0
r	265	0.9	1	train	acc	1	64	cifar_tri-16-64	gamma=1	triangular	0
r	265	0.9	1	train	loss	5.663628024714333e-4	64	cifar_tri-16-64	gamma=1	triangular	0
r	265	0.9	1	val	acc	0.958789050579071	64	cifar_tri-16-64	gamma=1	triangular	0
r	265	0.9	1	val	loss	0.19286954402923584	64	cifar_tri-16-64	gamma=1	triangular	0
r	269	0.9	0	train	acc	1	64	cifar_tri-16-64	gamma=1	triangular	0
r	269	0.9	0	train	loss	4.0915023003305705e-4	64	cifar_tri-16-64	gamma=1	triangular	0
r	269	0.9	0	val	acc	0.9605468511581421	64	cifar_tri-16-64	gamma=1	triangular	0
r	269	0.9	0	val	loss	0.1982443928718567	64	cifar_tri-16-64	gamma=1	triangular	0
r	272	0.5	1	train	acc	1	64	cifar_tri-16-64	gamma=1	triangular	0
r	272	0.5	1	train	loss	6.851585847990853e-4	64	cifar_tri-16-64	gamma=1	triangular	0
r	272	0.5	1	val	acc	0.957812488079071	64	cifar_tri-16-64	gamma=1	triangular	0
r	272	0.5	1	val	loss	0.20749211311340332	64	cifar_tri-16-64	gamma=1	triangular	0
r	286	0.25	1	train	acc	1	64	cifar_tri-16-64	gamma=1	triangular	0
r	286	0.25	1	train	loss	2.9162849698747905e-4	64	cifar_tri-16-64	gamma=1	triangular	0
r	286	0.25	1	val	acc	0.957812488079071	64	cifar_tri-16-64	gamma=1	triangular	0
r	286	0.25	1	val	loss	0.21958990395069122	64	cifar_tri-16-64	gamma=1	triangular	0
r	288	0.5	0	train	acc	1	64	cifar_tri-16-64	gamma=1	triangular	0
r	288	0.5	0	train	loss	4.567796630518777e-4	64	cifar_tri-16-64	gamma=1	triangular	0
r	288	0.5	0	val	acc	0.959765613079071	64	cifar_tri-16-64	gamma=1	triangular	0
r	288	0.5	0	val	loss	0.2078540325164795	64	cifar_tri-16-64	gamma=1	triangular	0
r	318	0.9	2	train	acc	1	64	cifar_tri-16-64	gamma=1	triangular	0
r	318	0.9	2	train	loss	6.754882633686066e-4	64	cifar_tri-16-64	gamma=1	triangular	0
r	318	0.9	2	val	acc	0.956835925579071	64	cifar_tri-16-64	gamma=1	triangular	0
r	318	0.9	2	val	loss	0.21472449600696564	64	cifar_tri-16-64	gamma=1	triangular	0
r	336	0.5	2	train	acc	1	64	cifar_tri-16-64	gamma=1	triangular	0
r	336	0.5	2	train	loss	4.441690232072558e-4	64	cifar_tri-16-64	gamma=1	triangular	0
r	336	0.5	2	val	acc	0.9585937261581421	64	cifar_tri-16-64	gamma=1	triangular	0
r	336	0.5	2	val	loss	0.21724653244018555	64	cifar_tri-16-64	gamma=1	triangular	0
r	342	0.25	2	train	acc	1	64	cifar_tri-16-64	gamma=1	triangular	0
r	342	0.25	2	train	loss	4.142022558620998e-4	64	cifar_tri-16-64	gamma=1	triangular	0
r	342	0.25	2	val	acc	0.956250011920929	64	cifar_tri-16-64	gamma=1	triangular	0
r	342	0.25	2	val	loss	0.2280726134777069	64	cifar_tri-16-64	gamma=1	triangular	0
r	223	1	0	train	acc	0.9665178826877049	8	cifar_startat5-16-8	gamma=1	uniform	5
r	223	1	0	train	loss	0.07962214787091527	8	cifar_startat5-16-8	gamma=1	uniform	5
r	223	1	0	val	acc	0.9164062738418579	8	cifar_startat5-16-8	gamma=1	uniform	5
r	223	1	0	val	loss	0.31215429306030273	8	cifar_startat5-16-8	gamma=1	uniform	5
r	346	0.5	0	train	acc	1	8	cifar_startat5-16-8	gamma=1	uniform	5
r	346	0.5	0	train	loss	0.0020073141370500836	8	cifar_startat5-16-8	gamma=1	uniform	5
r	346	0.5	0	val	acc	0.929882824420929	8	cifar_startat5-16-8	gamma=1	uniform	5
r	346	0.5	0	val	loss	0.40073585510253906	8	cifar_startat5-16-8	gamma=1	uniform	5
r	393	1	1	train	acc	0.9888392857142857	8	cifar_startat5-16-8	gamma=1	uniform	5
r	393	1	1	train	loss	0.023742806698594774	8	cifar_startat5-16-8	gamma=1	uniform	5
r	393	1	1	val	acc	0.9130859375	8	cifar_startat5-16-8	gamma=1	uniform	5
r	393	1	1	val	loss	0.4256860613822937	8	cifar_startat5-16-8	gamma=1	uniform	5
r	394	0.9	1	train	acc	1	8	cifar_startat5-16-8	gamma=1	uniform	5
r	394	0.9	1	train	loss	0.0031813840780939373	8	cifar_startat5-16-8	gamma=1	uniform	5
r	394	0.9	1	val	acc	0.933789074420929	8	cifar_startat5-16-8	gamma=1	uniform	5
r	394	0.9	1	val	loss	0.3910888731479645	8	cifar_startat5-16-8	gamma=1	uniform	5
r	397	0.9	0	train	acc	0.9966517857142857	8	cifar_startat5-16-8	gamma=1	uniform	5
r	397	0.9	0	train	loss	0.007032847031950951	8	cifar_startat5-16-8	gamma=1	uniform	5
r	397	0.9	0	val	acc	0.928906261920929	8	cifar_startat5-16-8	gamma=1	uniform	5
r	397	0.9	0	val	loss	0.4252986013889313	8	cifar_startat5-16-8	gamma=1	uniform	5
r	399	0.5	1	train	acc	1	8	cifar_startat5-16-8	gamma=1	uniform	5
r	399	0.5	1	train	loss	0.0020986683666706085	8	cifar_startat5-16-8	gamma=1	uniform	5
r	399	0.5	1	val	acc	0.925976574420929	8	cifar_startat5-16-8	gamma=1	uniform	5
r	399	0.5	1	val	loss	0.4288496971130371	8	cifar_startat5-16-8	gamma=1	uniform	5
r	239	0.5	0	train	acc	0.9977678571428571	16	cifar_startat5-16-16	gamma=1	uniform	5
r	239	0.5	0	train	loss	0.007141902510608945	16	cifar_startat5-16-16	gamma=1	uniform	5
r	239	0.5	0	val	acc	0.9478515386581421	16	cifar_startat5-16-16	gamma=1	uniform	5
r	239	0.5	0	val	loss	0.28322476148605347	16	cifar_startat5-16-16	gamma=1	uniform	5
r	259	0.9	0	train	acc	0.9988839285714286	16	cifar_startat5-16-16	gamma=1	uniform	5
r	259	0.9	0	train	loss	0.0018298828176089696	16	cifar_startat5-16-16	gamma=1	uniform	5
r	259	0.9	0	val	acc	0.9447265863418579	16	cifar_startat5-16-16	gamma=1	uniform	5
r	259	0.9	0	val	loss	0.28747016191482544	16	cifar_startat5-16-16	gamma=1	uniform	5
r	307	1	0	train	acc	0.9988839285714286	16	cifar_startat5-16-16	gamma=1	uniform	5
r	307	1	0	train	loss	0.0033552987234933035	16	cifar_startat5-16-16	gamma=1	uniform	5
r	307	1	0	val	acc	0.9423828125	16	cifar_startat5-16-16	gamma=1	uniform	5
r	307	1	0	val	loss	0.3188338279724121	16	cifar_startat5-16-16	gamma=1	uniform	5
r	362	1	1	train	acc	1	16	cifar_startat5-16-16	gamma=1	uniform	5
r	362	1	1	train	loss	0.004079638581190791	16	cifar_startat5-16-16	gamma=1	uniform	5
r	362	1	1	val	acc	0.923046886920929	16	cifar_startat5-16-16	gamma=1	uniform	5
r	362	1	1	val	loss	0.43633270263671875	16	cifar_startat5-16-16	gamma=1	uniform	5
r	389	0.9	1	train	acc	1	16	cifar_startat5-16-16	gamma=1	uniform	5
r	389	0.9	1	train	loss	4.305078514984676e-4	16	cifar_startat5-16-16	gamma=1	uniform	5
r	389	0.9	1	val	acc	0.947070300579071	16	cifar_startat5-16-16	gamma=1	uniform	5
r	389	0.9	1	val	loss	0.3041864037513733	16	cifar_startat5-16-16	gamma=1	uniform	5
r	396	0.5	1	train	acc	1	16	cifar_startat5-16-16	gamma=1	uniform	5
r	396	0.5	1	train	loss	0.0013186378138405935	16	cifar_startat5-16-16	gamma=1	uniform	5
r	396	0.5	1	val	acc	0.9476562738418579	16	cifar_startat5-16-16	gamma=1	uniform	5
r	396	0.5	1	val	loss	0.30855363607406616	16	cifar_startat5-16-16	gamma=1	uniform	5
r	324	1	0	train	acc	1	32	cifar_startat5-16-32	gamma=1	uniform	5
r	324	1	0	train	loss	6.329156458377838e-4	32	cifar_startat5-16-32	gamma=1	uniform	5
r	324	1	0	val	acc	0.9501953125	32	cifar_startat5-16-32	gamma=1	uniform	5
r	324	1	0	val	loss	0.2809728682041168	32	cifar_startat5-16-32	gamma=1	uniform	5
r	325	0.5	0	train	acc	1	32	cifar_startat5-16-32	gamma=1	uniform	5
r	325	0.5	0	train	loss	5.105792411736079e-4	32	cifar_startat5-16-32	gamma=1	uniform	5
r	325	0.5	0	val	acc	0.9525390863418579	32	cifar_startat5-16-32	gamma=1	uniform	5
r	325	0.5	0	val	loss	0.2484326809644699	32	cifar_startat5-16-32	gamma=1	uniform	5
r	331	0.5	1	train	acc	1	32	cifar_startat5-16-32	gamma=1	uniform	5
r	331	0.5	1	train	loss	7.967469947678703e-4	32	cifar_startat5-16-32	gamma=1	uniform	5
r	331	0.5	1	val	acc	0.9535156488418579	32	cifar_startat5-16-32	gamma=1	uniform	5
r	331	0.5	1	val	loss	0.24882841110229492	32	cifar_startat5-16-32	gamma=1	uniform	5
r	365	1	1	train	acc	1	32	cifar_startat5-16-32	gamma=1	uniform	5
r	365	1	1	train	loss	4.3059512972831726e-4	32	cifar_startat5-16-32	gamma=1	uniform	5
r	365	1	1	val	acc	0.951953113079071	32	cifar_startat5-16-32	gamma=1	uniform	5
r	365	1	1	val	loss	0.257363885641098	32	cifar_startat5-16-32	gamma=1	uniform	5
r	375	0.9	0	train	acc	1	32	cifar_startat5-16-32	gamma=1	uniform	5
r	375	0.9	0	train	loss	7.672144898346492e-4	32	cifar_startat5-16-32	gamma=1	uniform	5
r	375	0.9	0	val	acc	0.9515625238418579	32	cifar_startat5-16-32	gamma=1	uniform	5
r	375	0.9	0	val	loss	0.2485121488571167	32	cifar_startat5-16-32	gamma=1	uniform	5
r	393	0.9	1	train	acc	1	32	cifar_startat5-16-32	gamma=1	uniform	5
r	393	0.9	1	train	loss	3.5533628293446133e-4	32	cifar_startat5-16-32	gamma=1	uniform	5
r	393	0.9	1	val	acc	0.9566406011581421	32	cifar_startat5-16-32	gamma=1	uniform	5
r	393	0.9	1	val	loss	0.2453121393918991	32	cifar_startat5-16-32	gamma=1	uniform	5
r	308	1	1	train	acc	1	64	cifar_startat5-16-64	gamma=1	uniform	5
r	308	1	1	train	loss	3.9291860801833015e-4	64	cifar_startat5-16-64	gamma=1	uniform	5
r	308	1	1	val	acc	0.956835925579071	64	cifar_startat5-16-64	gamma=1	uniform	5
r	308	1	1	val	loss	0.2287730723619461	64	cifar_startat5-16-64	gamma=1	uniform	5
r	329	0.9	0	train	acc	1	64	cifar_startat5-16-64	gamma=1	uniform	5
r	329	0.9	0	train	loss	7.220448127814702e-4	64	cifar_startat5-16-64	gamma=1	uniform	5
r	329	0.9	0	val	acc	0.957226574420929	64	cifar_startat5-16-64	gamma=1	uniform	5
r	329	0.9	0	val	loss	0.2306128442287445	64	cifar_startat5-16-64	gamma=1	uniform	5
r	339	0.9	1	train	acc	1	64	cifar_startat5-16-64	gamma=1	uniform	5
r	339	0.9	1	train	loss	4.8352139336722236e-4	64	cifar_startat5-16-64	gamma=1	uniform	5
r	339	0.9	1	val	acc	0.955273449420929	64	cifar_startat5-16-64	gamma=1	uniform	5
r	339	0.9	1	val	loss	0.22295638918876648	64	cifar_startat5-16-64	gamma=1	uniform	5
r	343	0.5	1	train	acc	1	64	cifar_startat5-16-64	gamma=1	uniform	5
r	343	0.5	1	train	loss	7.840394973754883e-4	64	cifar_startat5-16-64	gamma=1	uniform	5
r	343	0.5	1	val	acc	0.958203136920929	64	cifar_startat5-16-64	gamma=1	uniform	5
r	343	0.5	1	val	loss	0.21343794465065002	64	cifar_startat5-16-64	gamma=1	uniform	5
r	377	1	0	train	acc	1	64	cifar_startat5-16-64	gamma=1	uniform	5
r	377	1	0	train	loss	3.7710954036031453e-4	64	cifar_startat5-16-64	gamma=1	uniform	5
r	377	1	0	val	acc	0.9585937261581421	64	cifar_startat5-16-64	gamma=1	uniform	5
r	377	1	0	val	loss	0.23200194537639618	64	cifar_startat5-16-64	gamma=1	uniform	5
r	392	0.5	0	train	acc	1	64	cifar_startat5-16-64	gamma=1	uniform	5
r	392	0.5	0	train	loss	3.6657867687089104e-4	64	cifar_startat5-16-64	gamma=1	uniform	5
r	392	0.5	0	val	acc	0.958984375	64	cifar_startat5-16-64	gamma=1	uniform	5
r	392	0.5	0	val	loss	0.21850740909576416	64	cifar_startat5-16-64	gamma=1	uniform	5
r	210	0.5	0	train	acc	0.973214294229235	8	cifar_startat5_rb-16-8	gamma=0.1	uniform	5
r	210	0.5	0	train	loss	0.06552459698702608	8	cifar_startat5_rb-16-8	gamma=0.1	uniform	5
r	210	0.5	0	val	acc	0.922070324420929	8	cifar_startat5_rb-16-8	gamma=0.1	uniform	5
r	210	0.5	0	val	loss	0.30611830949783325	8	cifar_startat5_rb-16-8	gamma=0.1	uniform	5
r	217	0.9	1	train	acc	0.981026794229235	8	cifar_startat5_rb-16-8	gamma=0.1	uniform	5
r	217	0.9	1	train	loss	0.05078024470380375	8	cifar_startat5_rb-16-8	gamma=0.1	uniform	5
r	217	0.9	1	val	acc	0.9234374761581421	8	cifar_startat5_rb-16-8	gamma=0.1	uniform	5
r	217	0.9	1	val	loss	0.30615895986557007	8	cifar_startat5_rb-16-8	gamma=0.1	uniform	5
r	240	0.5	1	train	acc	0.9921875	8	cifar_startat5_rb-16-8	gamma=0.1	uniform	5
r	240	0.5	1	train	loss	0.021626356190868785	8	cifar_startat5_rb-16-8	gamma=0.1	uniform	5
r	240	0.5	1	val	acc	0.9234374761581421	8	cifar_startat5_rb-16-8	gamma=0.1	uniform	5
r	240	0.5	1	val	loss	0.3719240725040436	8	cifar_startat5_rb-16-8	gamma=0.1	uniform	5
r	349	1	1	train	acc	0.9676339456013271	8	cifar_startat5_rb-16-8	gamma=0.1	uniform	5
r	349	1	1	train	loss	0.07215540802904538	8	cifar_startat5_rb-16-8	gamma=0.1	uniform	5
r	349	1	1	val	acc	0.8990234136581421	8	cifar_startat5_rb-16-8	gamma=0.1	uniform	5
r	349	1	1	val	loss	0.3931303024291992	8	cifar_startat5_rb-16-8	gamma=0.1	uniform	5
r	367	1	0	train	acc	0.984375	8	cifar_startat5_rb-16-8	gamma=0.1	uniform	5
r	367	1	0	train	loss	0.04896106677395957	8	cifar_startat5_rb-16-8	gamma=0.1	uniform	5
r	367	1	0	val	acc	0.904101550579071	8	cifar_startat5_rb-16-8	gamma=0.1	uniform	5
r	367	1	0	val	loss	0.4097234606742859	8	cifar_startat5_rb-16-8	gamma=0.1	uniform	5
r	389	0.9	0	train	acc	0.9977678571428571	8	cifar_startat5_rb-16-8	gamma=0.1	uniform	5
r	389	0.9	0	train	loss	0.009186718612909317	8	cifar_startat5_rb-16-8	gamma=0.1	uniform	5
r	389	0.9	0	val	acc	0.9189453125	8	cifar_startat5_rb-16-8	gamma=0.1	uniform	5
r	389	0.9	0	val	loss	0.44110792875289917	8	cifar_startat5_rb-16-8	gamma=0.1	uniform	5
r	250	0.5	0	train	acc	1	16	cifar_startat5_rb-16-16	gamma=0.1	uniform	5
r	250	0.5	0	train	loss	0.0016043659831796373	16	cifar_startat5_rb-16-16	gamma=0.1	uniform	5
r	250	0.5	0	val	acc	0.9417968988418579	16	cifar_startat5_rb-16-16	gamma=0.1	uniform	5
r	250	0.5	0	val	loss	0.30334800481796265	16	cifar_startat5_rb-16-16	gamma=0.1	uniform	5
r	288	0.5	1	train	acc	1	16	cifar_startat5_rb-16-16	gamma=0.1	uniform	5
r	288	0.5	1	train	loss	0.0031112789043358396	16	cifar_startat5_rb-16-16	gamma=0.1	uniform	5
r	288	0.5	1	val	acc	0.9429687261581421	16	cifar_startat5_rb-16-16	gamma=0.1	uniform	5
r	288	0.5	1	val	loss	0.3278319835662842	16	cifar_startat5_rb-16-16	gamma=0.1	uniform	5
r	346	1	0	train	acc	1	16	cifar_startat5_rb-16-16	gamma=0.1	uniform	5
r	346	1	0	train	loss	0.001926867025239127	16	cifar_startat5_rb-16-16	gamma=0.1	uniform	5
r	346	1	0	val	acc	0.9361327886581421	16	cifar_startat5_rb-16-16	gamma=0.1	uniform	5
r	346	1	0	val	loss	0.32182925939559937	16	cifar_startat5_rb-16-16	gamma=0.1	uniform	5
r	360	1	1	train	acc	1	16	cifar_startat5_rb-16-16	gamma=0.1	uniform	5
r	360	1	1	train	loss	0.0017006759132657731	16	cifar_startat5_rb-16-16	gamma=0.1	uniform	5
r	360	1	1	val	acc	0.9375	16	cifar_startat5_rb-16-16	gamma=0.1	uniform	5
r	360	1	1	val	loss	0.32675987482070923	16	cifar_startat5_rb-16-16	gamma=0.1	uniform	5
r	382	0.9	1	train	acc	1	16	cifar_startat5_rb-16-16	gamma=0.1	uniform	5
r	382	0.9	1	train	loss	9.952943239893233e-4	16	cifar_startat5_rb-16-16	gamma=0.1	uniform	5
r	382	0.9	1	val	acc	0.945117175579071	16	cifar_startat5_rb-16-16	gamma=0.1	uniform	5
r	382	0.9	1	val	loss	0.327033132314682	16	cifar_startat5_rb-16-16	gamma=0.1	uniform	5
r	391	0.9	0	train	acc	1	16	cifar_startat5_rb-16-16	gamma=0.1	uniform	5
r	391	0.9	0	train	loss	0.001348441732781274	16	cifar_startat5_rb-16-16	gamma=0.1	uniform	5
r	391	0.9	0	val	acc	0.9419921636581421	16	cifar_startat5_rb-16-16	gamma=0.1	uniform	5
r	391	0.9	0	val	loss	0.32525449991226196	16	cifar_startat5_rb-16-16	gamma=0.1	uniform	5
r	293	0.9	0	train	acc	1	32	cifar_startat5_rb-16-32	gamma=0.1	uniform	5
r	293	0.9	0	train	loss	5.054122635296413e-4	32	cifar_startat5_rb-16-32	gamma=0.1	uniform	5
r	293	0.9	0	val	acc	0.9501953125	32	cifar_startat5_rb-16-32	gamma=0.1	uniform	5
r	293	0.9	0	val	loss	0.2618933618068695	32	cifar_startat5_rb-16-32	gamma=0.1	uniform	5
r	344	1	0	train	acc	1	32	cifar_startat5_rb-16-32	gamma=0.1	uniform	5
r	344	1	0	train	loss	8.892518069062914e-4	32	cifar_startat5_rb-16-32	gamma=0.1	uniform	5
r	344	1	0	val	acc	0.9505859613418579	32	cifar_startat5_rb-16-32	gamma=0.1	uniform	5
r	344	1	0	val	loss	0.2478301078081131	32	cifar_startat5_rb-16-32	gamma=0.1	uniform	5
r	373	0.9	1	train	acc	0.9988839285714286	32	cifar_startat5_rb-16-32	gamma=0.1	uniform	5
r	373	0.9	1	train	loss	0.0023946972297770636	32	cifar_startat5_rb-16-32	gamma=0.1	uniform	5
r	373	0.9	1	val	acc	0.951171875	32	cifar_startat5_rb-16-32	gamma=0.1	uniform	5
r	373	0.9	1	val	loss	0.25079473853111267	32	cifar_startat5_rb-16-32	gamma=0.1	uniform	5
r	379	1	1	train	acc	1	32	cifar_startat5_rb-16-32	gamma=0.1	uniform	5
r	379	1	1	train	loss	9.587811572211129e-4	32	cifar_startat5_rb-16-32	gamma=0.1	uniform	5
r	379	1	1	val	acc	0.949414074420929	32	cifar_startat5_rb-16-32	gamma=0.1	uniform	5
r	379	1	1	val	loss	0.27140340209007263	32	cifar_startat5_rb-16-32	gamma=0.1	uniform	5
r	392	0.5	1	train	acc	1	32	cifar_startat5_rb-16-32	gamma=0.1	uniform	5
r	392	0.5	1	train	loss	4.402771592140198e-4	32	cifar_startat5_rb-16-32	gamma=0.1	uniform	5
r	392	0.5	1	val	acc	0.9496093988418579	32	cifar_startat5_rb-16-32	gamma=0.1	uniform	5
r	392	0.5	1	val	loss	0.2767387926578522	32	cifar_startat5_rb-16-32	gamma=0.1	uniform	5
r	289	1	1	train	acc	1	64	cifar_startat5_rb-16-64	gamma=0.1	uniform	5
r	289	1	1	train	loss	7.343414638723646e-4	64	cifar_startat5_rb-16-64	gamma=0.1	uniform	5
r	289	1	1	val	acc	0.9541015625	64	cifar_startat5_rb-16-64	gamma=0.1	uniform	5
r	289	1	1	val	loss	0.22173376381397247	64	cifar_startat5_rb-16-64	gamma=0.1	uniform	5
r	306	0.5	1	train	acc	1	64	cifar_startat5_rb-16-64	gamma=0.1	uniform	5
r	306	0.5	1	train	loss	4.4149266821997505e-4	64	cifar_startat5_rb-16-64	gamma=0.1	uniform	5
r	306	0.5	1	val	acc	0.95703125	64	cifar_startat5_rb-16-64	gamma=0.1	uniform	5
r	306	0.5	1	val	loss	0.21688003838062286	64	cifar_startat5_rb-16-64	gamma=0.1	uniform	5
r	311	0.9	0	train	acc	1	64	cifar_startat5_rb-16-64	gamma=0.1	uniform	5
r	311	0.9	0	train	loss	3.7694456321852546e-4	64	cifar_startat5_rb-16-64	gamma=0.1	uniform	5
r	311	0.9	0	val	acc	0.9560546875	64	cifar_startat5_rb-16-64	gamma=0.1	uniform	5
r	311	0.9	0	val	loss	0.22066275775432587	64	cifar_startat5_rb-16-64	gamma=0.1	uniform	5
r	325	0.5	0	train	acc	1	64	cifar_startat5_rb-16-64	gamma=0.1	uniform	5
r	325	0.5	0	train	loss	5.634437714304243e-4	64	cifar_startat5_rb-16-64	gamma=0.1	uniform	5
r	325	0.5	0	val	acc	0.958984375	64	cifar_startat5_rb-16-64	gamma=0.1	uniform	5
r	325	0.5	0	val	loss	0.20880620181560516	64	cifar_startat5_rb-16-64	gamma=0.1	uniform	5
r	372	1	0	train	acc	1	64	cifar_startat5_rb-16-64	gamma=0.1	uniform	5
r	372	1	0	train	loss	4.4187424438340325e-4	64	cifar_startat5_rb-16-64	gamma=0.1	uniform	5
r	372	1	0	val	acc	0.952929675579071	64	cifar_startat5_rb-16-64	gamma=0.1	uniform	5
r	372	1	0	val	loss	0.2356460988521576	64	cifar_startat5_rb-16-64	gamma=0.1	uniform	5
r	384	0.9	1	train	acc	1	64	cifar_startat5_rb-16-64	gamma=0.1	uniform	5
r	384	0.9	1	train	loss	6.481419716562543e-4	64	cifar_startat5_rb-16-64	gamma=0.1	uniform	5
r	384	0.9	1	val	acc	0.9583984613418579	64	cifar_startat5_rb-16-64	gamma=0.1	uniform	5
r	384	0.9	1	val	loss	0.20215432345867157	64	cifar_startat5_rb-16-64	gamma=0.1	uniform	5
