# Supplementary material for: Can neural networks benefit from objectives that encourage iterative convergent computations? A case study of ResNets and object classification
Source: PLoS One. 2024 Mar 21;19(3):e0293440. doi: 10.1371/journal.pone.0293440 (PMC10956829; doi:10.1371/journal.pone.0293440)
Supplement: S1 File — This repository contains the code to train the models, the resulting performance metrics, and code to analyse these metrics. (ZIP) [file pone.0293440.s007.zip › plos-one-submission/data/cifar-pcr.csv]

coupling	init	n_channels	it	error_rate
0	nr	16	0	0.12187498807907104
0	nr	16	1	0.1255859136581421
0	nr	16	2	0.1253906488418579
0	nr	32	0	0.09160155057907104
0	nr	32	1	0.091796875
0	nr	32	2	0.09160155057907104
0	nr	64	0	0.07773435115814209
0	nr	64	1	0.07968747615814209
0	nr	64	2	0.07792967557907104
0	r	16	0	0.12441408634185791
0	r	16	1	0.11328125
0	r	16	2	0.11796873807907104
0	r	32	0	0.09238278865814209
0	r	32	1	0.08906251192092896
0	r	32	2	0.09375
0	r	64	1	0.07890623807907104
0	r	64	2	0.08476561307907104
0.5	r	16	0	0.12031251192092896
0.5	r	16	1	0.1220703125
0.5	r	16	2	0.12265622615814209
0.5	r	32	0	0.09199219942092896
0.5	r	32	1	0.09003907442092896
0.5	r	32	2	0.09453123807907104
0.5	r	64	0	0.07480466365814209
0.5	r	64	1	0.08125001192092896
0.5	r	64	2	0.07675778865814209
0.9	r	16	0	0.11972653865814209
0.9	r	16	1	0.12031251192092896
0.9	r	16	2	0.119140625
0.9	r	32	0	0.09589844942092896
0.9	r	32	1	0.09238278865814209
0.9	r	32	2	0.09804689884185791
0.9	r	64	0	0.08046877384185791
0.9	r	64	1	0.0771484375
0.9	r	64	2	0.08144533634185791
1	r	16	0	0.12519532442092896
1	r	16	1	0.1220703125
1	r	16	2	0.11972653865814209
1	r	32	0	0.09375
1	r	32	1	0.095703125
1	r	32	2	0.0947265625
1	r	64	0	0.08417969942092896
1	r	64	1	0.07695311307907104
1	r	64	2	0.08183592557907104
