# Supplementary material for: Can neural networks benefit from objectives that encourage iterative convergent computations? A case study of ResNets and object classification
Source: PLoS One. 2024 Mar 21;19(3):e0293440. doi: 10.1371/journal.pone.0293440 (PMC10956829; doi:10.1371/journal.pone.0293440)
Supplement: S1 File — This repository contains the code to train the models, the resulting performance metrics, and code to analyse these metrics. (ZIP) [file pone.0293440.s007.zip › plos-one-submission/data/cifar-samplesize.csv]

init	epoch	coupling	it	data	metric	train_size	value	n_channels	folder	n_blocks	run_arg_3	convergence_constraint	split
nr	0	0	0	val	acc	512	0.10014938563108444	8	NA	NA	NA	NA	NA
nr	0	0	0	val	acc	1024	0.10174199938774109	8	NA	NA	NA	NA	NA
nr	0	0	0	val	acc	2048	0.1206333339214325	8	NA	NA	NA	NA	NA
nr	0	0	1	val	acc	512	0.09920058399438858	8	NA	NA	NA	NA	NA
nr	0	0	1	val	acc	1024	0.10153394192457199	8	NA	NA	NA	NA	NA
nr	0	0	1	val	acc	2048	0.10856249928474426	8	NA	NA	NA	NA	NA
nr	1	0	0	val	acc	512	0.10007671266794205	8	NA	NA	NA	NA	NA
nr	1	0	0	val	acc	1024	0.11406657844781876	8	NA	NA	NA	NA	NA
nr	1	0	0	val	acc	2048	0.17389583587646484	8	NA	NA	NA	NA	NA
nr	1	0	1	val	acc	512	0.09976178407669067	8	NA	NA	NA	NA	NA
nr	1	0	1	val	acc	1024	0.11025211960077286	8	NA	NA	NA	NA	NA
nr	1	0	1	val	acc	2048	0.14598333835601807	8	NA	NA	NA	NA	NA
nr	2	0	0	val	acc	512	0.10104166716337204	8	NA	NA	NA	NA	NA
nr	2	0	0	val	acc	1024	0.15352480113506317	8	NA	NA	NA	NA	NA
nr	2	0	0	val	acc	2048	0.20859166979789734	8	NA	NA	NA	NA	NA
nr	2	0	1	val	acc	512	0.09924095869064331	8	NA	NA	NA	NA	NA
nr	2	0	1	val	acc	1024	0.11620430648326874	8	NA	NA	NA	NA	NA
nr	2	0	1	val	acc	2048	0.1844041794538498	8	NA	NA	NA	NA	NA
nr	3	0	0	val	acc	512	0.1283995509147644	8	NA	NA	NA	NA	NA
nr	3	0	0	val	acc	1024	0.1711447536945343	8	NA	NA	NA	NA	NA
nr	3	0	0	val	acc	2048	0.23102083802223206	8	NA	NA	NA	NA	NA
nr	3	0	1	val	acc	512	0.09261950850486755	8	NA	NA	NA	NA	NA
nr	3	0	1	val	acc	1024	0.15409594774246216	8	NA	NA	NA	NA	NA
nr	3	0	1	val	acc	2048	0.2245749980211258	8	NA	NA	NA	NA	NA
nr	4	0	0	val	acc	512	0.1140947937965393	8	NA	NA	NA	NA	NA
nr	4	0	0	val	acc	1024	0.1797119826078415	8	NA	NA	NA	NA	NA
nr	4	0	0	val	acc	2048	0.2647166848182678	8	NA	NA	NA	NA	NA
nr	4	0	1	val	acc	512	0.09830022603273392	8	NA	NA	NA	NA	NA
nr	4	0	1	val	acc	1024	0.18340814113616943	8	NA	NA	NA	NA	NA
nr	4	0	1	val	acc	2048	0.23992083966732025	8	NA	NA	NA	NA	NA
nr	5	0	0	val	acc	512	0.1374717354774475	8	NA	NA	NA	NA	NA
nr	5	0	0	val	acc	1024	0.2011912614107132	8	NA	NA	NA	NA	NA
nr	5	0	0	val	acc	2048	0.2640874981880188	8	NA	NA	NA	NA	NA
nr	5	0	1	val	acc	512	0.12693394720554352	8	NA	NA	NA	NA	NA
nr	5	0	1	val	acc	1024	0.18696148693561554	8	NA	NA	NA	NA	NA
nr	5	0	1	val	acc	2048	0.27107083797454834	8	NA	NA	NA	NA	NA
nr	6	0	0	val	acc	512	0.16114340722560883	8	NA	NA	NA	NA	NA
nr	6	0	0	val	acc	1024	0.2182767540216446	8	NA	NA	NA	NA	NA
nr	6	0	0	val	acc	2048	0.29164165258407593	8	NA	NA	NA	NA	NA
nr	6	0	1	val	acc	512	0.14101259410381317	8	NA	NA	NA	NA	NA
nr	6	0	1	val	acc	1024	0.21369533240795135	8	NA	NA	NA	NA	NA
nr	6	0	1	val	acc	2048	0.29858750104904175	8	NA	NA	NA	NA	NA
nr	7	0	0	val	acc	512	0.18401969969272614	8	NA	NA	NA	NA	NA
nr	7	0	0	val	acc	1024	0.23201698064804077	8	NA	NA	NA	NA	NA
nr	7	0	0	val	acc	2048	0.28199583292007446	8	NA	NA	NA	NA	NA
nr	7	0	1	val	acc	512	0.15970607101917267	8	NA	NA	NA	NA	NA
nr	7	0	1	val	acc	1024	0.20281903445720673	8	NA	NA	NA	NA	NA
nr	7	0	1	val	acc	2048	0.30387917160987854	8	NA	NA	NA	NA	NA
nr	8	0	0	val	acc	512	0.19693556427955627	8	NA	NA	NA	NA	NA
nr	8	0	0	val	acc	1024	0.23815274238586426	8	NA	NA	NA	NA	NA
nr	8	0	0	val	acc	2048	0.2780166566371918	8	NA	NA	NA	NA	NA
nr	8	0	1	val	acc	512	0.17674823105335236	8	NA	NA	NA	NA	NA
nr	8	0	1	val	acc	1024	0.21586976945400238	8	NA	NA	NA	NA	NA
nr	8	0	1	val	acc	2048	0.30512917041778564	8	NA	NA	NA	NA	NA
nr	9	0	0	val	acc	512	0.21065488457679749	8	NA	NA	NA	NA	NA
nr	9	0	0	val	acc	1024	0.24977970123291016	8	NA	NA	NA	NA	NA
nr	9	0	0	val	acc	2048	0.3148541748523712	8	NA	NA	NA	NA	NA
nr	9	0	1	val	acc	512	0.17410369217395782	8	NA	NA	NA	NA	NA
nr	9	0	1	val	acc	1024	0.22728866338729858	8	NA	NA	NA	NA	NA
nr	9	0	1	val	acc	2048	0.32087498903274536	8	NA	NA	NA	NA	NA
nr	10	0	0	val	acc	512	0.21170461177825928	8	NA	NA	NA	NA	NA
nr	10	0	0	val	acc	1024	0.25458550453186035	8	NA	NA	NA	NA	NA
nr	10	0	0	val	acc	2048	0.29309582710266113	8	NA	NA	NA	NA	NA
nr	10	0	1	val	acc	512	0.1754925698041916	8	NA	NA	NA	NA	NA
nr	10	0	1	val	acc	1024	0.24583877623081207	8	NA	NA	NA	NA	NA
nr	10	0	1	val	acc	2048	0.3328624963760376	8	NA	NA	NA	NA	NA
nr	11	0	0	val	acc	512	0.1993338167667389	8	NA	NA	NA	NA	NA
nr	11	0	0	val	acc	1024	0.26832979917526245	8	NA	NA	NA	NA	NA
nr	11	0	0	val	acc	2048	0.3166624903678894	8	NA	NA	NA	NA	NA
nr	11	0	1	val	acc	512	0.18349885940551758	8	NA	NA	NA	NA	NA
nr	11	0	1	val	acc	1024	0.2685745656490326	8	NA	NA	NA	NA	NA
nr	11	0	1	val	acc	2048	0.3155708312988281	8	NA	NA	NA	NA	NA
nr	12	0	0	val	acc	512	0.18503715097904205	8	NA	NA	NA	NA	NA
nr	12	0	0	val	acc	1024	0.2749306559562683	8	NA	NA	NA	NA	NA
nr	12	0	0	val	acc	2048	0.34055832028388977	8	NA	NA	NA	NA	NA
nr	12	0	1	val	acc	512	0.1951025426387787	8	NA	NA	NA	NA	NA
nr	12	0	1	val	acc	1024	0.2667713761329651	8	NA	NA	NA	NA	NA
nr	12	0	1	val	acc	2048	0.35001248121261597	8	NA	NA	NA	NA	NA
nr	13	0	0	val	acc	512	0.2017562985420227	8	NA	NA	NA	NA	NA
nr	13	0	0	val	acc	1024	0.2612149119377136	8	NA	NA	NA	NA	NA
nr	13	0	0	val	acc	2048	0.35304582118988037	8	NA	NA	NA	NA	NA
nr	13	0	1	val	acc	512	0.21184593439102173	8	NA	NA	NA	NA	NA
nr	13	0	1	val	acc	1024	0.27005547285079956	8	NA	NA	NA	NA	NA
nr	13	0	1	val	acc	2048	0.34695419669151306	8	NA	NA	NA	NA	NA
nr	14	0	0	val	acc	512	0.2155725061893463	8	NA	NA	NA	NA	NA
nr	14	0	0	val	acc	1024	0.2764890491962433	8	NA	NA	NA	NA	NA
nr	14	0	0	val	acc	2048	0.3452666699886322	8	NA	NA	NA	NA	NA
nr	14	0	1	val	acc	512	0.2205345630645752	8	NA	NA	NA	NA	NA
nr	14	0	1	val	acc	1024	0.2768888771533966	8	NA	NA	NA	NA	NA
nr	14	0	1	val	acc	2048	0.3703500032424927	8	NA	NA	NA	NA	NA
nr	15	0	0	val	acc	512	0.22362323105335236	8	NA	NA	NA	NA	NA
nr	15	0	0	val	acc	1024	0.2764604985713959	8	NA	NA	NA	NA	NA
nr	15	0	0	val	acc	2048	0.3578124940395355	8	NA	NA	NA	NA	NA
nr	15	0	1	val	acc	512	0.21974726021289825	8	NA	NA	NA	NA	NA
nr	15	0	1	val	acc	1024	0.30407148599624634	8	NA	NA	NA	NA	NA
nr	15	0	1	val	acc	2048	0.3772791624069214	8	NA	NA	NA	NA	NA
nr	16	0	0	val	acc	512	0.24073804914951324	8	NA	NA	NA	NA	NA
nr	16	0	0	val	acc	1024	0.27342528104782104	8	NA	NA	NA	NA	NA
nr	16	0	0	val	acc	2048	0.3359541594982147	8	NA	NA	NA	NA	NA
nr	16	0	1	val	acc	512	0.22989745438098907	8	NA	NA	NA	NA	NA
nr	16	0	1	val	acc	1024	0.2994574010372162	8	NA	NA	NA	NA	NA
nr	16	0	1	val	acc	2048	0.36524584889411926	8	NA	NA	NA	NA	NA
nr	17	0	0	val	acc	512	0.24418604373931885	8	NA	NA	NA	NA	NA
nr	17	0	0	val	acc	1024	0.2940845191478729	8	NA	NA	NA	NA	NA
nr	17	0	0	val	acc	2048	0.3629250228404999	8	NA	NA	NA	NA	NA
nr	17	0	1	val	acc	512	0.24618054926395416	8	NA	NA	NA	NA	NA
nr	17	0	1	val	acc	1024	0.30122390389442444	8	NA	NA	NA	NA	NA
nr	17	0	1	val	acc	2048	0.3476875126361847	8	NA	NA	NA	NA	NA
nr	18	0	0	val	acc	512	0.22886790335178375	8	NA	NA	NA	NA	NA
nr	18	0	0	val	acc	1024	0.30647844076156616	8	NA	NA	NA	NA	NA
nr	18	0	0	val	acc	2048	0.3686666786670685	8	NA	NA	NA	NA	NA
nr	18	0	1	val	acc	512	0.254461407661438	8	NA	NA	NA	NA	NA
nr	18	0	1	val	acc	1024	0.3169386386871338	8	NA	NA	NA	NA	NA
nr	18	0	1	val	acc	2048	0.3706749975681305	8	NA	NA	NA	NA	NA
nr	19	0	0	val	acc	512	0.2443879246711731	8	NA	NA	NA	NA	NA
nr	19	0	0	val	acc	1024	0.300354927778244	8	NA	NA	NA	NA	NA
nr	19	0	0	val	acc	2048	0.3473374843597412	8	NA	NA	NA	NA	NA
nr	19	0	1	val	acc	512	0.2509689927101135	8	NA	NA	NA	NA	NA
nr	19	0	1	val	acc	1024	0.29866594076156616	8	NA	NA	NA	NA	NA
nr	19	0	1	val	acc	2048	0.39541250467300415	8	NA	NA	NA	NA	NA
nr	20	0	0	val	acc	512	0.25637516379356384	8	NA	NA	NA	NA	NA
nr	20	0	0	val	acc	1024	0.3015216886997223	8	NA	NA	NA	NA	NA
nr	20	0	0	val	acc	2048	0.37124165892601013	8	NA	NA	NA	NA	NA
nr	20	0	1	val	acc	512	0.24851422011852264	8	NA	NA	NA	NA	NA
nr	20	0	1	val	acc	1024	0.3201085329055786	8	NA	NA	NA	NA	NA
nr	20	0	1	val	acc	2048	0.36545833945274353	8	NA	NA	NA	NA	NA
nr	21	0	0	val	acc	512	0.26285529136657715	8	NA	NA	NA	NA	NA
nr	21	0	0	val	acc	1024	0.30789002776145935	8	NA	NA	NA	NA	NA
nr	21	0	0	val	acc	2048	0.3584041893482208	8	NA	NA	NA	NA	NA
nr	21	0	1	val	acc	512	0.2574975788593292	8	NA	NA	NA	NA	NA
nr	21	0	1	val	acc	1024	0.30898335576057434	8	NA	NA	NA	NA	NA
nr	21	0	1	val	acc	2048	0.3998166620731354	8	NA	NA	NA	NA	NA
nr	22	0	0	val	acc	512	0.26290780305862427	8	NA	NA	NA	NA	NA
nr	22	0	0	val	acc	1024	0.3248572051525116	8	NA	NA	NA	NA	NA
nr	22	0	0	val	acc	2048	0.3799833059310913	8	NA	NA	NA	NA	NA
nr	22	0	1	val	acc	512	0.28177082538604736	8	NA	NA	NA	NA	NA
nr	22	0	1	val	acc	1024	0.32184645533561707	8	NA	NA	NA	NA	NA
nr	22	0	1	val	acc	2048	0.4175916612148285	8	NA	NA	NA	NA	NA
nr	23	0	0	val	acc	512	0.263347864151001	8	NA	NA	NA	NA	NA
nr	23	0	0	val	acc	1024	0.3251713514328003	8	NA	NA	NA	NA	NA
nr	23	0	0	val	acc	2048	0.37659168243408203	8	NA	NA	NA	NA	NA
nr	23	0	1	val	acc	512	0.28126615285873413	8	NA	NA	NA	NA	NA
nr	23	0	1	val	acc	1024	0.33339589834213257	8	NA	NA	NA	NA	NA
nr	23	0	1	val	acc	2048	0.3998749852180481	8	NA	NA	NA	NA	NA
nr	24	0	0	val	acc	512	0.26785770058631897	8	NA	NA	NA	NA	NA
nr	24	0	0	val	acc	1024	0.31907638907432556	8	NA	NA	NA	NA	NA
nr	24	0	0	val	acc	2048	0.37090417742729187	8	NA	NA	NA	NA	NA
nr	24	0	1	val	acc	512	0.2917878031730652	8	NA	NA	NA	NA	NA
nr	24	0	1	val	acc	1024	0.3393276631832123	8	NA	NA	NA	NA	NA
nr	24	0	1	val	acc	2048	0.42250415682792664	8	NA	NA	NA	NA	NA
nr	25	0	0	val	acc	512	0.2516593933105469	8	NA	NA	NA	NA	NA
nr	25	0	0	val	acc	1024	0.32118144631385803	8	NA	NA	NA	NA	NA
nr	25	0	0	val	acc	2048	0.21490833163261414	8	NA	NA	NA	NA	NA
nr	25	0	1	val	acc	512	0.28734657168388367	8	NA	NA	NA	NA	NA
nr	25	0	1	val	acc	1024	0.34422731399536133	8	NA	NA	NA	NA	NA
nr	25	0	1	val	acc	2048	0.19266249239444733	8	NA	NA	NA	NA	NA
nr	26	0	0	val	acc	512	0.268204927444458	8	NA	NA	NA	NA	NA
nr	26	0	0	val	acc	1024	0.3241269588470459	8	NA	NA	NA	NA	NA
nr	26	0	0	val	acc	2048	0.30408334732055664	8	NA	NA	NA	NA	NA
nr	26	0	1	val	acc	512	0.2809673845767975	8	NA	NA	NA	NA	NA
nr	26	0	1	val	acc	1024	0.3522682785987854	8	NA	NA	NA	NA	NA
nr	26	0	1	val	acc	2048	0.32532498240470886	8	NA	NA	NA	NA	NA
nr	27	0	0	val	acc	512	0.27920299768447876	8	NA	NA	NA	NA	NA
nr	27	0	0	val	acc	1024	0.3211243450641632	8	NA	NA	NA	NA	NA
nr	27	0	0	val	acc	2048	0.35737085342407227	8	NA	NA	NA	NA	NA
nr	27	0	1	val	acc	512	0.28298208117485046	8	NA	NA	NA	NA	NA
nr	27	0	1	val	acc	1024	0.3524722456932068	8	NA	NA	NA	NA	NA
nr	27	0	1	val	acc	2048	0.30725833773612976	8	NA	NA	NA	NA	NA
nr	28	0	0	val	acc	512	0.27887192368507385	8	NA	NA	NA	NA	NA
nr	28	0	0	val	acc	1024	0.3134424090385437	8	NA	NA	NA	NA	NA
nr	28	0	0	val	acc	2048	0.3579791784286499	8	NA	NA	NA	NA	NA
nr	28	0	1	val	acc	512	0.2868620753288269	8	NA	NA	NA	NA	NA
nr	28	0	1	val	acc	1024	0.35646623373031616	8	NA	NA	NA	NA	NA
nr	28	0	1	val	acc	2048	0.3374083340167999	8	NA	NA	NA	NA	NA
nr	29	0	0	val	acc	512	0.27943718433380127	8	NA	NA	NA	NA	NA
nr	29	0	0	val	acc	1024	0.3288511633872986	8	NA	NA	NA	NA	NA
nr	29	0	0	val	acc	2048	0.3284291625022888	8	NA	NA	NA	NA	NA
nr	29	0	1	val	acc	512	0.2997739017009735	8	NA	NA	NA	NA	NA
nr	29	0	1	val	acc	1024	0.349628746509552	8	NA	NA	NA	NA	NA
nr	29	0	1	val	acc	2048	0.3386833369731903	8	NA	NA	NA	NA	NA
nr	30	0	0	val	acc	512	0.2791828215122223	8	NA	NA	NA	NA	NA
nr	30	0	0	val	acc	1024	0.34131038188934326	8	NA	NA	NA	NA	NA
nr	30	0	0	val	acc	2048	0.3268291652202606	8	NA	NA	NA	NA	NA
nr	30	0	1	val	acc	512	0.3018249273300171	8	NA	NA	NA	NA	NA
nr	30	0	1	val	acc	1024	0.3460427522659302	8	NA	NA	NA	NA	NA
nr	30	0	1	val	acc	2048	0.3445083498954773	8	NA	NA	NA	NA	NA
nr	31	0	0	val	acc	512	0.2819484770298004	8	NA	NA	NA	NA	NA
nr	31	0	0	val	acc	1024	0.33477479219436646	8	NA	NA	NA	NA	NA
nr	31	0	0	val	acc	2048	0.37687915563583374	8	NA	NA	NA	NA	NA
nr	31	0	1	val	acc	512	0.2958454489707947	8	NA	NA	NA	NA	NA
nr	31	0	1	val	acc	1024	0.34988167881965637	8	NA	NA	NA	NA	NA
nr	31	0	1	val	acc	2048	0.41886666417121887	8	NA	NA	NA	NA	NA
nr	32	0	0	val	acc	512	0.28294169902801514	8	NA	NA	NA	NA	NA
nr	32	0	0	val	acc	1024	0.34068620204925537	8	NA	NA	NA	NA	NA
nr	32	0	0	val	acc	2048	0.4118874967098236	8	NA	NA	NA	NA	NA
nr	32	0	1	val	acc	512	0.3081839382648468	8	NA	NA	NA	NA	NA
nr	32	0	1	val	acc	1024	0.35476502776145935	8	NA	NA	NA	NA	NA
nr	32	0	1	val	acc	2048	0.39098331332206726	8	NA	NA	NA	NA	NA
nr	33	0	0	val	acc	512	0.2779594659805298	8	NA	NA	NA	NA	NA
nr	33	0	0	val	acc	1024	0.3479602038860321	8	NA	NA	NA	NA	NA
nr	33	0	0	val	acc	2048	0.3730333149433136	8	NA	NA	NA	NA	NA
nr	33	0	1	val	acc	512	0.31365877389907837	8	NA	NA	NA	NA	NA
nr	33	0	1	val	acc	1024	0.35411226749420166	8	NA	NA	NA	NA	NA
nr	33	0	1	val	acc	2048	0.43060001730918884	8	NA	NA	NA	NA	NA
nr	34	0	0	val	acc	512	0.2703690230846405	8	NA	NA	NA	NA	NA
nr	34	0	0	val	acc	1024	0.3431747853755951	8	NA	NA	NA	NA	NA
nr	34	0	0	val	acc	2048	0.3880000114440918	8	NA	NA	NA	NA	NA
nr	34	0	1	val	acc	512	0.29375404119491577	8	NA	NA	NA	NA	NA
nr	34	0	1	val	acc	1024	0.36523333191871643	8	NA	NA	NA	NA	NA
nr	34	0	1	val	acc	2048	0.4282916784286499	8	NA	NA	NA	NA	NA
nr	35	0	0	val	acc	512	0.2587532103061676	8	NA	NA	NA	NA	NA
nr	35	0	0	val	acc	1024	0.3355948030948639	8	NA	NA	NA	NA	NA
nr	35	0	0	val	acc	2048	0.38442501425743103	8	NA	NA	NA	NA	NA
nr	35	0	1	val	acc	512	0.3122779428958893	8	NA	NA	NA	NA	NA
nr	35	0	1	val	acc	1024	0.3679952621459961	8	NA	NA	NA	NA	NA
nr	35	0	1	val	acc	2048	0.43990832567214966	8	NA	NA	NA	NA	NA
nr	36	0	0	val	acc	512	0.2770833373069763	8	NA	NA	NA	NA	NA
nr	36	0	0	val	acc	1024	0.35175830125808716	8	NA	NA	NA	NA	NA
nr	36	0	0	val	acc	2048	0.41296249628067017	8	NA	NA	NA	NA	NA
nr	36	0	1	val	acc	512	0.31599241495132446	8	NA	NA	NA	NA	NA
nr	36	0	1	val	acc	1024	0.36671018600463867	8	NA	NA	NA	NA	NA
nr	36	0	1	val	acc	2048	0.41322916746139526	8	NA	NA	NA	NA	NA
nr	37	0	0	val	acc	512	0.289195716381073	8	NA	NA	NA	NA	NA
nr	37	0	0	val	acc	1024	0.3452880382537842	8	NA	NA	NA	NA	NA
nr	37	0	0	val	acc	2048	0.38032084703445435	8	NA	NA	NA	NA	NA
nr	37	0	1	val	acc	512	0.3125282824039459	8	NA	NA	NA	NA	NA
nr	37	0	1	val	acc	1024	0.37613412737846375	8	NA	NA	NA	NA	NA
nr	37	0	1	val	acc	2048	0.4194999933242798	8	NA	NA	NA	NA	NA
nr	38	0	0	val	acc	512	0.2987120449542999	8	NA	NA	NA	NA	NA
nr	38	0	0	val	acc	1024	0.3416285812854767	8	NA	NA	NA	NA	NA
nr	38	0	0	val	acc	2048	0.4339499771595001	8	NA	NA	NA	NA	NA
nr	38	0	1	val	acc	512	0.3133438229560852	8	NA	NA	NA	NA	NA
nr	38	0	1	val	acc	1024	0.37566906213760376	8	NA	NA	NA	NA	NA
nr	38	0	1	val	acc	2048	0.37014997005462646	8	NA	NA	NA	NA	NA
nr	39	0	0	val	acc	512	0.3044291138648987	8	NA	NA	NA	NA	NA
nr	39	0	0	val	acc	1024	0.3612312376499176	8	NA	NA	NA	NA	NA
nr	39	0	0	val	acc	2048	0.41058334708213806	8	NA	NA	NA	NA	NA
nr	39	0	1	val	acc	512	0.319626122713089	8	NA	NA	NA	NA	NA
nr	39	0	1	val	acc	1024	0.357314795255661	8	NA	NA	NA	NA	NA
nr	39	0	1	val	acc	2048	0.47718751430511475	8	NA	NA	NA	NA	NA
nr	40	0	0	val	acc	512	0.3069484829902649	8	NA	NA	NA	NA	NA
nr	40	0	0	val	acc	1024	0.3455532193183899	8	NA	NA	NA	NA	NA
nr	40	0	0	val	acc	2048	0.4425041377544403	8	NA	NA	NA	NA	NA
nr	40	0	1	val	acc	512	0.3132913410663605	8	NA	NA	NA	NA	NA
nr	40	0	1	val	acc	1024	0.3787858784198761	8	NA	NA	NA	NA	NA
nr	40	0	1	val	acc	2048	0.46902498602867126	8	NA	NA	NA	NA	NA
nr	41	0	0	val	acc	512	0.3050064444541931	8	NA	NA	NA	NA	NA
nr	41	0	0	val	acc	1024	0.3450514078140259	8	NA	NA	NA	NA	NA
nr	41	0	0	val	acc	2048	0.4122333228588104	8	NA	NA	NA	NA	NA
nr	41	0	1	val	acc	512	0.3325621783733368	8	NA	NA	NA	NA	NA
nr	41	0	1	val	acc	1024	0.36440929770469666	8	NA	NA	NA	NA	NA
nr	41	0	1	val	acc	2048	0.46884581446647644	8	NA	NA	NA	NA	NA
nr	42	0	0	val	acc	512	0.2842942476272583	8	NA	NA	NA	NA	NA
nr	42	0	0	val	acc	1024	0.34269335865974426	8	NA	NA	NA	NA	NA
nr	42	0	0	val	acc	2048	0.4078958332538605	8	NA	NA	NA	NA	NA
nr	42	0	1	val	acc	512	0.34092777967453003	8	NA	NA	NA	NA	NA
nr	42	0	1	val	acc	1024	0.3562908172607422	8	NA	NA	NA	NA	NA
nr	42	0	1	val	acc	2048	0.43964168429374695	8	NA	NA	NA	NA	NA
nr	43	0	0	val	acc	512	0.2966408431529999	8	NA	NA	NA	NA	NA
nr	43	0	0	val	acc	1024	0.3486129343509674	8	NA	NA	NA	NA	NA
nr	43	0	0	val	acc	2048	0.4279458522796631	8	NA	NA	NA	NA	NA
nr	43	0	1	val	acc	512	0.3279029428958893	8	NA	NA	NA	NA	NA
nr	43	0	1	val	acc	1024	0.37041446566581726	8	NA	NA	NA	NA	NA
nr	43	0	1	val	acc	2048	0.4673291742801666	8	NA	NA	NA	NA	NA
nr	44	0	0	val	acc	512	0.29869186878204346	8	NA	NA	NA	NA	NA
nr	44	0	0	val	acc	1024	0.3580450415611267	8	NA	NA	NA	NA	NA
nr	44	0	0	val	acc	2048	0.4389541745185852	8	NA	NA	NA	NA	NA
nr	44	0	1	val	acc	512	0.3138202726840973	8	NA	NA	NA	NA	NA
nr	44	0	1	val	acc	1024	0.3721850514411926	8	NA	NA	NA	NA	NA
nr	44	0	1	val	acc	2048	0.5022749900817871	8	NA	NA	NA	NA	NA
nr	45	0	0	val	acc	512	0.3011426031589508	8	NA	NA	NA	NA	NA
nr	45	0	0	val	acc	1024	0.3442191481590271	8	NA	NA	NA	NA	NA
nr	45	0	0	val	acc	2048	0.38126668334007263	8	NA	NA	NA	NA	NA
nr	45	0	1	val	acc	512	0.3229166567325592	8	NA	NA	NA	NA	NA
nr	45	0	1	val	acc	1024	0.3855866491794586	8	NA	NA	NA	NA	NA
nr	45	0	1	val	acc	2048	0.4469583332538605	8	NA	NA	NA	NA	NA
nr	46	0	0	val	acc	512	0.30974242091178894	8	NA	NA	NA	NA	NA
nr	46	0	0	val	acc	1024	0.35829389095306396	8	NA	NA	NA	NA	NA
nr	46	0	0	val	acc	2048	0.3743624985218048	8	NA	NA	NA	NA	NA
nr	46	0	1	val	acc	512	0.3301033675670624	8	NA	NA	NA	NA	NA
nr	46	0	1	val	acc	1024	0.37760278582572937	8	NA	NA	NA	NA	NA
nr	46	0	1	val	acc	2048	0.509820818901062	8	NA	NA	NA	NA	NA
nr	47	0	0	val	acc	512	0.2994912564754486	8	NA	NA	NA	NA	NA
nr	47	0	0	val	acc	1024	0.3638095557689667	8	NA	NA	NA	NA	NA
nr	47	0	0	val	acc	2048	0.47238749265670776	8	NA	NA	NA	NA	NA
nr	47	0	1	val	acc	512	0.33436691761016846	8	NA	NA	NA	NA	NA
nr	47	0	1	val	acc	1024	0.3666408061981201	8	NA	NA	NA	NA	NA
nr	47	0	1	val	acc	2048	0.4016208350658417	8	NA	NA	NA	NA	NA
nr	48	0	0	val	acc	512	0.26063063740730286	8	NA	NA	NA	NA	NA
nr	48	0	0	val	acc	1024	0.3646295666694641	8	NA	NA	NA	NA	NA
nr	48	0	0	val	acc	2048	0.48321667313575745	8	NA	NA	NA	NA	NA
nr	48	0	1	val	acc	512	0.3220970630645752	8	NA	NA	NA	NA	NA
nr	48	0	1	val	acc	1024	0.3742901384830475	8	NA	NA	NA	NA	NA
nr	48	0	1	val	acc	2048	0.49049586057662964	8	NA	NA	NA	NA	NA
nr	49	0	0	val	acc	512	0.27248868346214294	8	NA	NA	NA	NA	NA
nr	49	0	0	val	acc	1024	0.3675791323184967	8	NA	NA	NA	NA	NA
nr	49	0	0	val	acc	2048	0.4324166774749756	8	NA	NA	NA	NA	NA
nr	49	0	1	val	acc	512	0.3250686228275299	8	NA	NA	NA	NA	NA
nr	49	0	1	val	acc	1024	0.3917469084262848	8	NA	NA	NA	NA	NA
nr	49	0	1	val	acc	2048	0.4791249930858612	8	NA	NA	NA	NA	NA
nr	50	0	0	val	acc	512	0.30482882261276245	8	NA	NA	NA	NA	NA
nr	50	0	0	val	acc	1024	0.14196719229221344	8	NA	NA	NA	NA	NA
nr	50	0	0	val	acc	2048	0.47242501378059387	8	NA	NA	NA	NA	NA
nr	50	0	1	val	acc	512	0.32082122564315796	8	NA	NA	NA	NA	NA
nr	50	0	1	val	acc	1024	0.1366555094718933	8	NA	NA	NA	NA	NA
nr	50	0	1	val	acc	2048	0.49640417098999023	8	NA	NA	NA	NA	NA
nr	51	0	0	val	acc	512	0.3058381676673889	8	NA	NA	NA	NA	NA
nr	51	0	0	val	acc	1024	0.12203411012887955	8	NA	NA	NA	NA	NA
nr	51	0	0	val	acc	2048	0.40476250648498535	8	NA	NA	NA	NA	NA
nr	51	0	1	val	acc	512	0.3227228820323944	8	NA	NA	NA	NA	NA
nr	51	0	1	val	acc	1024	0.14476582407951355	8	NA	NA	NA	NA	NA
nr	51	0	1	val	acc	2048	0.49666666984558105	8	NA	NA	NA	NA	NA
nr	52	0	0	val	acc	512	0.3148457705974579	8	NA	NA	NA	NA	NA
nr	52	0	0	val	acc	1024	0.19739311933517456	8	NA	NA	NA	NA	NA
nr	52	0	0	val	acc	2048	0.5044958591461182	8	NA	NA	NA	NA	NA
nr	52	0	1	val	acc	512	0.3200944662094116	8	NA	NA	NA	NA	NA
nr	52	0	1	val	acc	1024	0.2375897467136383	8	NA	NA	NA	NA	NA
nr	52	0	1	val	acc	2048	0.4859333634376526	8	NA	NA	NA	NA	NA
nr	53	0	0	val	acc	512	0.3226219415664673	8	NA	NA	NA	NA	NA
nr	53	0	0	val	acc	1024	0.22748859226703644	8	NA	NA	NA	NA	NA
nr	53	0	0	val	acc	2048	0.44685831665992737	8	NA	NA	NA	NA	NA
nr	53	0	1	val	acc	512	0.3225734829902649	8	NA	NA	NA	NA	NA
nr	53	0	1	val	acc	1024	0.3009505569934845	8	NA	NA	NA	NA	NA
nr	53	0	1	val	acc	2048	0.4236625134944916	8	NA	NA	NA	NA	NA
nr	54	0	0	val	acc	512	0.32149145007133484	8	NA	NA	NA	NA	NA
nr	54	0	0	val	acc	1024	0.3178810477256775	8	NA	NA	NA	NA	NA
nr	54	0	0	val	acc	2048	0.4621833562850952	8	NA	NA	NA	NA	NA
nr	54	0	1	val	acc	512	0.34213098883628845	8	NA	NA	NA	NA	NA
nr	54	0	1	val	acc	1024	0.32316824793815613	8	NA	NA	NA	NA	NA
nr	54	0	1	val	acc	2048	0.5075291991233826	8	NA	NA	NA	NA	NA
nr	55	0	0	val	acc	512	0.31219717860221863	8	NA	NA	NA	NA	NA
nr	55	0	0	val	acc	1024	0.32069599628448486	8	NA	NA	NA	NA	NA
nr	55	0	0	val	acc	2048	0.45576250553131104	8	NA	NA	NA	NA	NA
nr	55	0	1	val	acc	512	0.3404271602630615	8	NA	NA	NA	NA	NA
nr	55	0	1	val	acc	1024	0.34551241993904114	8	NA	NA	NA	NA	NA
nr	55	0	1	val	acc	2048	0.4822624921798706	8	NA	NA	NA	NA	NA
nr	56	0	0	val	acc	512	0.32011061906814575	8	NA	NA	NA	NA	NA
nr	56	0	0	val	acc	1024	0.3124184012413025	8	NA	NA	NA	NA	NA
nr	56	0	0	val	acc	2048	0.4394250214099884	8	NA	NA	NA	NA	NA
nr	56	0	1	val	acc	512	0.3443758189678192	8	NA	NA	NA	NA	NA
nr	56	0	1	val	acc	1024	0.3687826097011566	8	NA	NA	NA	NA	NA
nr	56	0	1	val	acc	2048	0.49609583616256714	8	NA	NA	NA	NA	NA
nr	57	0	0	val	acc	512	0.2973029613494873	8	NA	NA	NA	NA	NA
nr	57	0	0	val	acc	1024	0.33764687180519104	8	NA	NA	NA	NA	NA
nr	57	0	0	val	acc	2048	0.46408334374427795	8	NA	NA	NA	NA	NA
nr	57	0	1	val	acc	512	0.3376251459121704	8	NA	NA	NA	NA	NA
nr	57	0	1	val	acc	1024	0.3512157201766968	8	NA	NA	NA	NA	NA
nr	57	0	1	val	acc	2048	0.4661708176136017	8	NA	NA	NA	NA	NA
nr	58	0	0	val	acc	512	0.30745720863342285	8	NA	NA	NA	NA	NA
nr	58	0	0	val	acc	1024	0.3298547565937042	8	NA	NA	NA	NA	NA
nr	58	0	0	val	acc	2048	0.4584624767303467	8	NA	NA	NA	NA	NA
nr	58	0	1	val	acc	512	0.33999112248420715	8	NA	NA	NA	NA	NA
nr	58	0	1	val	acc	1024	0.34797242283821106	8	NA	NA	NA	NA	NA
nr	58	0	1	val	acc	2048	0.4957541525363922	8	NA	NA	NA	NA	NA
nr	59	0	0	val	acc	512	0.32334059476852417	8	NA	NA	NA	NA	NA
nr	59	0	0	val	acc	1024	0.35836732387542725	8	NA	NA	NA	NA	NA
nr	59	0	0	val	acc	2048	0.4695083498954773	8	NA	NA	NA	NA	NA
nr	59	0	1	val	acc	512	0.32633236050605774	8	NA	NA	NA	NA	NA
nr	59	0	1	val	acc	1024	0.35782474279403687	8	NA	NA	NA	NA	NA
nr	59	0	1	val	acc	2048	0.5495458245277405	8	NA	NA	NA	NA	NA
nr	60	0	0	val	acc	512	0.3145308494567871	8	NA	NA	NA	NA	NA
nr	60	0	0	val	acc	1024	0.35630711913108826	8	NA	NA	NA	NA	NA
nr	60	0	0	val	acc	2048	0.5324958562850952	8	NA	NA	NA	NA	NA
nr	60	0	1	val	acc	512	0.3257671296596527	8	NA	NA	NA	NA	NA
nr	60	0	1	val	acc	1024	0.29869452118873596	8	NA	NA	NA	NA	NA
nr	60	0	1	val	acc	2048	0.5285500288009644	8	NA	NA	NA	NA	NA
nr	61	0	0	val	acc	512	0.31019461154937744	8	NA	NA	NA	NA	NA
nr	61	0	0	val	acc	1024	0.34948596358299255	8	NA	NA	NA	NA	NA
nr	61	0	0	val	acc	2048	0.4689333438873291	8	NA	NA	NA	NA	NA
nr	61	0	1	val	acc	512	0.3296390473842621	8	NA	NA	NA	NA	NA
nr	61	0	1	val	acc	1024	0.31466221809387207	8	NA	NA	NA	NA	NA
nr	61	0	1	val	acc	2048	0.5061958432197571	8	NA	NA	NA	NA	NA
nr	62	0	0	val	acc	512	0.3037548363208771	8	NA	NA	NA	NA	NA
nr	62	0	0	val	acc	1024	0.3943007290363312	8	NA	NA	NA	NA	NA
nr	62	0	0	val	acc	2048	0.47827497124671936	8	NA	NA	NA	NA	NA
nr	62	0	1	val	acc	512	0.3509528636932373	8	NA	NA	NA	NA	NA
nr	62	0	1	val	acc	1024	0.37754976749420166	8	NA	NA	NA	NA	NA
nr	62	0	1	val	acc	2048	0.5268083214759827	8	NA	NA	NA	NA	NA
nr	63	0	0	val	acc	512	0.29830020666122437	8	NA	NA	NA	NA	NA
nr	63	0	0	val	acc	1024	0.35726991295814514	8	NA	NA	NA	NA	NA
nr	63	0	0	val	acc	2048	0.46658748388290405	8	NA	NA	NA	NA	NA
nr	63	0	1	val	acc	512	0.3193556070327759	8	NA	NA	NA	NA	NA
nr	63	0	1	val	acc	1024	0.35857945680618286	8	NA	NA	NA	NA	NA
nr	63	0	1	val	acc	2048	0.5321416854858398	8	NA	NA	NA	NA	NA
nr	64	0	0	val	acc	512	0.2882348299026489	8	NA	NA	NA	NA	NA
nr	64	0	0	val	acc	1024	0.3723808526992798	8	NA	NA	NA	NA	NA
nr	64	0	0	val	acc	2048	0.4887416660785675	8	NA	NA	NA	NA	NA
nr	64	0	1	val	acc	512	0.29173532128334045	8	NA	NA	NA	NA	NA
nr	64	0	1	val	acc	1024	0.3825554847717285	8	NA	NA	NA	NA	NA
nr	64	0	1	val	acc	2048	0.528083324432373	8	NA	NA	NA	NA	NA
nr	65	0	0	val	acc	512	0.28383803367614746	8	NA	NA	NA	NA	NA
nr	65	0	0	val	acc	1024	0.34682196378707886	8	NA	NA	NA	NA	NA
nr	65	0	0	val	acc	2048	0.5151333212852478	8	NA	NA	NA	NA	NA
nr	65	0	1	val	acc	512	0.34281736612319946	8	NA	NA	NA	NA	NA
nr	65	0	1	val	acc	1024	0.372650146484375	8	NA	NA	NA	NA	NA
nr	65	0	1	val	acc	2048	0.5555833578109741	8	NA	NA	NA	NA	NA
nr	66	0	0	val	acc	512	0.3254562318325043	8	NA	NA	NA	NA	NA
nr	66	0	0	val	acc	1024	0.37424933910369873	8	NA	NA	NA	NA	NA
nr	66	0	0	val	acc	2048	0.521970808506012	8	NA	NA	NA	NA	NA
nr	66	0	1	val	acc	512	0.2908107042312622	8	NA	NA	NA	NA	NA
nr	66	0	1	val	acc	1024	0.3606519103050232	8	NA	NA	NA	NA	NA
nr	66	0	1	val	acc	2048	0.5028708577156067	8	NA	NA	NA	NA	NA
nr	67	0	0	val	acc	512	0.30463501811027527	8	NA	NA	NA	NA	NA
nr	67	0	0	val	acc	1024	0.4030434191226959	8	NA	NA	NA	NA	NA
nr	67	0	0	val	acc	2048	0.4888458251953125	8	NA	NA	NA	NA	NA
nr	67	0	1	val	acc	512	0.33376938104629517	8	NA	NA	NA	NA	NA
nr	67	0	1	val	acc	1024	0.40262728929519653	8	NA	NA	NA	NA	NA
nr	67	0	1	val	acc	2048	0.526770830154419	8	NA	NA	NA	NA	NA
nr	68	0	0	val	acc	512	0.31218910217285156	8	NA	NA	NA	NA	NA
nr	68	0	0	val	acc	1024	0.40480172634124756	8	NA	NA	NA	NA	NA
nr	68	0	0	val	acc	2048	0.5054041743278503	8	NA	NA	NA	NA	NA
nr	68	0	1	val	acc	512	0.3346051275730133	8	NA	NA	NA	NA	NA
nr	68	0	1	val	acc	1024	0.3786880075931549	8	NA	NA	NA	NA	NA
nr	68	0	1	val	acc	2048	0.5517958402633667	8	NA	NA	NA	NA	NA
nr	69	0	0	val	acc	512	0.30376696586608887	8	NA	NA	NA	NA	NA
nr	69	0	0	val	acc	1024	0.3685501217842102	8	NA	NA	NA	NA	NA
nr	69	0	0	val	acc	2048	0.4971249997615814	8	NA	NA	NA	NA	NA
nr	69	0	1	val	acc	512	0.3354247212409973	8	NA	NA	NA	NA	NA
nr	69	0	1	val	acc	1024	0.37675830721855164	8	NA	NA	NA	NA	NA
nr	69	0	1	val	acc	2048	0.5262207984924316	8	NA	NA	NA	NA	NA
nr	70	0	0	val	acc	512	0.32036498188972473	8	NA	NA	NA	NA	NA
nr	70	0	0	val	acc	1024	0.32918161153793335	8	NA	NA	NA	NA	NA
nr	70	0	0	val	acc	2048	0.5201374888420105	8	NA	NA	NA	NA	NA
nr	70	0	1	val	acc	512	0.3159964382648468	8	NA	NA	NA	NA	NA
nr	70	0	1	val	acc	1024	0.37606069445610046	8	NA	NA	NA	NA	NA
nr	70	0	1	val	acc	2048	0.4985249936580658	8	NA	NA	NA	NA	NA
nr	71	0	0	val	acc	512	0.31092941761016846	8	NA	NA	NA	NA	NA
nr	71	0	0	val	acc	1024	0.38116025924682617	8	NA	NA	NA	NA	NA
nr	71	0	0	val	acc	2048	0.5130666494369507	8	NA	NA	NA	NA	NA
nr	71	0	1	val	acc	512	0.33639779686927795	8	NA	NA	NA	NA	NA
nr	71	0	1	val	acc	1024	0.4096687138080597	8	NA	NA	NA	NA	NA
nr	71	0	1	val	acc	2048	0.5320583581924438	8	NA	NA	NA	NA	NA
nr	72	0	0	val	acc	512	0.31710270047187805	8	NA	NA	NA	NA	NA
nr	72	0	0	val	acc	1024	0.4273702800273895	8	NA	NA	NA	NA	NA
nr	72	0	0	val	acc	2048	0.52756667137146	8	NA	NA	NA	NA	NA
nr	72	0	1	val	acc	512	0.3487281799316406	8	NA	NA	NA	NA	NA
nr	72	0	1	val	acc	1024	0.362614244222641	8	NA	NA	NA	NA	NA
nr	72	0	1	val	acc	2048	0.547920823097229	8	NA	NA	NA	NA	NA
nr	73	0	0	val	acc	512	0.3079255521297455	8	NA	NA	NA	NA	NA
nr	73	0	0	val	acc	1024	0.38692477345466614	8	NA	NA	NA	NA	NA
nr	73	0	0	val	acc	2048	0.4721541702747345	8	NA	NA	NA	NA	NA
nr	73	0	1	val	acc	512	0.3261062800884247	8	NA	NA	NA	NA	NA
nr	73	0	1	val	acc	1024	0.3841628432273865	8	NA	NA	NA	NA	NA
nr	73	0	1	val	acc	2048	0.5532041788101196	8	NA	NA	NA	NA	NA
nr	74	0	0	val	acc	512	0.3272448480129242	8	NA	NA	NA	NA	NA
nr	74	0	0	val	acc	1024	0.40686601400375366	8	NA	NA	NA	NA	NA
nr	74	0	0	val	acc	2048	0.5373749732971191	8	NA	NA	NA	NA	NA
nr	74	0	1	val	acc	512	0.3338864743709564	8	NA	NA	NA	NA	NA
nr	74	0	1	val	acc	1024	0.3793611526489258	8	NA	NA	NA	NA	NA
nr	74	0	1	val	acc	2048	0.5314542055130005	8	NA	NA	NA	NA	NA
nr	75	0	0	val	acc	512	0.3184795081615448	8	NA	NA	NA	NA	NA
nr	75	0	0	val	acc	1024	0.3905230164527893	8	NA	NA	NA	NA	NA
nr	75	0	0	val	acc	2048	0.532633364200592	8	NA	NA	NA	NA	NA
nr	75	0	1	val	acc	512	0.3450661897659302	8	NA	NA	NA	NA	NA
nr	75	0	1	val	acc	1024	0.32082653045654297	8	NA	NA	NA	NA	NA
nr	75	0	1	val	acc	2048	0.5273916721343994	8	NA	NA	NA	NA	NA
nr	76	0	0	val	acc	512	0.3128754794597626	8	NA	NA	NA	NA	NA
nr	76	0	0	val	acc	1024	0.39173465967178345	8	NA	NA	NA	NA	NA
nr	76	0	0	val	acc	2048	0.5441291332244873	8	NA	NA	NA	NA	NA
nr	76	0	1	val	acc	512	0.3202519416809082	8	NA	NA	NA	NA	NA
nr	76	0	1	val	acc	1024	0.3768032193183899	8	NA	NA	NA	NA	NA
nr	76	0	1	val	acc	2048	0.5121750235557556	8	NA	NA	NA	NA	NA
nr	77	0	0	val	acc	512	0.3022206127643585	8	NA	NA	NA	NA	NA
nr	77	0	0	val	acc	1024	0.37310296297073364	8	NA	NA	NA	NA	NA
nr	77	0	0	val	acc	2048	0.5147083401679993	8	NA	NA	NA	NA	NA
nr	77	0	1	val	acc	512	0.3402051031589508	8	NA	NA	NA	NA	NA
nr	77	0	1	val	acc	1024	0.3801648020744324	8	NA	NA	NA	NA	NA
nr	77	0	1	val	acc	2048	0.5282042026519775	8	NA	NA	NA	NA	NA
nr	78	0	0	val	acc	512	0.32095444202423096	8	NA	NA	NA	NA	NA
nr	78	0	0	val	acc	1024	0.3664001524448395	8	NA	NA	NA	NA	NA
nr	78	0	0	val	acc	2048	0.5232458710670471	8	NA	NA	NA	NA	NA
nr	78	0	1	val	acc	512	0.3337128758430481	8	NA	NA	NA	NA	NA
nr	78	0	1	val	acc	1024	0.41697126626968384	8	NA	NA	NA	NA	NA
nr	78	0	1	val	acc	2048	0.49799999594688416	8	NA	NA	NA	NA	NA
nr	79	0	0	val	acc	512	0.31013405323028564	8	NA	NA	NA	NA	NA
nr	79	0	0	val	acc	1024	0.38138464093208313	8	NA	NA	NA	NA	NA
nr	79	0	0	val	acc	2048	0.5197083353996277	8	NA	NA	NA	NA	NA
nr	79	0	1	val	acc	512	0.34770268201828003	8	NA	NA	NA	NA	NA
nr	79	0	1	val	acc	1024	0.42092034220695496	8	NA	NA	NA	NA	NA
nr	79	0	1	val	acc	2048	0.4944833219051361	8	NA	NA	NA	NA	NA
nr	80	0	0	val	acc	512	0.2577842175960541	8	NA	NA	NA	NA	NA
nr	80	0	0	val	acc	1024	0.3998979926109314	8	NA	NA	NA	NA	NA
nr	80	0	0	val	acc	2048	0.5116166472434998	8	NA	NA	NA	NA	NA
nr	80	0	1	val	acc	512	0.3140746057033539	8	NA	NA	NA	NA	NA
nr	80	0	1	val	acc	1024	0.3980703353881836	8	NA	NA	NA	NA	NA
nr	80	0	1	val	acc	2048	0.5181333422660828	8	NA	NA	NA	NA	NA
nr	81	0	0	val	acc	512	0.2949410676956177	8	NA	NA	NA	NA	NA
nr	81	0	0	val	acc	1024	0.40482214093208313	8	NA	NA	NA	NA	NA
nr	81	0	0	val	acc	2048	0.5008249878883362	8	NA	NA	NA	NA	NA
nr	81	0	1	val	acc	512	0.34077438712120056	8	NA	NA	NA	NA	NA
nr	81	0	1	val	acc	1024	0.36842361092567444	8	NA	NA	NA	NA	NA
nr	81	0	1	val	acc	2048	0.5125874876976013	8	NA	NA	NA	NA	NA
nr	82	0	0	val	acc	512	0.30004844069480896	8	NA	NA	NA	NA	NA
nr	82	0	0	val	acc	1024	0.4050750732421875	8	NA	NA	NA	NA	NA
nr	82	0	0	val	acc	2048	0.5444124937057495	8	NA	NA	NA	NA	NA
nr	82	0	1	val	acc	512	0.35306039452552795	8	NA	NA	NA	NA	NA
nr	82	0	1	val	acc	1024	0.4011341333389282	8	NA	NA	NA	NA	NA
nr	82	0	1	val	acc	2048	0.5444750189781189	8	NA	NA	NA	NA	NA
nr	83	0	0	val	acc	512	0.33074936270713806	8	NA	NA	NA	NA	NA
nr	83	0	0	val	acc	1024	0.3654577136039734	8	NA	NA	NA	NA	NA
nr	83	0	0	val	acc	2048	0.4534166753292084	8	NA	NA	NA	NA	NA
nr	83	0	1	val	acc	512	0.32422885298728943	8	NA	NA	NA	NA	NA
nr	83	0	1	val	acc	1024	0.3823923170566559	8	NA	NA	NA	NA	NA
nr	83	0	1	val	acc	2048	0.5530666708946228	8	NA	NA	NA	NA	NA
nr	84	0	0	val	acc	512	0.3348473906517029	8	NA	NA	NA	NA	NA
nr	84	0	0	val	acc	1024	0.41730988025665283	8	NA	NA	NA	NA	NA
nr	84	0	0	val	acc	2048	0.5140249729156494	8	NA	NA	NA	NA	NA
nr	84	0	1	val	acc	512	0.3278343081474304	8	NA	NA	NA	NA	NA
nr	84	0	1	val	acc	1024	0.41068047285079956	8	NA	NA	NA	NA	NA
nr	84	0	1	val	acc	2048	0.5060708522796631	8	NA	NA	NA	NA	NA
nr	85	0	0	val	acc	512	0.3041464686393738	8	NA	NA	NA	NA	NA
nr	85	0	0	val	acc	1024	0.40485474467277527	8	NA	NA	NA	NA	NA
nr	85	0	0	val	acc	2048	0.5417667031288147	8	NA	NA	NA	NA	NA
nr	85	0	1	val	acc	512	0.34721818566322327	8	NA	NA	NA	NA	NA
nr	85	0	1	val	acc	1024	0.3842974901199341	8	NA	NA	NA	NA	NA
nr	85	0	1	val	acc	2048	0.49283748865127563	8	NA	NA	NA	NA	NA
nr	86	0	0	val	acc	512	0.33820655941963196	8	NA	NA	NA	NA	NA
nr	86	0	0	val	acc	1024	0.349677711725235	8	NA	NA	NA	NA	NA
nr	86	0	0	val	acc	2048	0.512541651725769	8	NA	NA	NA	NA	NA
nr	86	0	1	val	acc	512	0.3523175120353699	8	NA	NA	NA	NA	NA
nr	86	0	1	val	acc	1024	0.4018317759037018	8	NA	NA	NA	NA	NA
nr	86	0	1	val	acc	2048	0.5396291613578796	8	NA	NA	NA	NA	NA
nr	87	0	0	val	acc	512	0.33473026752471924	8	NA	NA	NA	NA	NA
nr	87	0	0	val	acc	1024	0.43737760186195374	8	NA	NA	NA	NA	NA
nr	87	0	0	val	acc	2048	0.5219916701316833	8	NA	NA	NA	NA	NA
nr	87	0	1	val	acc	512	0.3692910075187683	8	NA	NA	NA	NA	NA
nr	87	0	1	val	acc	1024	0.37982213497161865	8	NA	NA	NA	NA	NA
nr	87	0	1	val	acc	2048	0.5405375361442566	8	NA	NA	NA	NA	NA
nr	88	0	0	val	acc	512	0.3341408371925354	8	NA	NA	NA	NA	NA
nr	88	0	0	val	acc	1024	0.4291081726551056	8	NA	NA	NA	NA	NA
nr	88	0	0	val	acc	2048	0.5359083414077759	8	NA	NA	NA	NA	NA
nr	88	0	1	val	acc	512	0.3444080948829651	8	NA	NA	NA	NA	NA
nr	88	0	1	val	acc	1024	0.3948555886745453	8	NA	NA	NA	NA	NA
nr	88	0	1	val	acc	2048	0.5100291967391968	8	NA	NA	NA	NA	NA
nr	89	0	0	val	acc	512	0.31115955114364624	8	NA	NA	NA	NA	NA
nr	89	0	0	val	acc	1024	0.3983803689479828	8	NA	NA	NA	NA	NA
nr	89	0	0	val	acc	2048	0.5627999901771545	8	NA	NA	NA	NA	NA
nr	89	0	1	val	acc	512	0.34539729356765747	8	NA	NA	NA	NA	NA
nr	89	0	1	val	acc	1024	0.40625816583633423	8	NA	NA	NA	NA	NA
nr	89	0	1	val	acc	2048	0.5356416702270508	8	NA	NA	NA	NA	NA
nr	90	0	0	val	acc	512	0.34064924716949463	8	NA	NA	NA	NA	NA
nr	90	0	0	val	acc	1024	0.42601582407951355	8	NA	NA	NA	NA	NA
nr	90	0	0	val	acc	2048	0.544029176235199	8	NA	NA	NA	NA	NA
nr	90	0	1	val	acc	512	0.3339833617210388	8	NA	NA	NA	NA	NA
nr	90	0	1	val	acc	1024	0.42186683416366577	8	NA	NA	NA	NA	NA
nr	90	0	1	val	acc	2048	0.5128708481788635	8	NA	NA	NA	NA	NA
nr	91	0	0	val	acc	512	0.3359859585762024	8	NA	NA	NA	NA	NA
nr	91	0	0	val	acc	1024	0.27332326769828796	8	NA	NA	NA	NA	NA
nr	91	0	0	val	acc	2048	0.49410417675971985	8	NA	NA	NA	NA	NA
nr	91	0	1	val	acc	512	0.33297398686408997	8	NA	NA	NA	NA	NA
nr	91	0	1	val	acc	1024	0.3774641156196594	8	NA	NA	NA	NA	NA
nr	91	0	1	val	acc	2048	0.5567874908447266	8	NA	NA	NA	NA	NA
nr	92	0	0	val	acc	512	0.34560322761535645	8	NA	NA	NA	NA	NA
nr	92	0	0	val	acc	1024	0.36717116832733154	8	NA	NA	NA	NA	NA
nr	92	0	0	val	acc	2048	0.5132833123207092	8	NA	NA	NA	NA	NA
nr	92	0	1	val	acc	512	0.3229812681674957	8	NA	NA	NA	NA	NA
nr	92	0	1	val	acc	1024	0.3530474901199341	8	NA	NA	NA	NA	NA
nr	92	0	1	val	acc	2048	0.4831916391849518	8	NA	NA	NA	NA	NA
nr	93	0	0	val	acc	512	0.32633641362190247	8	NA	NA	NA	NA	NA
nr	93	0	0	val	acc	1024	0.34598562121391296	8	NA	NA	NA	NA	NA
nr	93	0	0	val	acc	2048	0.5410458445549011	8	NA	NA	NA	NA	NA
nr	93	0	1	val	acc	512	0.3311651945114136	8	NA	NA	NA	NA	NA
nr	93	0	1	val	acc	1024	0.39141646027565	8	NA	NA	NA	NA	NA
nr	93	0	1	val	acc	2048	0.5289958715438843	8	NA	NA	NA	NA	NA
nr	94	0	0	val	acc	512	0.3415334224700928	8	NA	NA	NA	NA	NA
nr	94	0	0	val	acc	1024	0.40947696566581726	8	NA	NA	NA	NA	NA
nr	94	0	0	val	acc	2048	0.513837456703186	8	NA	NA	NA	NA	NA
nr	94	0	1	val	acc	512	0.3488816022872925	8	NA	NA	NA	NA	NA
nr	94	0	1	val	acc	1024	0.41123533248901367	8	NA	NA	NA	NA	NA
nr	94	0	1	val	acc	2048	0.532212495803833	8	NA	NA	NA	NA	NA
nr	95	0	0	val	acc	512	0.30185723304748535	8	NA	NA	NA	NA	NA
nr	95	0	0	val	acc	1024	0.4347870349884033	8	NA	NA	NA	NA	NA
nr	95	0	0	val	acc	2048	0.5026999711990356	8	NA	NA	NA	NA	NA
nr	95	0	1	val	acc	512	0.35022205114364624	8	NA	NA	NA	NA	NA
nr	95	0	1	val	acc	1024	0.4089384973049164	8	NA	NA	NA	NA	NA
nr	95	0	1	val	acc	2048	0.5463791489601135	8	NA	NA	NA	NA	NA
nr	96	0	0	val	acc	512	0.24043120443820953	8	NA	NA	NA	NA	NA
nr	96	0	0	val	acc	1024	0.43346932530403137	8	NA	NA	NA	NA	NA
nr	96	0	0	val	acc	2048	0.5137458443641663	8	NA	NA	NA	NA	NA
nr	96	0	1	val	acc	512	0.33457687497138977	8	NA	NA	NA	NA	NA
nr	96	0	1	val	acc	1024	0.4029006361961365	8	NA	NA	NA	NA	NA
nr	96	0	1	val	acc	2048	0.5686333179473877	8	NA	NA	NA	NA	NA
nr	97	0	0	val	acc	512	0.3448724150657654	8	NA	NA	NA	NA	NA
nr	97	0	0	val	acc	1024	0.39207327365875244	8	NA	NA	NA	NA	NA
nr	97	0	0	val	acc	2048	0.5289875268936157	8	NA	NA	NA	NA	NA
nr	97	0	1	val	acc	512	0.3563428819179535	8	NA	NA	NA	NA	NA
nr	97	0	1	val	acc	1024	0.4232131242752075	8	NA	NA	NA	NA	NA
nr	97	0	1	val	acc	2048	0.538979172706604	8	NA	NA	NA	NA	NA
nr	98	0	0	val	acc	512	0.3451065719127655	8	NA	NA	NA	NA	NA
nr	98	0	0	val	acc	1024	0.3826085329055786	8	NA	NA	NA	NA	NA
nr	98	0	0	val	acc	2048	0.4977416694164276	8	NA	NA	NA	NA	NA
nr	98	0	1	val	acc	512	0.3035368323326111	8	NA	NA	NA	NA	NA
nr	98	0	1	val	acc	1024	0.4046263098716736	8	NA	NA	NA	NA	NA
nr	98	0	1	val	acc	2048	0.5924291610717773	8	NA	NA	NA	NA	NA
nr	99	0	0	val	acc	512	0.32870638370513916	8	NA	NA	NA	NA	NA
nr	99	0	0	val	acc	1024	0.4018562138080597	8	NA	NA	NA	NA	NA
nr	99	0	0	val	acc	2048	0.5616750121116638	8	NA	NA	NA	NA	NA
nr	99	0	1	val	acc	512	0.3489704430103302	8	NA	NA	NA	NA	NA
nr	99	0	1	val	acc	1024	0.40654781460762024	8	NA	NA	NA	NA	NA
nr	99	0	1	val	acc	2048	0.5687749981880188	8	NA	NA	NA	NA	NA
nr	100	0	0	val	acc	512	0.11419573426246643	8	NA	NA	NA	NA	NA
nr	100	0	0	val	acc	1024	0.4052260220050812	8	NA	NA	NA	NA	NA
nr	100	0	0	val	acc	2048	0.5131999850273132	8	NA	NA	NA	NA	NA
nr	100	0	1	val	acc	512	0.10765503346920013	8	NA	NA	NA	NA	NA
nr	100	0	1	val	acc	1024	0.4153761565685272	8	NA	NA	NA	NA	NA
nr	100	0	1	val	acc	2048	0.5688541531562805	8	NA	NA	NA	NA	NA
nr	101	0	0	val	acc	512	0.1218951940536499	8	NA	NA	NA	NA	NA
nr	101	0	0	val	acc	1024	0.4000653028488159	8	NA	NA	NA	NA	NA
nr	101	0	0	val	acc	2048	0.4912416636943817	8	NA	NA	NA	NA	NA
nr	101	0	1	val	acc	512	0.09004764258861542	8	NA	NA	NA	NA	NA
nr	101	0	1	val	acc	1024	0.3491106629371643	8	NA	NA	NA	NA	NA
nr	101	0	1	val	acc	2048	0.5685749650001526	8	NA	NA	NA	NA	NA
nr	102	0	0	val	acc	512	0.1189114972949028	8	NA	NA	NA	NA	NA
nr	102	0	0	val	acc	1024	0.40769827365875244	8	NA	NA	NA	NA	NA
nr	102	0	0	val	acc	2048	0.5059624910354614	8	NA	NA	NA	NA	NA
nr	102	0	1	val	acc	512	0.10497820377349854	8	NA	NA	NA	NA	NA
nr	102	0	1	val	acc	1024	0.3965853154659271	8	NA	NA	NA	NA	NA
nr	102	0	1	val	acc	2048	0.5401291251182556	8	NA	NA	NA	NA	NA
nr	103	0	0	val	acc	512	0.10184108465909958	8	NA	NA	NA	NA	NA
nr	103	0	0	val	acc	1024	0.38136017322540283	8	NA	NA	NA	NA	NA
nr	103	0	0	val	acc	2048	0.48524999618530273	8	NA	NA	NA	NA	NA
nr	103	0	1	val	acc	512	0.10496204346418381	8	NA	NA	NA	NA	NA
nr	103	0	1	val	acc	1024	0.41635116934776306	8	NA	NA	NA	NA	NA
nr	103	0	1	val	acc	2048	0.5108416676521301	8	NA	NA	NA	NA	NA
nr	104	0	0	val	acc	512	0.1425185650587082	8	NA	NA	NA	NA	NA
nr	104	0	0	val	acc	1024	0.41198188066482544	8	NA	NA	NA	NA	NA
nr	104	0	0	val	acc	2048	0.5005041360855103	8	NA	NA	NA	NA	NA
nr	104	0	1	val	acc	512	0.11931121349334717	8	NA	NA	NA	NA	NA
nr	104	0	1	val	acc	1024	0.39549198746681213	8	NA	NA	NA	NA	NA
nr	104	0	1	val	acc	2048	0.5321166515350342	8	NA	NA	NA	NA	NA
nr	105	0	0	val	acc	512	0.2224927395582199	8	NA	NA	NA	NA	NA
nr	105	0	0	val	acc	1024	0.4227888584136963	8	NA	NA	NA	NA	NA
nr	105	0	0	val	acc	2048	0.5690833330154419	8	NA	NA	NA	NA	NA
nr	105	0	1	val	acc	512	0.14778342843055725	8	NA	NA	NA	NA	NA
nr	105	0	1	val	acc	1024	0.4269215166568756	8	NA	NA	NA	NA	NA
nr	105	0	1	val	acc	2048	0.5684249997138977	8	NA	NA	NA	NA	NA
nr	106	0	0	val	acc	512	0.2483850121498108	8	NA	NA	NA	NA	NA
nr	106	0	0	val	acc	1024	0.42641156911849976	8	NA	NA	NA	NA	NA
nr	106	0	0	val	acc	2048	0.5414708256721497	8	NA	NA	NA	NA	NA
nr	106	0	1	val	acc	512	0.1653827577829361	8	NA	NA	NA	NA	NA
nr	106	0	1	val	acc	1024	0.42789244651794434	8	NA	NA	NA	NA	NA
nr	106	0	1	val	acc	2048	0.5501958131790161	8	NA	NA	NA	NA	NA
nr	107	0	0	val	acc	512	0.3013525605201721	8	NA	NA	NA	NA	NA
nr	107	0	0	val	acc	1024	0.371634304523468	8	NA	NA	NA	NA	NA
nr	107	0	0	val	acc	2048	0.5482000112533569	8	NA	NA	NA	NA	NA
nr	107	0	1	val	acc	512	0.2052406221628189	8	NA	NA	NA	NA	NA
nr	107	0	1	val	acc	1024	0.4207000732421875	8	NA	NA	NA	NA	NA
nr	107	0	1	val	acc	2048	0.5872833132743835	8	NA	NA	NA	NA	NA
nr	108	0	0	val	acc	512	0.2856791019439697	8	NA	NA	NA	NA	NA
nr	108	0	0	val	acc	1024	0.42272767424583435	8	NA	NA	NA	NA	NA
nr	108	0	0	val	acc	2048	0.5569624900817871	8	NA	NA	NA	NA	NA
nr	108	0	1	val	acc	512	0.2306080460548401	8	NA	NA	NA	NA	NA
nr	108	0	1	val	acc	1024	0.44112271070480347	8	NA	NA	NA	NA	NA
nr	108	0	1	val	acc	2048	0.5793583393096924	8	NA	NA	NA	NA	NA
nr	109	0	0	val	acc	512	0.22688953578472137	8	NA	NA	NA	NA	NA
nr	109	0	0	val	acc	1024	0.4416286051273346	8	NA	NA	NA	NA	NA
nr	109	0	0	val	acc	2048	0.56086665391922	8	NA	NA	NA	NA	NA
nr	109	0	1	val	acc	512	0.28432655334472656	8	NA	NA	NA	NA	NA
nr	109	0	1	val	acc	1024	0.40897929668426514	8	NA	NA	NA	NA	NA
nr	109	0	1	val	acc	2048	0.5863541960716248	8	NA	NA	NA	NA	NA
nr	110	0	0	val	acc	512	0.2931120693683624	8	NA	NA	NA	NA	NA
nr	110	0	0	val	acc	1024	0.3909431993961334	8	NA	NA	NA	NA	NA
nr	110	0	0	val	acc	2048	0.5412375330924988	8	NA	NA	NA	NA	NA
nr	110	0	1	val	acc	512	0.3125040531158447	8	NA	NA	NA	NA	NA
nr	110	0	1	val	acc	1024	0.3960019648075104	8	NA	NA	NA	NA	NA
nr	110	0	1	val	acc	2048	0.552970826625824	8	NA	NA	NA	NA	NA
nr	111	0	0	val	acc	512	0.2633115351200104	8	NA	NA	NA	NA	NA
nr	111	0	0	val	acc	1024	0.4000285565853119	8	NA	NA	NA	NA	NA
nr	111	0	0	val	acc	2048	0.5353124737739563	8	NA	NA	NA	NA	NA
nr	111	0	1	val	acc	512	0.30960512161254883	8	NA	NA	NA	NA	NA
nr	111	0	1	val	acc	1024	0.4124184250831604	8	NA	NA	NA	NA	NA
nr	111	0	1	val	acc	2048	0.5192958116531372	8	NA	NA	NA	NA	NA
nr	112	0	0	val	acc	512	0.2802366018295288	8	NA	NA	NA	NA	NA
nr	112	0	0	val	acc	1024	0.4067232310771942	8	NA	NA	NA	NA	NA
nr	112	0	0	val	acc	2048	0.5329750180244446	8	NA	NA	NA	NA	NA
nr	112	0	1	val	acc	512	0.31577035784721375	8	NA	NA	NA	NA	NA
nr	112	0	1	val	acc	1024	0.43366920948028564	8	NA	NA	NA	NA	NA
nr	112	0	1	val	acc	2048	0.5552042126655579	8	NA	NA	NA	NA	NA
nr	113	0	0	val	acc	512	0.31907299160957336	8	NA	NA	NA	NA	NA
nr	113	0	0	val	acc	1024	0.4232008755207062	8	NA	NA	NA	NA	NA
nr	113	0	0	val	acc	2048	0.5368750095367432	8	NA	NA	NA	NA	NA
nr	113	0	1	val	acc	512	0.3329659402370453	8	NA	NA	NA	NA	NA
nr	113	0	1	val	acc	1024	0.4115290641784668	8	NA	NA	NA	NA	NA
nr	113	0	1	val	acc	2048	0.5674875378608704	8	NA	NA	NA	NA	NA
nr	114	0	0	val	acc	512	0.2934633493423462	8	NA	NA	NA	NA	NA
nr	114	0	0	val	acc	1024	0.42298465967178345	8	NA	NA	NA	NA	NA
nr	114	0	0	val	acc	2048	0.5452625155448914	8	NA	NA	NA	NA	NA
nr	114	0	1	val	acc	512	0.3195696175098419	8	NA	NA	NA	NA	NA
nr	114	0	1	val	acc	1024	0.40028148889541626	8	NA	NA	NA	NA	NA
nr	114	0	1	val	acc	2048	0.5701583027839661	8	NA	NA	NA	NA	NA
nr	115	0	0	val	acc	512	0.32340115308761597	8	NA	NA	NA	NA	NA
nr	115	0	0	val	acc	1024	0.4026925563812256	8	NA	NA	NA	NA	NA
nr	115	0	0	val	acc	2048	0.5270749926567078	8	NA	NA	NA	NA	NA
nr	115	0	1	val	acc	512	0.32079699635505676	8	NA	NA	NA	NA	NA
nr	115	0	1	val	acc	1024	0.44937989115715027	8	NA	NA	NA	NA	NA
nr	115	0	1	val	acc	2048	0.5721374750137329	8	NA	NA	NA	NA	NA
nr	116	0	0	val	acc	512	0.35100534558296204	8	NA	NA	NA	NA	NA
nr	116	0	0	val	acc	1024	0.33041366934776306	8	NA	NA	NA	NA	NA
nr	116	0	0	val	acc	2048	0.5191333293914795	8	NA	NA	NA	NA	NA
nr	116	0	1	val	acc	512	0.3228560984134674	8	NA	NA	NA	NA	NA
nr	116	0	1	val	acc	1024	0.4259220063686371	8	NA	NA	NA	NA	NA
nr	116	0	1	val	acc	2048	0.5164124965667725	8	NA	NA	NA	NA	NA
nr	117	0	0	val	acc	512	0.2900637984275818	8	NA	NA	NA	NA	NA
nr	117	0	0	val	acc	1024	0.38162940740585327	8	NA	NA	NA	NA	NA
nr	117	0	0	val	acc	2048	0.5275333523750305	8	NA	NA	NA	NA	NA
nr	117	0	1	val	acc	512	0.3330628275871277	8	NA	NA	NA	NA	NA
nr	117	0	1	val	acc	1024	0.4201737940311432	8	NA	NA	NA	NA	NA
nr	117	0	1	val	acc	2048	0.5384083390235901	8	NA	NA	NA	NA	NA
nr	118	0	0	val	acc	512	0.33353519439697266	8	NA	NA	NA	NA	NA
nr	118	0	0	val	acc	1024	0.43320006132125854	8	NA	NA	NA	NA	NA
nr	118	0	0	val	acc	2048	0.5391333699226379	8	NA	NA	NA	NA	NA
nr	118	0	1	val	acc	512	0.35373061895370483	8	NA	NA	NA	NA	NA
nr	118	0	1	val	acc	1024	0.42499592900276184	8	NA	NA	NA	NA	NA
nr	118	0	1	val	acc	2048	0.5455708503723145	8	NA	NA	NA	NA	NA
nr	119	0	0	val	acc	512	0.2966287136077881	8	NA	NA	NA	NA	NA
nr	119	0	0	val	acc	1024	0.45196637511253357	8	NA	NA	NA	NA	NA
nr	119	0	0	val	acc	2048	0.5464000105857849	8	NA	NA	NA	NA	NA
nr	119	0	1	val	acc	512	0.3398457467556	8	NA	NA	NA	NA	NA
nr	119	0	1	val	acc	1024	0.4124224781990051	8	NA	NA	NA	NA	NA
nr	119	0	1	val	acc	2048	0.5098458528518677	8	NA	NA	NA	NA	NA
nr	120	0	0	val	acc	512	0.2900032103061676	8	NA	NA	NA	NA	NA
nr	120	0	0	val	acc	1024	0.40425097942352295	8	NA	NA	NA	NA	NA
nr	120	0	0	val	acc	2048	0.5170124769210815	8	NA	NA	NA	NA	NA
nr	120	0	1	val	acc	512	0.32155200839042664	8	NA	NA	NA	NA	NA
nr	120	0	1	val	acc	1024	0.4118717312812805	8	NA	NA	NA	NA	NA
nr	120	0	1	val	acc	2048	0.5969125032424927	8	NA	NA	NA	NA	NA
nr	121	0	0	val	acc	512	0.3284681737422943	8	NA	NA	NA	NA	NA
nr	121	0	0	val	acc	1024	0.4602276384830475	8	NA	NA	NA	NA	NA
nr	121	0	0	val	acc	2048	0.5272499918937683	8	NA	NA	NA	NA	NA
nr	121	0	1	val	acc	512	0.31973111629486084	8	NA	NA	NA	NA	NA
nr	121	0	1	val	acc	1024	0.4228948950767517	8	NA	NA	NA	NA	NA
nr	121	0	1	val	acc	2048	0.5355916619300842	8	NA	NA	NA	NA	NA
nr	122	0	0	val	acc	512	0.2880127727985382	8	NA	NA	NA	NA	NA
nr	122	0	0	val	acc	1024	0.4054136872291565	8	NA	NA	NA	NA	NA
nr	122	0	0	val	acc	2048	0.5414624810218811	8	NA	NA	NA	NA	NA
nr	122	0	1	val	acc	512	0.33575180172920227	8	NA	NA	NA	NA	NA
nr	122	0	1	val	acc	1024	0.418346107006073	8	NA	NA	NA	NA	NA
nr	122	0	1	val	acc	2048	0.5474833250045776	8	NA	NA	NA	NA	NA
nr	123	0	0	val	acc	512	0.28264695405960083	8	NA	NA	NA	NA	NA
nr	123	0	0	val	acc	1024	0.39489227533340454	8	NA	NA	NA	NA	NA
nr	123	0	0	val	acc	2048	0.531624972820282	8	NA	NA	NA	NA	NA
nr	123	0	1	val	acc	512	0.3141593933105469	8	NA	NA	NA	NA	NA
nr	123	0	1	val	acc	1024	0.4406617283821106	8	NA	NA	NA	NA	NA
nr	123	0	1	val	acc	2048	0.5610874891281128	8	NA	NA	NA	NA	NA
nr	124	0	0	val	acc	512	0.3574289381504059	8	NA	NA	NA	NA	NA
nr	124	0	0	val	acc	1024	0.45212143659591675	8	NA	NA	NA	NA	NA
nr	124	0	0	val	acc	2048	0.5350333452224731	8	NA	NA	NA	NA	NA
nr	124	0	1	val	acc	512	0.3184875547885895	8	NA	NA	NA	NA	NA
nr	124	0	1	val	acc	1024	0.42460834980010986	8	NA	NA	NA	NA	NA
nr	124	0	1	val	acc	2048	0.5793958306312561	8	NA	NA	NA	NA	NA
nr	125	0	0	val	acc	512	0.31973111629486084	8	NA	NA	NA	NA	NA
nr	125	0	0	val	acc	1024	0.4364311397075653	8	NA	NA	NA	NA	NA
nr	125	0	0	val	acc	2048	0.5316083431243896	8	NA	NA	NA	NA	NA
nr	125	0	1	val	acc	512	0.31099000573158264	8	NA	NA	NA	NA	NA
nr	125	0	1	val	acc	1024	0.41200634837150574	8	NA	NA	NA	NA	NA
nr	125	0	1	val	acc	2048	0.5695083141326904	8	NA	NA	NA	NA	NA
nr	126	0	0	val	acc	512	0.30591487884521484	8	NA	NA	NA	NA	NA
nr	126	0	0	val	acc	1024	0.455185204744339	8	NA	NA	NA	NA	NA
nr	126	0	0	val	acc	2048	0.5284541845321655	8	NA	NA	NA	NA	NA
nr	126	0	1	val	acc	512	0.337011456489563	8	NA	NA	NA	NA	NA
nr	126	0	1	val	acc	1024	0.4121817946434021	8	NA	NA	NA	NA	NA
nr	126	0	1	val	acc	2048	0.564970850944519	8	NA	NA	NA	NA	NA
nr	127	0	0	val	acc	512	0.3249717354774475	8	NA	NA	NA	NA	NA
nr	127	0	0	val	acc	1024	0.43816906213760376	8	NA	NA	NA	NA	NA
nr	127	0	0	val	acc	2048	0.5079874992370605	8	NA	NA	NA	NA	NA
nr	127	0	1	val	acc	512	0.34043118357658386	8	NA	NA	NA	NA	NA
nr	127	0	1	val	acc	1024	0.40738412737846375	8	NA	NA	NA	NA	NA
nr	127	0	1	val	acc	2048	0.5606374740600586	8	NA	NA	NA	NA	NA
nr	128	0	0	val	acc	512	0.33422157168388367	8	NA	NA	NA	NA	NA
nr	128	0	0	val	acc	1024	0.4383648931980133	8	NA	NA	NA	NA	NA
nr	128	0	0	val	acc	2048	0.5118708610534668	8	NA	NA	NA	NA	NA
nr	128	0	1	val	acc	512	0.33158913254737854	8	NA	NA	NA	NA	NA
nr	128	0	1	val	acc	1024	0.4057318866252899	8	NA	NA	NA	NA	NA
nr	128	0	1	val	acc	2048	0.5349500179290771	8	NA	NA	NA	NA	NA
nr	129	0	0	val	acc	512	0.3121689260005951	8	NA	NA	NA	NA	NA
nr	129	0	0	val	acc	1024	0.4136993885040283	8	NA	NA	NA	NA	NA
nr	129	0	0	val	acc	2048	0.5466625094413757	8	NA	NA	NA	NA	NA
nr	129	0	1	val	acc	512	0.313957542181015	8	NA	NA	NA	NA	NA
nr	129	0	1	val	acc	1024	0.4209652543067932	8	NA	NA	NA	NA	NA
nr	129	0	1	val	acc	2048	0.537683367729187	8	NA	NA	NA	NA	NA
nr	130	0	0	val	acc	512	0.2893047332763672	8	NA	NA	NA	NA	NA
nr	130	0	0	val	acc	1024	0.46303850412368774	8	NA	NA	NA	NA	NA
nr	130	0	0	val	acc	2048	0.5509750247001648	8	NA	NA	NA	NA	NA
nr	130	0	1	val	acc	512	0.32556119561195374	8	NA	NA	NA	NA	NA
nr	130	0	1	val	acc	1024	0.4393807053565979	8	NA	NA	NA	NA	NA
nr	130	0	1	val	acc	2048	0.5706916451454163	8	NA	NA	NA	NA	NA
nr	131	0	0	val	acc	512	0.32938066124916077	8	NA	NA	NA	NA	NA
nr	131	0	0	val	acc	1024	0.4574371874332428	8	NA	NA	NA	NA	NA
nr	131	0	0	val	acc	2048	0.5620583295822144	8	NA	NA	NA	NA	NA
nr	131	0	1	val	acc	512	0.3334948420524597	8	NA	NA	NA	NA	NA
nr	131	0	1	val	acc	1024	0.39722177386283875	8	NA	NA	NA	NA	NA
nr	131	0	1	val	acc	2048	0.5916875004768372	8	NA	NA	NA	NA	NA
nr	132	0	0	val	acc	512	0.36187422275543213	8	NA	NA	NA	NA	NA
nr	132	0	0	val	acc	1024	0.46494370698928833	8	NA	NA	NA	NA	NA
nr	132	0	0	val	acc	2048	0.5610874891281128	8	NA	NA	NA	NA	NA
nr	132	0	1	val	acc	512	0.31608930230140686	8	NA	NA	NA	NA	NA
nr	132	0	1	val	acc	1024	0.41993311047554016	8	NA	NA	NA	NA	NA
nr	132	0	1	val	acc	2048	0.5806249976158142	8	NA	NA	NA	NA	NA
nr	133	0	0	val	acc	512	0.3494105339050293	8	NA	NA	NA	NA	NA
nr	133	0	0	val	acc	1024	0.42483678460121155	8	NA	NA	NA	NA	NA
nr	133	0	0	val	acc	2048	0.5538333058357239	8	NA	NA	NA	NA	NA
nr	133	0	1	val	acc	512	0.3486272394657135	8	NA	NA	NA	NA	NA
nr	133	0	1	val	acc	1024	0.42594239115715027	8	NA	NA	NA	NA	NA
nr	133	0	1	val	acc	2048	0.5619999766349792	8	NA	NA	NA	NA	NA
nr	134	0	0	val	acc	512	0.32542797923088074	8	NA	NA	NA	NA	NA
nr	134	0	0	val	acc	1024	0.44637319445610046	8	NA	NA	NA	NA	NA
nr	134	0	0	val	acc	2048	0.501379132270813	8	NA	NA	NA	NA	NA
nr	134	0	1	val	acc	512	0.3358284831047058	8	NA	NA	NA	NA	NA
nr	134	0	1	val	acc	1024	0.4312540888786316	8	NA	NA	NA	NA	NA
nr	134	0	1	val	acc	2048	0.5522624850273132	8	NA	NA	NA	NA	NA
nr	135	0	0	val	acc	512	0.29409724473953247	8	NA	NA	NA	NA	NA
nr	135	0	0	val	acc	1024	0.42745593190193176	8	NA	NA	NA	NA	NA
nr	135	0	0	val	acc	2048	0.5537958145141602	8	NA	NA	NA	NA	NA
nr	135	0	1	val	acc	512	0.34989503026008606	8	NA	NA	NA	NA	NA
nr	135	0	1	val	acc	1024	0.4383118748664856	8	NA	NA	NA	NA	NA
nr	135	0	1	val	acc	2048	0.5608708262443542	8	NA	NA	NA	NA	NA
nr	136	0	0	val	acc	512	0.3459988832473755	8	NA	NA	NA	NA	NA
nr	136	0	0	val	acc	1024	0.4060174524784088	8	NA	NA	NA	NA	NA
nr	136	0	0	val	acc	2048	0.5347083210945129	8	NA	NA	NA	NA	NA
nr	136	0	1	val	acc	512	0.32168522477149963	8	NA	NA	NA	NA	NA
nr	136	0	1	val	acc	1024	0.43205368518829346	8	NA	NA	NA	NA	NA
nr	136	0	1	val	acc	2048	0.5413374900817871	8	NA	NA	NA	NA	NA
nr	137	0	0	val	acc	512	0.35889050364494324	8	NA	NA	NA	NA	NA
nr	137	0	0	val	acc	1024	0.43096035718917847	8	NA	NA	NA	NA	NA
nr	137	0	0	val	acc	2048	0.5780041217803955	8	NA	NA	NA	NA	NA
nr	137	0	1	val	acc	512	0.2761870324611664	8	NA	NA	NA	NA	NA
nr	137	0	1	val	acc	1024	0.39897191524505615	8	NA	NA	NA	NA	NA
nr	137	0	1	val	acc	2048	0.5829416513442993	8	NA	NA	NA	NA	NA
nr	138	0	0	val	acc	512	0.3420906066894531	8	NA	NA	NA	NA	NA
nr	138	0	0	val	acc	1024	0.4069884121417999	8	NA	NA	NA	NA	NA
nr	138	0	0	val	acc	2048	0.5626125335693359	8	NA	NA	NA	NA	NA
nr	138	0	1	val	acc	512	0.33069688081741333	8	NA	NA	NA	NA	NA
nr	138	0	1	val	acc	1024	0.41284677386283875	8	NA	NA	NA	NA	NA
nr	138	0	1	val	acc	2048	0.5737500190734863	8	NA	NA	NA	NA	NA
nr	139	0	0	val	acc	512	0.3395066261291504	8	NA	NA	NA	NA	NA
nr	139	0	0	val	acc	1024	0.43426892161369324	8	NA	NA	NA	NA	NA
nr	139	0	0	val	acc	2048	0.5826083421707153	8	NA	NA	NA	NA	NA
nr	139	0	1	val	acc	512	0.3339914381504059	8	NA	NA	NA	NA	NA
nr	139	0	1	val	acc	1024	0.3965241312980652	8	NA	NA	NA	NA	NA
nr	139	0	1	val	acc	2048	0.5623916983604431	8	NA	NA	NA	NA	NA
nr	140	0	0	val	acc	512	0.3440810739994049	8	NA	NA	NA	NA	NA
nr	140	0	0	val	acc	1024	0.4586610794067383	8	NA	NA	NA	NA	NA
nr	140	0	0	val	acc	2048	0.5952833294868469	8	NA	NA	NA	NA	NA
nr	140	0	1	val	acc	512	0.3481023907661438	8	NA	NA	NA	NA	NA
nr	140	0	1	val	acc	1024	0.4217362701892853	8	NA	NA	NA	NA	NA
nr	140	0	1	val	acc	2048	0.5269250273704529	8	NA	NA	NA	NA	NA
nr	141	0	0	val	acc	512	0.33457687497138977	8	NA	NA	NA	NA	NA
nr	141	0	0	val	acc	1024	0.4546426236629486	8	NA	NA	NA	NA	NA
nr	141	0	0	val	acc	2048	0.55410003662109375	8	NA	NA	NA	NA	NA
nr	141	0	1	val	acc	512	0.3512677848339081	8	NA	NA	NA	NA	NA
nr	141	0	1	val	acc	1024	0.4110639691352844	8	NA	NA	NA	NA	NA
nr	141	0	1	val	acc	2048	0.5568541884422302	8	NA	NA	NA	NA	NA
nr	142	0	0	val	acc	512	0.33771398663520813	8	NA	NA	NA	NA	NA
nr	142	0	0	val	acc	1024	0.4543570578098297	8	NA	NA	NA	NA	NA
nr	142	0	0	val	acc	2048	0.5741875171661377	8	NA	NA	NA	NA	NA
nr	142	0	1	val	acc	512	0.31543925404548645	8	NA	NA	NA	NA	NA
nr	142	0	1	val	acc	1024	0.40330860018730164	8	NA	NA	NA	NA	NA
nr	142	0	1	val	acc	2048	0.5810375213623047	8	NA	NA	NA	NA	NA
nr	143	0	0	val	acc	512	0.34764614701271057	8	NA	NA	NA	NA	NA
nr	143	0	0	val	acc	1024	0.4485843777656555	8	NA	NA	NA	NA	NA
nr	143	0	0	val	acc	2048	0.5539667010307312	8	NA	NA	NA	NA	NA
nr	143	0	1	val	acc	512	0.334911972284317	8	NA	NA	NA	NA	NA
nr	143	0	1	val	acc	1024	0.41008079051971436	8	NA	NA	NA	NA	NA
nr	143	0	1	val	acc	2048	0.5607333183288574	8	NA	NA	NA	NA	NA
nr	144	0	0	val	acc	512	0.34747254848480225	8	NA	NA	NA	NA	NA
nr	144	0	0	val	acc	1024	0.4487026631832123	8	NA	NA	NA	NA	NA
nr	144	0	0	val	acc	2048	0.5478458404541016	8	NA	NA	NA	NA	NA
nr	144	0	1	val	acc	512	0.300516813993454	8	NA	NA	NA	NA	NA
nr	144	0	1	val	acc	1024	0.4102439880371094	8	NA	NA	NA	NA	NA
nr	144	0	1	val	acc	2048	0.605329155921936	8	NA	NA	NA	NA	NA
nr	145	0	0	val	acc	512	0.3317789137363434	8	NA	NA	NA	NA	NA
nr	145	0	0	val	acc	1024	0.42638298869132996	8	NA	NA	NA	NA	NA
nr	145	0	0	val	acc	2048	0.5749416351318359	8	NA	NA	NA	NA	NA
nr	145	0	1	val	acc	512	0.34809836745262146	8	NA	NA	NA	NA	NA
nr	145	0	1	val	acc	1024	0.41880303621292114	8	NA	NA	NA	NA	NA
nr	145	0	1	val	acc	2048	0.5814666748046875	8	NA	NA	NA	NA	NA
nr	146	0	0	val	acc	512	0.30798208713531494	8	NA	NA	NA	NA	NA
nr	146	0	0	val	acc	1024	0.4466465413570404	8	NA	NA	NA	NA	NA
nr	146	0	0	val	acc	2048	0.5729750394821167	8	NA	NA	NA	NA	NA
nr	146	0	1	val	acc	512	0.33456477522850037	8	NA	NA	NA	NA	NA
nr	146	0	1	val	acc	1024	0.4464344084262848	8	NA	NA	NA	NA	NA
nr	146	0	1	val	acc	2048	0.5681291222572327	8	NA	NA	NA	NA	NA
nr	147	0	0	val	acc	512	0.3684471845626831	8	NA	NA	NA	NA	NA
nr	147	0	0	val	acc	1024	0.4499428868293762	8	NA	NA	NA	NA	NA
nr	147	0	0	val	acc	2048	0.5609999895095825	8	NA	NA	NA	NA	NA
nr	147	0	1	val	acc	512	0.33420541882514954	8	NA	NA	NA	NA	NA
nr	147	0	1	val	acc	1024	0.4305278956890106	8	NA	NA	NA	NA	NA
nr	147	0	1	val	acc	2048	0.5829083323478699	8	NA	NA	NA	NA	NA
nr	148	0	0	val	acc	512	0.3265261650085449	8	NA	NA	NA	NA	NA
nr	148	0	0	val	acc	1024	0.4322250485420227	8	NA	NA	NA	NA	NA
nr	148	0	0	val	acc	2048	0.5687791705131531	8	NA	NA	NA	NA	NA
nr	148	0	1	val	acc	512	0.330656498670578	8	NA	NA	NA	NA	NA
nr	148	0	1	val	acc	1024	0.436194509267807	8	NA	NA	NA	NA	NA
nr	148	0	1	val	acc	2048	0.580133318901062	8	NA	NA	NA	NA	NA
nr	149	0	0	val	acc	512	0.3499031066894531	8	NA	NA	NA	NA	NA
nr	149	0	0	val	acc	1024	0.4636055827140808	8	NA	NA	NA	NA	NA
nr	149	0	0	val	acc	2048	0.5191041827201843	8	NA	NA	NA	NA	NA
nr	149	0	1	val	acc	512	0.3312944173812866	8	NA	NA	NA	NA	NA
nr	149	0	1	val	acc	1024	0.4393766224384308	8	NA	NA	NA	NA	NA
nr	149	0	1	val	acc	2048	0.5874541997909546	8	NA	NA	NA	NA	NA
nr	150	0	0	val	acc	512	0.36027535796165466	8	NA	NA	NA	NA	NA
nr	150	0	0	val	acc	1024	0.41294875741004944	8	NA	NA	NA	NA	NA
nr	150	0	0	val	acc	2048	0.5603249669075012	8	NA	NA	NA	NA	NA
nr	150	0	1	val	acc	512	0.3524911105632782	8	NA	NA	NA	NA	NA
nr	150	0	1	val	acc	1024	0.4186602532863617	8	NA	NA	NA	NA	NA
nr	150	0	1	val	acc	2048	0.5497333407402039	8	NA	NA	NA	NA	NA
nr	151	0	0	val	acc	512	0.3481064438819885	8	NA	NA	NA	NA	NA
nr	151	0	0	val	acc	1024	0.42766401171684265	8	NA	NA	NA	NA	NA
nr	151	0	0	val	acc	2048	0.5523999929428101	8	NA	NA	NA	NA	NA
nr	151	0	1	val	acc	512	0.3297520875930786	8	NA	NA	NA	NA	NA
nr	151	0	1	val	acc	1024	0.4141196310520172	8	NA	NA	NA	NA	NA
nr	151	0	1	val	acc	2048	0.5796499848365784	8	NA	NA	NA	NA	NA
nr	152	0	0	val	acc	512	0.2702075242996216	8	NA	NA	NA	NA	NA
nr	152	0	0	val	acc	1024	0.45128509402275085	8	NA	NA	NA	NA	NA
nr	152	0	0	val	acc	2048	0.5186291337013245	8	NA	NA	NA	NA	NA
nr	152	0	1	val	acc	512	0.310004860162735	8	NA	NA	NA	NA	NA
nr	152	0	1	val	acc	1024	0.4133037030696869	8	NA	NA	NA	NA	NA
nr	152	0	1	val	acc	2048	0.5864124894142151	8	NA	NA	NA	NA	NA
nr	153	0	0	val	acc	512	0.3483486771583557	8	NA	NA	NA	NA	NA
nr	153	0	0	val	acc	1024	0.44388869404792786	8	NA	NA	NA	NA	NA
nr	153	0	0	val	acc	2048	0.5398125052452087	8	NA	NA	NA	NA	NA
nr	153	0	1	val	acc	512	0.321854829788208	8	NA	NA	NA	NA	NA
nr	153	0	1	val	acc	1024	0.4319068491458893	8	NA	NA	NA	NA	NA
nr	153	0	1	val	acc	2048	0.5606458187103271	8	NA	NA	NA	NA	NA
nr	154	0	0	val	acc	512	0.30650031566619873	8	NA	NA	NA	NA	NA
nr	154	0	0	val	acc	1024	0.412883460521698	8	NA	NA	NA	NA	NA
nr	154	0	0	val	acc	2048	0.5691333413124084	8	NA	NA	NA	NA	NA
nr	154	0	1	val	acc	512	0.35723915696144104	8	NA	NA	NA	NA	NA
nr	154	0	1	val	acc	1024	0.41164734959602356	8	NA	NA	NA	NA	NA
nr	154	0	1	val	acc	2048	0.5791999697685242	8	NA	NA	NA	NA	NA
nr	155	0	0	val	acc	512	0.352285236120224	8	NA	NA	NA	NA	NA
nr	155	0	0	val	acc	1024	0.47145479917526245	8	NA	NA	NA	NA	NA
nr	155	0	0	val	acc	2048	0.5844958424568176	8	NA	NA	NA	NA	NA
nr	155	0	1	val	acc	512	0.35445332527160645	8	NA	NA	NA	NA	NA
nr	155	0	1	val	acc	1024	0.4510607123374939	8	NA	NA	NA	NA	NA
nr	155	0	1	val	acc	2048	0.5702458620071411	8	NA	NA	NA	NA	NA
nr	156	0	0	val	acc	512	0.3682170510292053	8	NA	NA	NA	NA	NA
nr	156	0	0	val	acc	1024	0.44459855556488037	8	NA	NA	NA	NA	NA
nr	156	0	0	val	acc	2048	0.5778999924659729	8	NA	NA	NA	NA	NA
nr	156	0	1	val	acc	512	0.3442304730415344	8	NA	NA	NA	NA	NA
nr	156	0	1	val	acc	1024	0.4193456172943115	8	NA	NA	NA	NA	NA
nr	156	0	1	val	acc	2048	0.5786250233650208	8	NA	NA	NA	NA	NA
nr	157	0	0	val	acc	512	0.3489098846912384	8	NA	NA	NA	NA	NA
nr	157	0	0	val	acc	1024	0.42554667592048645	8	NA	NA	NA	NA	NA
nr	157	0	0	val	acc	2048	0.568850040435791	8	NA	NA	NA	NA	NA
nr	157	0	1	val	acc	512	0.35588258504867554	8	NA	NA	NA	NA	NA
nr	157	0	1	val	acc	1024	0.4262973368167877	8	NA	NA	NA	NA	NA
nr	157	0	1	val	acc	2048	0.5573624968528748	8	NA	NA	NA	NA	NA
nr	158	0	0	val	acc	512	0.3571140170097351	8	NA	NA	NA	NA	NA
nr	158	0	0	val	acc	1024	0.4375448524951935	8	NA	NA	NA	NA	NA
nr	158	0	0	val	acc	2048	0.5730124711990356	8	NA	NA	NA	NA	NA
nr	158	0	1	val	acc	512	0.35727953910827637	8	NA	NA	NA	NA	NA
nr	158	0	1	val	acc	1024	0.41373613476753235	8	NA	NA	NA	NA	NA
nr	158	0	1	val	acc	2048	0.5809541940689087	8	NA	NA	NA	NA	NA
nr	159	0	0	val	acc	512	0.33072513341903687	8	NA	NA	NA	NA	NA
nr	159	0	0	val	acc	1024	0.416171669960022	8	NA	NA	NA	NA	NA
nr	159	0	0	val	acc	2048	0.5526583194732666	8	NA	NA	NA	NA	NA
nr	159	0	1	val	acc	512	0.35455021262168884	8	NA	NA	NA	NA	NA
nr	159	0	1	val	acc	1024	0.4376509487628937	8	NA	NA	NA	NA	NA
nr	159	0	1	val	acc	2048	0.5777666568756104	8	NA	NA	NA	NA	NA
nr	160	0	0	val	acc	512	0.3097625970840454	8	NA	NA	NA	NA	NA
nr	160	0	0	val	acc	1024	0.42415958642959595	8	NA	NA	NA	NA	NA
nr	160	0	0	val	acc	2048	0.5843291878700256	8	NA	NA	NA	NA	NA
nr	160	0	1	val	acc	512	0.3516997992992401	8	NA	NA	NA	NA	NA
nr	160	0	1	val	acc	1024	0.3821638226509094	8	NA	NA	NA	NA	NA
nr	160	0	1	val	acc	2048	0.5945583581924438	8	NA	NA	NA	NA	NA
nr	161	0	0	val	acc	512	0.33304667472839355	8	NA	NA	NA	NA	NA
nr	161	0	0	val	acc	1024	0.3818374574184418	8	NA	NA	NA	NA	NA
nr	161	0	0	val	acc	2048	0.5742042064666748	8	NA	NA	NA	NA	NA
nr	161	0	1	val	acc	512	0.347920686006546	8	NA	NA	NA	NA	NA
nr	161	0	1	val	acc	1024	0.4359048902988434	8	NA	NA	NA	NA	NA
nr	161	0	1	val	acc	2048	0.6121833324432373	8	NA	NA	NA	NA	NA
nr	162	0	0	val	acc	512	0.37051841616630554	8	NA	NA	NA	NA	NA
nr	162	0	0	val	acc	1024	0.42008402943611145	8	NA	NA	NA	NA	NA
nr	162	0	0	val	acc	2048	0.5467583537101746	8	NA	NA	NA	NA	NA
nr	162	0	1	val	acc	512	0.33068475127220154	8	NA	NA	NA	NA	NA
nr	162	0	1	val	acc	1024	0.4284636080265045	8	NA	NA	NA	NA	NA
nr	162	0	1	val	acc	2048	0.5993624925613403	8	NA	NA	NA	NA	NA
nr	163	0	0	val	acc	512	0.3455870449542999	8	NA	NA	NA	NA	NA
nr	163	0	0	val	acc	1024	0.45117899775505066	8	NA	NA	NA	NA	NA
nr	163	0	0	val	acc	2048	0.5374249815940857	8	NA	NA	NA	NA	NA
nr	163	0	1	val	acc	512	0.31821706891059875	8	NA	NA	NA	NA	NA
nr	163	0	1	val	acc	1024	0.44924527406692505	8	NA	NA	NA	NA	NA
nr	163	0	1	val	acc	2048	0.5872166752815247	8	NA	NA	NA	NA	NA
nr	164	0	0	val	acc	512	0.354227215051651	8	NA	NA	NA	NA	NA
nr	164	0	0	val	acc	1024	0.4505874514579773	8	NA	NA	NA	NA	NA
nr	164	0	0	val	acc	2048	0.5388582944869995	8	NA	NA	NA	NA	NA
nr	164	0	1	val	acc	512	0.34716567397117615	8	NA	NA	NA	NA	NA
nr	164	0	1	val	acc	1024	0.44187745451927185	8	NA	NA	NA	NA	NA
nr	164	0	1	val	acc	2048	0.5987666845321655	8	NA	NA	NA	NA	NA
nr	165	0	0	val	acc	512	0.32497578859329224	8	NA	NA	NA	NA	NA
nr	165	0	0	val	acc	1024	0.45685380697250366	8	NA	NA	NA	NA	NA
nr	165	0	0	val	acc	2048	0.5616875290870667	8	NA	NA	NA	NA	NA
nr	165	0	1	val	acc	512	0.30411821603775024	8	NA	NA	NA	NA	NA
nr	165	0	1	val	acc	1024	0.4221973121166229	8	NA	NA	NA	NA	NA
nr	165	0	1	val	acc	2048	0.5782625079154968	8	NA	NA	NA	NA	NA
nr	166	0	0	val	acc	512	0.3545825183391571	8	NA	NA	NA	NA	NA
nr	166	0	0	val	acc	1024	0.4615902304649353	8	NA	NA	NA	NA	NA
nr	166	0	0	val	acc	2048	0.5525916814804077	8	NA	NA	NA	NA	NA
nr	166	0	1	val	acc	512	0.34585756063461304	8	NA	NA	NA	NA	NA
nr	166	0	1	val	acc	1024	0.44832736253738403	8	NA	NA	NA	NA	NA
nr	166	0	1	val	acc	2048	0.5894333720207214	8	NA	NA	NA	NA	NA
nr	167	0	0	val	acc	512	0.34160205721855164	8	NA	NA	NA	NA	NA
nr	167	0	0	val	acc	1024	0.4524681866168976	8	NA	NA	NA	NA	NA
nr	167	0	0	val	acc	2048	0.5492458343505859	8	NA	NA	NA	NA	NA
nr	167	0	1	val	acc	512	0.33166182041168213	8	NA	NA	NA	NA	NA
nr	167	0	1	val	acc	1024	0.45802873373031616	8	NA	NA	NA	NA	NA
nr	167	0	1	val	acc	2048	0.596666693687439	8	NA	NA	NA	NA	NA
nr	168	0	0	val	acc	512	0.3529917895793915	8	NA	NA	NA	NA	NA
nr	168	0	0	val	acc	1024	0.4268440008163452	8	NA	NA	NA	NA	NA
nr	168	0	0	val	acc	2048	0.5712167024612427	8	NA	NA	NA	NA	NA
nr	168	0	1	val	acc	512	0.33595767617225647	8	NA	NA	NA	NA	NA
nr	168	0	1	val	acc	1024	0.45434483885765076	8	NA	NA	NA	NA	NA
nr	168	0	1	val	acc	2048	0.5988541841506958	8	NA	NA	NA	NA	NA
nr	169	0	0	val	acc	512	0.3332848846912384	8	NA	NA	NA	NA	NA
nr	169	0	0	val	acc	1024	0.41733843088150024	8	NA	NA	NA	NA	NA
nr	169	0	0	val	acc	2048	0.5737957954406738	8	NA	NA	NA	NA	NA
nr	169	0	1	val	acc	512	0.32978036999702454	8	NA	NA	NA	NA	NA
nr	169	0	1	val	acc	1024	0.4368513226509094	8	NA	NA	NA	NA	NA
nr	169	0	1	val	acc	2048	0.5667791962623596	8	NA	NA	NA	NA	NA
nr	170	0	0	val	acc	512	0.3644985556602478	8	NA	NA	NA	NA	NA
nr	170	0	0	val	acc	1024	0.4439294934272766	8	NA	NA	NA	NA	NA
nr	170	0	0	val	acc	2048	0.5696250200271606	8	NA	NA	NA	NA	NA
nr	170	0	1	val	acc	512	0.32720041275024414	8	NA	NA	NA	NA	NA
nr	170	0	1	val	acc	1024	0.4489760100841522	8	NA	NA	NA	NA	NA
nr	170	0	1	val	acc	2048	0.5774875283241272	8	NA	NA	NA	NA	NA
nr	171	0	0	val	acc	512	0.3423691689968109	8	NA	NA	NA	NA	NA
nr	171	0	0	val	acc	1024	0.41848888993263245	8	NA	NA	NA	NA	NA
nr	171	0	0	val	acc	2048	0.5612583160400391	8	NA	NA	NA	NA	NA
nr	171	0	1	val	acc	512	0.3393370509147644	8	NA	NA	NA	NA	NA
nr	171	0	1	val	acc	1024	0.43748366832733154	8	NA	NA	NA	NA	NA
nr	171	0	1	val	acc	2048	0.5644833445549011	8	NA	NA	NA	NA	NA
nr	172	0	0	val	acc	512	0.31684431433677673	8	NA	NA	NA	NA	NA
nr	172	0	0	val	acc	1024	0.46149230003356934	8	NA	NA	NA	NA	NA
nr	172	0	0	val	acc	2048	0.5833791494369507	8	NA	NA	NA	NA	NA
nr	172	0	1	val	acc	512	0.320227712392807	8	NA	NA	NA	NA	NA
nr	172	0	1	val	acc	1024	0.4585305154323578	8	NA	NA	NA	NA	NA
nr	172	0	1	val	acc	2048	0.5835458040237427	8	NA	NA	NA	NA	NA
nr	173	0	0	val	acc	512	0.2850411832332611	8	NA	NA	NA	NA	NA
nr	173	0	0	val	acc	1024	0.4582775831222534	8	NA	NA	NA	NA	NA
nr	173	0	0	val	acc	2048	0.5852624773979187	8	NA	NA	NA	NA	NA
nr	173	0	1	val	acc	512	0.3330264985561371	8	NA	NA	NA	NA	NA
nr	173	0	1	val	acc	1024	0.44788268208503723	8	NA	NA	NA	NA	NA
nr	173	0	1	val	acc	2048	0.5919333696365356	8	NA	NA	NA	NA	NA
nr	174	0	0	val	acc	512	0.32830265164375305	8	NA	NA	NA	NA	NA
nr	174	0	0	val	acc	1024	0.45282718539237976	8	NA	NA	NA	NA	NA
nr	174	0	0	val	acc	2048	0.5863291621208191	8	NA	NA	NA	NA	NA
nr	174	0	1	val	acc	512	0.3328569233417511	8	NA	NA	NA	NA	NA
nr	174	0	1	val	acc	1024	0.4288307726383209	8	NA	NA	NA	NA	NA
nr	174	0	1	val	acc	2048	0.5976541638374329	8	NA	NA	NA	NA	NA
nr	175	0	0	val	acc	512	0.349596232175827	8	NA	NA	NA	NA	NA
nr	175	0	0	val	acc	1024	0.4390176236629486	8	NA	NA	NA	NA	NA
nr	175	0	0	val	acc	2048	0.5767541527748108	8	NA	NA	NA	NA	NA
nr	175	0	1	val	acc	512	0.34365713596343994	8	NA	NA	NA	NA	NA
nr	175	0	1	val	acc	1024	0.4441130757331848	8	NA	NA	NA	NA	NA
nr	175	0	1	val	acc	2048	0.5774208307266235	8	NA	NA	NA	NA	NA
nr	176	0	0	val	acc	512	0.37690970301628113	8	NA	NA	NA	NA	NA
nr	176	0	0	val	acc	1024	0.40430399775505066	8	NA	NA	NA	NA	NA
nr	176	0	0	val	acc	2048	0.5637916922569275	8	NA	NA	NA	NA	NA
nr	176	0	1	val	acc	512	0.33851340413093567	8	NA	NA	NA	NA	NA
nr	176	0	1	val	acc	1024	0.46521705389022827	8	NA	NA	NA	NA	NA
nr	176	0	1	val	acc	2048	0.5532083511352539	8	NA	NA	NA	NA	NA
nr	177	0	0	val	acc	512	0.36198726296424866	8	NA	NA	NA	NA	NA
nr	177	0	0	val	acc	1024	0.41794222593307495	8	NA	NA	NA	NA	NA
nr	177	0	0	val	acc	2048	0.5695750117301941	8	NA	NA	NA	NA	NA
nr	177	0	1	val	acc	512	0.34458979964256287	8	NA	NA	NA	NA	NA
nr	177	0	1	val	acc	1024	0.4563397467136383	8	NA	NA	NA	NA	NA
nr	177	0	1	val	acc	2048	0.5778458118438721	8	NA	NA	NA	NA	NA
nr	178	0	0	val	acc	512	0.342244029045105	8	NA	NA	NA	NA	NA
nr	178	0	0	val	acc	1024	0.4080736041069031	8	NA	NA	NA	NA	NA
nr	178	0	0	val	acc	2048	0.5683125257492065	8	NA	NA	NA	NA	NA
nr	178	0	1	val	acc	512	0.3503795266151428	8	NA	NA	NA	NA	NA
nr	178	0	1	val	acc	1024	0.4133853018283844	8	NA	NA	NA	NA	NA
nr	178	0	1	val	acc	2048	0.6147291660308838	8	NA	NA	NA	NA	NA
nr	179	0	0	val	acc	512	0.353407621383667	8	NA	NA	NA	NA	NA
nr	179	0	0	val	acc	1024	0.43805480003356934	8	NA	NA	NA	NA	NA
nr	179	0	0	val	acc	2048	0.5811499953269958	8	NA	NA	NA	NA	NA
nr	179	0	1	val	acc	512	0.35165536403656006	8	NA	NA	NA	NA	NA
nr	179	0	1	val	acc	1024	0.39696475863456726	8	NA	NA	NA	NA	NA
nr	179	0	1	val	acc	2048	0.6072999835014343	8	NA	NA	NA	NA	NA
nr	180	0	0	val	acc	512	0.36313387751579285	8	NA	NA	NA	NA	NA
nr	180	0	0	val	acc	1024	0.44616106152534485	8	NA	NA	NA	NA	NA
nr	180	0	0	val	acc	2048	0.5612416863441467	8	NA	NA	NA	NA	NA
nr	180	0	1	val	acc	512	0.3473433554172516	8	NA	NA	NA	NA	NA
nr	180	0	1	val	acc	1024	0.4440314769744873	8	NA	NA	NA	NA	NA
nr	180	0	1	val	acc	2048	0.5892458558082581	8	NA	NA	NA	NA	NA
nr	181	0	0	val	acc	512	0.36448240280151367	8	NA	NA	NA	NA	NA
nr	181	0	0	val	acc	1024	0.44939619302749634	8	NA	NA	NA	NA	NA
nr	181	0	0	val	acc	2048	0.5712916851043701	8	NA	NA	NA	NA	NA
nr	181	0	1	val	acc	512	0.3450339138507843	8	NA	NA	NA	NA	NA
nr	181	0	1	val	acc	1024	0.42983028292655945	8	NA	NA	NA	NA	NA
nr	181	0	1	val	acc	2048	0.5729624629020691	8	NA	NA	NA	NA	NA
nr	182	0	0	val	acc	512	0.3136345446109772	8	NA	NA	NA	NA	NA
nr	182	0	0	val	acc	1024	0.45499756932258606	8	NA	NA	NA	NA	NA
nr	182	0	0	val	acc	2048	0.5788958072662354	8	NA	NA	NA	NA	NA
nr	182	0	1	val	acc	512	0.33374515175819397	8	NA	NA	NA	NA	NA
nr	182	0	1	val	acc	1024	0.45530760288238525	8	NA	NA	NA	NA	NA
nr	182	0	1	val	acc	2048	0.5802208185195923	8	NA	NA	NA	NA	NA
nr	183	0	0	val	acc	512	0.34142038226127625	8	NA	NA	NA	NA	NA
nr	183	0	0	val	acc	1024	0.4575636386871338	8	NA	NA	NA	NA	NA
nr	183	0	0	val	acc	2048	0.5700792074203491	8	NA	NA	NA	NA	NA
nr	183	0	1	val	acc	512	0.32618701457977295	8	NA	NA	NA	NA	NA
nr	183	0	1	val	acc	1024	0.4272356629371643	8	NA	NA	NA	NA	NA
nr	183	0	1	val	acc	2048	0.5759125351905823	8	NA	NA	NA	NA	NA
nr	184	0	0	val	acc	512	0.36511221528053284	8	NA	NA	NA	NA	NA
nr	184	0	0	val	acc	1024	0.4490005075931549	8	NA	NA	NA	NA	NA
nr	184	0	0	val	acc	2048	0.5465624928474426	8	NA	NA	NA	NA	NA
nr	184	0	1	val	acc	512	0.3058502972126007	8	NA	NA	NA	NA	NA
nr	184	0	1	val	acc	1024	0.42167919874191284	8	NA	NA	NA	NA	NA
nr	184	0	1	val	acc	2048	0.5896958708763123	8	NA	NA	NA	NA	NA
nr	185	0	0	val	acc	512	0.3676396906375885	8	NA	NA	NA	NA	NA
nr	185	0	0	val	acc	1024	0.4465404450893402	8	NA	NA	NA	NA	NA
nr	185	0	0	val	acc	2048	0.5812041759490967	8	NA	NA	NA	NA	NA
nr	185	0	1	val	acc	512	0.33518654108047485	8	NA	NA	NA	NA	NA
nr	185	0	1	val	acc	1024	0.41793814301490784	8	NA	NA	NA	NA	NA
nr	185	0	1	val	acc	2048	0.5614624619483948	8	NA	NA	NA	NA	NA
nr	186	0	0	val	acc	512	0.38086241483688354	8	NA	NA	NA	NA	NA
nr	186	0	0	val	acc	1024	0.45054665207862854	8	NA	NA	NA	NA	NA
nr	186	0	0	val	acc	2048	0.5311083197593689	8	NA	NA	NA	NA	NA
nr	186	0	1	val	acc	512	0.3181241750717163	8	NA	NA	NA	NA	NA
nr	186	0	1	val	acc	1024	0.4221687316894531	8	NA	NA	NA	NA	NA
nr	186	0	1	val	acc	2048	0.6051499843597412	8	NA	NA	NA	NA	NA
nr	187	0	0	val	acc	512	0.38194042444229126	8	NA	NA	NA	NA	NA
nr	187	0	0	val	acc	1024	0.43184155225753784	8	NA	NA	NA	NA	NA
nr	187	0	0	val	acc	2048	0.556191623210907	8	NA	NA	NA	NA	NA
nr	187	0	1	val	acc	512	0.3526606857776642	8	NA	NA	NA	NA	NA
nr	187	0	1	val	acc	1024	0.44790711998939514	8	NA	NA	NA	NA	NA
nr	187	0	1	val	acc	2048	0.5821666717529297	8	NA	NA	NA	NA	NA
nr	188	0	0	val	acc	512	0.3391270935535431	8	NA	NA	NA	NA	NA
nr	188	0	0	val	acc	1024	0.44788268208503723	8	NA	NA	NA	NA	NA
nr	188	0	0	val	acc	2048	0.5692208409309387	8	NA	NA	NA	NA	NA
nr	188	0	1	val	acc	512	0.3485666811466217	8	NA	NA	NA	NA	NA
nr	188	0	1	val	acc	1024	0.4446842074394226	8	NA	NA	NA	NA	NA
nr	188	0	1	val	acc	2048	0.6002916693687439	8	NA	NA	NA	NA	NA
nr	189	0	0	val	acc	512	0.3833131492137909	8	NA	NA	NA	NA	NA
nr	189	0	0	val	acc	1024	0.4295079708099365	8	NA	NA	NA	NA	NA
nr	189	0	0	val	acc	2048	0.5857541561126709	8	NA	NA	NA	NA	NA
nr	189	0	1	val	acc	512	0.33979329466819763	8	NA	NA	NA	NA	NA
nr	189	0	1	val	acc	1024	0.4275416135787964	8	NA	NA	NA	NA	NA
nr	189	0	1	val	acc	2048	0.5924333333969116	8	NA	NA	NA	NA	NA
nr	190	0	0	val	acc	512	0.37789082527160645	8	NA	NA	NA	NA	NA
nr	190	0	0	val	acc	1024	0.4644867777824402	8	NA	NA	NA	NA	NA
nr	190	0	0	val	acc	2048	0.58092498779296875	8	NA	NA	NA	NA	NA
nr	190	0	1	val	acc	512	0.3382711410522461	8	NA	NA	NA	NA	NA
nr	190	0	1	val	acc	1024	0.44872304797172546	8	NA	NA	NA	NA	NA
nr	190	0	1	val	acc	2048	0.6138499975204468	8	NA	NA	NA	NA	NA
nr	191	0	0	val	acc	512	0.37487080693244934	8	NA	NA	NA	NA	NA
nr	191	0	0	val	acc	1024	0.4267827868461609	8	NA	NA	NA	NA	NA
nr	191	0	0	val	acc	2048	0.5765666365623474	8	NA	NA	NA	NA	NA
nr	191	0	1	val	acc	512	0.3369791507720947	8	NA	NA	NA	NA	NA
nr	191	0	1	val	acc	1024	0.4303688108921051	8	NA	NA	NA	NA	NA
nr	191	0	1	val	acc	2048	0.5574333667755127	8	NA	NA	NA	NA	NA
nr	192	0	0	val	acc	512	0.36778101325035095	8	NA	NA	NA	NA	NA
nr	192	0	0	val	acc	1024	0.46983516216278076	8	NA	NA	NA	NA	NA
nr	192	0	0	val	acc	2048	0.5412416458129883	8	NA	NA	NA	NA	NA
nr	192	0	1	val	acc	512	0.3269864320755005	8	NA	NA	NA	NA	NA
nr	192	0	1	val	acc	1024	0.45765745639801025	8	NA	NA	NA	NA	NA
nr	192	0	1	val	acc	2048	0.5835583209991455	8	NA	NA	NA	NA	NA
nr	193	0	0	val	acc	512	0.37388160824775696	8	NA	NA	NA	NA	NA
nr	193	0	0	val	acc	1024	0.4441416263580322	8	NA	NA	NA	NA	NA
nr	193	0	0	val	acc	2048	0.54253751039505	8	NA	NA	NA	NA	NA
nr	193	0	1	val	acc	512	0.3123546540737152	8	NA	NA	NA	NA	NA
nr	193	0	1	val	acc	1024	0.4581959843635559	8	NA	NA	NA	NA	NA
nr	193	0	1	val	acc	2048	0.5650583505630493	8	NA	NA	NA	NA	NA
nr	194	0	0	val	acc	512	0.3520510196685791	8	NA	NA	NA	NA	NA
nr	194	0	0	val	acc	1024	0.45444270968437195	8	NA	NA	NA	NA	NA
nr	194	0	0	val	acc	2048	0.5810375213623047	8	NA	NA	NA	NA	NA
nr	194	0	1	val	acc	512	0.35176438093185425	8	NA	NA	NA	NA	NA
nr	194	0	1	val	acc	1024	0.42152005434036255	8	NA	NA	NA	NA	NA
nr	194	0	1	val	acc	2048	0.5434250235557556	8	NA	NA	NA	NA	NA
nr	195	0	0	val	acc	512	0.3745195269584656	8	NA	NA	NA	NA	NA
nr	195	0	0	val	acc	1024	0.46639198064804077	8	NA	NA	NA	NA	NA
nr	195	0	0	val	acc	2048	0.5800416469573975	8	NA	NA	NA	NA	NA
nr	195	0	1	val	acc	512	0.3410125970840454	8	NA	NA	NA	NA	NA
nr	195	0	1	val	acc	1024	0.4386014938354492	8	NA	NA	NA	NA	NA
nr	195	0	1	val	acc	2048	0.5780500173568726	8	NA	NA	NA	NA	NA
nr	196	0	0	val	acc	512	0.3567223846912384	8	NA	NA	NA	NA	NA
nr	196	0	0	val	acc	1024	0.4699820578098297	8	NA	NA	NA	NA	NA
nr	196	0	0	val	acc	2048	0.5476666688919067	8	NA	NA	NA	NA	NA
nr	196	0	1	val	acc	512	0.3754885196685791	8	NA	NA	NA	NA	NA
nr	196	0	1	val	acc	1024	0.4561479985713959	8	NA	NA	NA	NA	NA
nr	196	0	1	val	acc	2048	0.5787708163261414	8	NA	NA	NA	NA	NA
nr	197	0	0	val	acc	512	0.35666587948799133	8	NA	NA	NA	NA	NA
nr	197	0	0	val	acc	1024	0.4701330065727234	8	NA	NA	NA	NA	NA
nr	197	0	0	val	acc	2048	0.5838333368301392	8	NA	NA	NA	NA	NA
nr	197	0	1	val	acc	512	0.3531129062175751	8	NA	NA	NA	NA	NA
nr	197	0	1	val	acc	1024	0.46636340022087097	8	NA	NA	NA	NA	NA
nr	197	0	1	val	acc	2048	0.5825499892234802	8	NA	NA	NA	NA	NA
nr	198	0	0	val	acc	512	0.3359859585762024	8	NA	NA	NA	NA	NA
nr	198	0	0	val	acc	1024	0.45321065187454224	8	NA	NA	NA	NA	NA
nr	198	0	0	val	acc	2048	0.5877208113670349	8	NA	NA	NA	NA	NA
nr	198	0	1	val	acc	512	0.3385416567325592	8	NA	NA	NA	NA	NA
nr	198	0	1	val	acc	1024	0.4442110061645508	8	NA	NA	NA	NA	NA
nr	198	0	1	val	acc	2048	0.5856916308403015	8	NA	NA	NA	NA	NA
nr	199	0	0	val	acc	512	0.3656249940395355	8	NA	NA	NA	NA	NA
nr	199	0	0	val	acc	1024	0.4683910012245178	8	NA	NA	NA	NA	NA
nr	199	0	0	val	acc	2048	0.5633666515350342	8	NA	NA	NA	NA	NA
nr	199	0	1	val	acc	512	0.3460513651371002	8	NA	NA	NA	NA	NA
nr	199	0	1	val	acc	1024	0.45877528190612793	8	NA	NA	NA	NA	NA
nr	199	0	1	val	acc	2048	0.6070416569709778	8	NA	NA	NA	NA	NA
nr	200	0	0	val	acc	512	0.3656492531299591	8	NA	NA	NA	NA	NA
nr	200	0	0	val	acc	1024	0.4794059991836548	8	NA	NA	NA	NA	NA
nr	200	0	0	val	acc	2048	0.5815541744232178	8	NA	NA	NA	NA	NA
nr	200	0	1	val	acc	512	0.33538034558296204	8	NA	NA	NA	NA	NA
nr	200	0	1	val	acc	1024	0.47200146317481995	8	NA	NA	NA	NA	NA
nr	200	0	1	val	acc	2048	0.5797458291053772	8	NA	NA	NA	NA	NA
nr	201	0	0	val	acc	512	0.381306529045105	8	NA	NA	NA	NA	NA
nr	201	0	0	val	acc	1024	0.4739800989627838	8	NA	NA	NA	NA	NA
nr	201	0	0	val	acc	2048	0.5914916396141052	8	NA	NA	NA	NA	NA
nr	201	0	1	val	acc	512	0.35081958770751953	8	NA	NA	NA	NA	NA
nr	201	0	1	val	acc	1024	0.4475603699684143	8	NA	NA	NA	NA	NA
nr	201	0	1	val	acc	2048	0.6004999876022339	8	NA	NA	NA	NA	NA
nr	202	0	0	val	acc	512	0.3938630521297455	8	NA	NA	NA	NA	NA
nr	202	0	0	val	acc	1024	0.470181941986084	8	NA	NA	NA	NA	NA
nr	202	0	0	val	acc	2048	0.5622875094413757	8	NA	NA	NA	NA	NA
nr	202	0	1	val	acc	512	0.34271642565727234	8	NA	NA	NA	NA	NA
nr	202	0	1	val	acc	1024	0.4672119617462158	8	NA	NA	NA	NA	NA
nr	202	0	1	val	acc	2048	0.6215041279792786	8	NA	NA	NA	NA	NA
nr	203	0	0	val	acc	512	0.3621285557746887	8	NA	NA	NA	NA	NA
nr	203	0	0	val	acc	1024	0.4585305154323578	8	NA	NA	NA	NA	NA
nr	203	0	0	val	acc	2048	0.5877624750137329	8	NA	NA	NA	NA	NA
nr	203	0	1	val	acc	512	0.36610546708106995	8	NA	NA	NA	NA	NA
nr	203	0	1	val	acc	1024	0.4513707458972931	8	NA	NA	NA	NA	NA
nr	203	0	1	val	acc	2048	0.6078958511352539	8	NA	NA	NA	NA	NA
nr	204	0	0	val	acc	512	0.32859739661216736	8	NA	NA	NA	NA	NA
nr	204	0	0	val	acc	1024	0.4742330312728882	8	NA	NA	NA	NA	NA
nr	204	0	0	val	acc	2048	0.5800749659538269	8	NA	NA	NA	NA	NA
nr	204	0	1	val	acc	512	0.3519904613494873	8	NA	NA	NA	NA	NA
nr	204	0	1	val	acc	1024	0.4602806866168976	8	NA	NA	NA	NA	NA
nr	204	0	1	val	acc	2048	0.621233344078064	8	NA	NA	NA	NA	NA
nr	205	0	0	val	acc	512	0.3606346845626831	8	NA	NA	NA	NA	NA
nr	205	0	0	val	acc	1024	0.4761708676815033	8	NA	NA	NA	NA	NA
nr	205	0	0	val	acc	2048	0.6045500040054321	8	NA	NA	NA	NA	NA
nr	205	0	1	val	acc	512	0.3470486104488373	8	NA	NA	NA	NA	NA
nr	205	0	1	val	acc	1024	0.45585429668426514	8	NA	NA	NA	NA	NA
nr	205	0	1	val	acc	2048	0.6131791472434998	8	NA	NA	NA	NA	NA
nr	206	0	0	val	acc	512	0.3775678277015686	8	NA	NA	NA	NA	NA
nr	206	0	0	val	acc	1024	0.4511586129665375	8	NA	NA	NA	NA	NA
nr	206	0	0	val	acc	2048	0.5876250267028809	8	NA	NA	NA	NA	NA
nr	206	0	1	val	acc	512	0.36219722032546997	8	NA	NA	NA	NA	NA
nr	206	0	1	val	acc	1024	0.4709162712097168	8	NA	NA	NA	NA	NA
nr	206	0	1	val	acc	2048	0.5969541668891907	8	NA	NA	NA	NA	NA
nr	207	0	0	val	acc	512	0.380749374628067	8	NA	NA	NA	NA	NA
nr	207	0	0	val	acc	1024	0.4629732668399811	8	NA	NA	NA	NA	NA
nr	207	0	0	val	acc	2048	0.5852833390235901	8	NA	NA	NA	NA	NA
nr	207	0	1	val	acc	512	0.36150678992271423	8	NA	NA	NA	NA	NA
nr	207	0	1	val	acc	1024	0.4550628364086151	8	NA	NA	NA	NA	NA
nr	207	0	1	val	acc	2048	0.6182708144187927	8	NA	NA	NA	NA	NA
nr	208	0	0	val	acc	512	0.3720162808895111	8	NA	NA	NA	NA	NA
nr	208	0	0	val	acc	1024	0.46287938952445984	8	NA	NA	NA	NA	NA
nr	208	0	0	val	acc	2048	0.5732541680335999	8	NA	NA	NA	NA	NA
nr	208	0	1	val	acc	512	0.3647933006286621	8	NA	NA	NA	NA	NA
nr	208	0	1	val	acc	1024	0.43552544713020325	8	NA	NA	NA	NA	NA
nr	208	0	1	val	acc	2048	0.6035208106040955	8	NA	NA	NA	NA	NA
nr	209	0	0	val	acc	512	0.35280200839042664	8	NA	NA	NA	NA	NA
nr	209	0	0	val	acc	1024	0.4626101553440094	8	NA	NA	NA	NA	NA
nr	209	0	0	val	acc	2048	0.5511458516120911	8	NA	NA	NA	NA	NA
nr	209	0	1	val	acc	512	0.34209463000297546	8	NA	NA	NA	NA	NA
nr	209	0	1	val	acc	1024	0.46784842014312744	8	NA	NA	NA	NA	NA
nr	209	0	1	val	acc	2048	0.6041374802589417	8	NA	NA	NA	NA	NA
nr	210	0	0	val	acc	512	0.35391634702682495	8	NA	NA	NA	NA	NA
nr	210	0	0	val	acc	1024	0.47103866934776306	8	NA	NA	NA	NA	NA
nr	210	0	0	val	acc	2048	0.5808083415031433	8	NA	NA	NA	NA	NA
nr	210	0	1	val	acc	512	0.3518895208835602	8	NA	NA	NA	NA	NA
nr	210	0	1	val	acc	1024	0.441204309463501	8	NA	NA	NA	NA	NA
nr	210	0	1	val	acc	2048	0.5888458490371704	8	NA	NA	NA	NA	NA
nr	211	0	0	val	acc	512	0.37122899293899536	8	NA	NA	NA	NA	NA
nr	211	0	0	val	acc	1024	0.47380468249320984	8	NA	NA	NA	NA	NA
nr	211	0	0	val	acc	2048	0.5501791834831238	8	NA	NA	NA	NA	NA
nr	211	0	1	val	acc	512	0.3673328459262848	8	NA	NA	NA	NA	NA
nr	211	0	1	val	acc	1024	0.4526884853839874	8	NA	NA	NA	NA	NA
nr	211	0	1	val	acc	2048	0.601854145526886	8	NA	NA	NA	NA	NA
nr	212	0	0	val	acc	512	0.3839349150657654	8	NA	NA	NA	NA	NA
nr	212	0	0	val	acc	1024	0.4643562138080597	8	NA	NA	NA	NA	NA
nr	212	0	0	val	acc	2048	0.5648374557495117	8	NA	NA	NA	NA	NA
nr	212	0	1	val	acc	512	0.3685683310031891	8	NA	NA	NA	NA	NA
nr	212	0	1	val	acc	1024	0.4633200168609619	8	NA	NA	NA	NA	NA
nr	212	0	1	val	acc	2048	0.6151041388511658	8	NA	NA	NA	NA	NA
nr	213	0	0	val	acc	512	0.36357396841049194	8	NA	NA	NA	NA	NA
nr	213	0	0	val	acc	1024	0.4689050316810608	8	NA	NA	NA	NA	NA
nr	213	0	0	val	acc	2048	0.582379162311554	8	NA	NA	NA	NA	NA
nr	213	0	1	val	acc	512	0.364656001329422	8	NA	NA	NA	NA	NA
nr	213	0	1	val	acc	1024	0.44449251890182495	8	NA	NA	NA	NA	NA
nr	213	0	1	val	acc	2048	0.5740708708763123	8	NA	NA	NA	NA	NA
nr	214	0	0	val	acc	512	0.36803537607192993	8	NA	NA	NA	NA	NA
nr	214	0	0	val	acc	1024	0.4655638337135315	8	NA	NA	NA	NA	NA
nr	214	0	0	val	acc	2048	0.5284583568572998	8	NA	NA	NA	NA	NA
nr	214	0	1	val	acc	512	0.36040857434272766	8	NA	NA	NA	NA	NA
nr	214	0	1	val	acc	1024	0.4710713326931	8	NA	NA	NA	NA	NA
nr	214	0	1	val	acc	2048	0.5734125375747681	8	NA	NA	NA	NA	NA
nr	215	0	0	val	acc	512	0.36459141969680786	8	NA	NA	NA	NA	NA
nr	215	0	0	val	acc	1024	0.4782555401325226	8	NA	NA	NA	NA	NA
nr	215	0	0	val	acc	2048	0.5751333236694336	8	NA	NA	NA	NA	NA
nr	215	0	1	val	acc	512	0.3633398115634918	8	NA	NA	NA	NA	NA
nr	215	0	1	val	acc	1024	0.43399152159690857	8	NA	NA	NA	NA	NA
nr	215	0	1	val	acc	2048	0.5856916308403015	8	NA	NA	NA	NA	NA
nr	216	0	0	val	acc	512	0.36579859256744385	8	NA	NA	NA	NA	NA
nr	216	0	0	val	acc	1024	0.46651843190193176	8	NA	NA	NA	NA	NA
nr	216	0	0	val	acc	2048	0.5929333567619324	8	NA	NA	NA	NA	NA
nr	216	0	1	val	acc	512	0.35271719098091125	8	NA	NA	NA	NA	NA
nr	216	0	1	val	acc	1024	0.45155027508735657	8	NA	NA	NA	NA	NA
nr	216	0	1	val	acc	2048	0.5755416750907898	8	NA	NA	NA	NA	NA
nr	217	0	0	val	acc	512	0.3662306070327759	8	NA	NA	NA	NA	NA
nr	217	0	0	val	acc	1024	0.45548713207244873	8	NA	NA	NA	NA	NA
nr	217	0	0	val	acc	2048	0.5984083414077759	8	NA	NA	NA	NA	NA
nr	217	0	1	val	acc	512	0.34359657764434814	8	NA	NA	NA	NA	NA
nr	217	0	1	val	acc	1024	0.4567354619503021	8	NA	NA	NA	NA	NA
nr	217	0	1	val	acc	2048	0.5991041660308838	8	NA	NA	NA	NA	NA
nr	218	0	0	val	acc	512	0.32590439915657043	8	NA	NA	NA	NA	NA
nr	218	0	0	val	acc	1024	0.4631364345550537	8	NA	NA	NA	NA	NA
nr	218	0	0	val	acc	2048	0.545283317565918	8	NA	NA	NA	NA	NA
nr	218	0	1	val	acc	512	0.3477269113063812	8	NA	NA	NA	NA	NA
nr	218	0	1	val	acc	1024	0.46296510100364685	8	NA	NA	NA	NA	NA
nr	218	0	1	val	acc	2048	0.6032500267028809	8	NA	NA	NA	NA	NA
nr	219	0	0	val	acc	512	0.37565407156944275	8	NA	NA	NA	NA	NA
nr	219	0	0	val	acc	1024	0.466689795255661	8	NA	NA	NA	NA	NA
nr	219	0	0	val	acc	2048	0.5724291801452637	8	NA	NA	NA	NA	NA
nr	219	0	1	val	acc	512	0.34580910205841064	8	NA	NA	NA	NA	NA
nr	219	0	1	val	acc	1024	0.4516114592552185	8	NA	NA	NA	NA	NA
nr	219	0	1	val	acc	2048	0.589537501335144	8	NA	NA	NA	NA	NA
nr	220	0	0	val	acc	512	0.3579901456832886	8	NA	NA	NA	NA	NA
nr	220	0	0	val	acc	1024	0.45720869302749634	8	NA	NA	NA	NA	NA
nr	220	0	0	val	acc	2048	0.5708374977111816	8	NA	NA	NA	NA	NA
nr	220	0	1	val	acc	512	0.33473435044288635	8	NA	NA	NA	NA	NA
nr	220	0	1	val	acc	1024	0.4626672863960266	8	NA	NA	NA	NA	NA
nr	220	0	1	val	acc	2048	0.5769083499908447	8	NA	NA	NA	NA	NA
nr	221	0	0	val	acc	512	0.3475371301174164	8	NA	NA	NA	NA	NA
nr	221	0	0	val	acc	1024	0.4606437683105469	8	NA	NA	NA	NA	NA
nr	221	0	0	val	acc	2048	0.5884416699409485	8	NA	NA	NA	NA	NA
nr	221	0	1	val	acc	512	0.34881702065467834	8	NA	NA	NA	NA	NA
nr	221	0	1	val	acc	1024	0.43076860904693604	8	NA	NA	NA	NA	NA
nr	221	0	1	val	acc	2048	0.6138499975204468	8	NA	NA	NA	NA	NA
nr	222	0	0	val	acc	512	0.3834463953971863	8	NA	NA	NA	NA	NA
nr	222	0	0	val	acc	1024	0.4735272228717804	8	NA	NA	NA	NA	NA
nr	222	0	0	val	acc	2048	0.5859333276748657	8	NA	NA	NA	NA	NA
nr	222	0	1	val	acc	512	0.36038437485694885	8	NA	NA	NA	NA	NA
nr	222	0	1	val	acc	1024	0.4246899485588074	8	NA	NA	NA	NA	NA
nr	222	0	1	val	acc	2048	0.5860916972160339	8	NA	NA	NA	NA	NA
nr	223	0	0	val	acc	512	0.3534560799598694	8	NA	NA	NA	NA	NA
nr	223	0	0	val	acc	1024	0.47307848930358887	8	NA	NA	NA	NA	NA
nr	223	0	0	val	acc	2048	0.5945166945457458	8	NA	NA	NA	NA	NA
nr	223	0	1	val	acc	512	0.3713783919811249	8	NA	NA	NA	NA	NA
nr	223	0	1	val	acc	1024	0.46673059463500977	8	NA	NA	NA	NA	NA
nr	223	0	1	val	acc	2048	0.6081666946411133	8	NA	NA	NA	NA	NA
nr	224	0	0	val	acc	512	0.3523094356060028	8	NA	NA	NA	NA	NA
nr	224	0	0	val	acc	1024	0.44931870698928833	8	NA	NA	NA	NA	NA
nr	224	0	0	val	acc	2048	0.5933208465576172	8	NA	NA	NA	NA	NA
nr	224	0	1	val	acc	512	0.3552285134792328	8	NA	NA	NA	NA	NA
nr	224	0	1	val	acc	1024	0.44598156213760376	8	NA	NA	NA	NA	NA
nr	224	0	1	val	acc	2048	0.6146875023841858	8	NA	NA	NA	NA	NA
nr	225	0	0	val	acc	512	0.3664082884788513	8	NA	NA	NA	NA	NA
nr	225	0	0	val	acc	1024	0.4754895567893982	8	NA	NA	NA	NA	NA
nr	225	0	0	val	acc	2048	0.5855708122253418	8	NA	NA	NA	NA	NA
nr	225	0	1	val	acc	512	0.3577398359775543	8	NA	NA	NA	NA	NA
nr	225	0	1	val	acc	1024	0.4628427028656006	8	NA	NA	NA	NA	NA
nr	225	0	1	val	acc	2048	0.6102916598320007	8	NA	NA	NA	NA	NA
nr	226	0	0	val	acc	512	0.366585910320282	8	NA	NA	NA	NA	NA
nr	226	0	0	val	acc	1024	0.47811681032180786	8	NA	NA	NA	NA	NA
nr	226	0	0	val	acc	2048	0.5778500437736511	8	NA	NA	NA	NA	NA
nr	226	0	1	val	acc	512	0.3743015229701996	8	NA	NA	NA	NA	NA
nr	226	0	1	val	acc	1024	0.45489147305488586	8	NA	NA	NA	NA	NA
nr	226	0	1	val	acc	2048	0.6225458383560181	8	NA	NA	NA	NA	NA
nr	227	0	0	val	acc	512	0.35198643803596497	8	NA	NA	NA	NA	NA
nr	227	0	0	val	acc	1024	0.44958388805389404	8	NA	NA	NA	NA	NA
nr	227	0	0	val	acc	2048	0.5885124802589417	8	NA	NA	NA	NA	NA
nr	227	0	1	val	acc	512	0.36227795481681824	8	NA	NA	NA	NA	NA
nr	227	0	1	val	acc	1024	0.44796425104141235	8	NA	NA	NA	NA	NA
nr	227	0	1	val	acc	2048	0.6137250065803528	8	NA	NA	NA	NA	NA
nr	228	0	0	val	acc	512	0.34904715418815613	8	NA	NA	NA	NA	NA
nr	228	0	0	val	acc	1024	0.45620104670524597	8	NA	NA	NA	NA	NA
nr	228	0	0	val	acc	2048	0.5897749662399292	8	NA	NA	NA	NA	NA
nr	228	0	1	val	acc	512	0.3453044295310974	8	NA	NA	NA	NA	NA
nr	228	0	1	val	acc	1024	0.46248775720596313	8	NA	NA	NA	NA	NA
nr	228	0	1	val	acc	2048	0.6112499833106995	8	NA	NA	NA	NA	NA
nr	229	0	0	val	acc	512	0.3510214686393738	8	NA	NA	NA	NA	NA
nr	229	0	0	val	acc	1024	0.4602806866168976	8	NA	NA	NA	NA	NA
nr	229	0	0	val	acc	2048	0.5719249844551086	8	NA	NA	NA	NA	NA
nr	229	0	1	val	acc	512	0.3472948968410492	8	NA	NA	NA	NA	NA
nr	229	0	1	val	acc	1024	0.46155351400375366	8	NA	NA	NA	NA	NA
nr	229	0	1	val	acc	2048	0.6120333075523376	8	NA	NA	NA	NA	NA
nr	230	0	0	val	acc	512	0.3657420873641968	8	NA	NA	NA	NA	NA
nr	230	0	0	val	acc	1024	0.4375448524951935	8	NA	NA	NA	NA	NA
nr	230	0	0	val	acc	2048	0.5880041718482971	8	NA	NA	NA	NA	NA
nr	230	0	1	val	acc	512	0.3401162922382355	8	NA	NA	NA	NA	NA
nr	230	0	1	val	acc	1024	0.47393518686294556	8	NA	NA	NA	NA	NA
nr	230	0	1	val	acc	2048	0.6025457978248596	8	NA	NA	NA	NA	NA
nr	231	0	0	val	acc	512	0.35981911420822144	8	NA	NA	NA	NA	NA
nr	231	0	0	val	acc	1024	0.4637565016746521	8	NA	NA	NA	NA	NA
nr	231	0	0	val	acc	2048	0.6007875204086304	8	NA	NA	NA	NA	NA
nr	231	0	1	val	acc	512	0.3530200123786926	8	NA	NA	NA	NA	NA
nr	231	0	1	val	acc	1024	0.49141237139701843	8	NA	NA	NA	NA	NA
nr	231	0	1	val	acc	2048	0.5883333086967468	8	NA	NA	NA	NA	NA
nr	232	0	0	val	acc	512	0.35565245151519775	8	NA	NA	NA	NA	NA
nr	232	0	0	val	acc	1024	0.433004230260849	8	NA	NA	NA	NA	NA
nr	232	0	0	val	acc	2048	0.5853083729743958	8	NA	NA	NA	NA	NA
nr	232	0	1	val	acc	512	0.3450823724269867	8	NA	NA	NA	NA	NA
nr	232	0	1	val	acc	1024	0.4724135100841522	8	NA	NA	NA	NA	NA
nr	232	0	1	val	acc	2048	0.5840333104133606	8	NA	NA	NA	NA	NA
nr	233	0	0	val	acc	512	0.36966651678085327	8	NA	NA	NA	NA	NA
nr	233	0	0	val	acc	1024	0.46217772364616394	8	NA	NA	NA	NA	NA
nr	233	0	0	val	acc	2048	0.5656000375747681	8	NA	NA	NA	NA	NA
nr	233	0	1	val	acc	512	0.3593991994857788	8	NA	NA	NA	NA	NA
nr	233	0	1	val	acc	1024	0.4546589255332947	8	NA	NA	NA	NA	NA
nr	233	0	1	val	acc	2048	0.6017124652862549	8	NA	NA	NA	NA	NA
nr	234	0	0	val	acc	512	0.3620518445968628	8	NA	NA	NA	NA	NA
nr	234	0	0	val	acc	1024	0.4220218360424042	8	NA	NA	NA	NA	NA
nr	234	0	0	val	acc	2048	0.587820827960968	8	NA	NA	NA	NA	NA
nr	234	0	1	val	acc	512	0.36966651678085327	8	NA	NA	NA	NA	NA
nr	234	0	1	val	acc	1024	0.4746572971343994	8	NA	NA	NA	NA	NA
nr	234	0	1	val	acc	2048	0.6072750091552734	8	NA	NA	NA	NA	NA
nr	235	0	0	val	acc	512	0.3267562985420227	8	NA	NA	NA	NA	NA
nr	235	0	0	val	acc	1024	0.4269745349884033	8	NA	NA	NA	NA	NA
nr	235	0	0	val	acc	2048	0.5841333270072937	8	NA	NA	NA	NA	NA
nr	235	0	1	val	acc	512	0.35769137740135193	8	NA	NA	NA	NA	NA
nr	235	0	1	val	acc	1024	0.4635035991668701	8	NA	NA	NA	NA	NA
nr	235	0	1	val	acc	2048	0.5642416477203369	8	NA	NA	NA	NA	NA
nr	236	0	0	val	acc	512	0.36996933817863464	8	NA	NA	NA	NA	NA
nr	236	0	0	val	acc	1024	0.43082162737846375	8	NA	NA	NA	NA	NA
nr	236	0	0	val	acc	2048	0.5945416688919067	8	NA	NA	NA	NA	NA
nr	236	0	1	val	acc	512	0.3474684953689575	8	NA	NA	NA	NA	NA
nr	236	0	1	val	acc	1024	0.4487312138080597	8	NA	NA	NA	NA	NA
nr	236	0	1	val	acc	2048	0.6120083332061768	8	NA	NA	NA	NA	NA
nr	237	0	0	val	acc	512	0.38420945405960083	8	NA	NA	NA	NA	NA
nr	237	0	0	val	acc	1024	0.44386422634124756	8	NA	NA	NA	NA	NA
nr	237	0	0	val	acc	2048	0.5633000135421753	8	NA	NA	NA	NA	NA
nr	237	0	1	val	acc	512	0.35549095273017883	8	NA	NA	NA	NA	NA
nr	237	0	1	val	acc	1024	0.45833876729011536	8	NA	NA	NA	NA	NA
nr	237	0	1	val	acc	2048	0.5935624837875366	8	NA	NA	NA	NA	NA
nr	238	0	0	val	acc	512	0.393374502658844	8	NA	NA	NA	NA	NA
nr	238	0	0	val	acc	1024	0.4352235794067383	8	NA	NA	NA	NA	NA
nr	238	0	0	val	acc	2048	0.581208348274231	8	NA	NA	NA	NA	NA
nr	238	0	1	val	acc	512	0.35254359245300293	8	NA	NA	NA	NA	NA
nr	238	0	1	val	acc	1024	0.4375734329223633	8	NA	NA	NA	NA	NA
nr	238	0	1	val	acc	2048	0.5991708040237427	8	NA	NA	NA	NA	NA
nr	239	0	0	val	acc	512	0.38569527864456177	8	NA	NA	NA	NA	NA
nr	239	0	0	val	acc	1024	0.463046669960022	8	NA	NA	NA	NA	NA
nr	239	0	0	val	acc	2048	0.5867999792098999	8	NA	NA	NA	NA	NA
nr	239	0	1	val	acc	512	0.35675063729286194	8	NA	NA	NA	NA	NA
nr	239	0	1	val	acc	1024	0.45126470923423767	8	NA	NA	NA	NA	NA
nr	239	0	1	val	acc	2048	0.6028791666030884	8	NA	NA	NA	NA	NA
nr	240	0	0	val	acc	512	0.3795623481273651	8	NA	NA	NA	NA	NA
nr	240	0	0	val	acc	1024	0.4450840651988983	8	NA	NA	NA	NA	NA
nr	240	0	0	val	acc	2048	0.5908291935920715	8	NA	NA	NA	NA	NA
nr	240	0	1	val	acc	512	0.3531653881072998	8	NA	NA	NA	NA	NA
nr	240	0	1	val	acc	1024	0.4504650831222534	8	NA	NA	NA	NA	NA
nr	240	0	1	val	acc	2048	0.604604184627533	8	NA	NA	NA	NA	NA
nr	241	0	0	val	acc	512	0.39244186878204346	8	NA	NA	NA	NA	NA
nr	241	0	0	val	acc	1024	0.44184887409210205	8	NA	NA	NA	NA	NA
nr	241	0	0	val	acc	2048	0.5665791630744934	8	NA	NA	NA	NA	NA
nr	241	0	1	val	acc	512	0.3651445508003235	8	NA	NA	NA	NA	NA
nr	241	0	1	val	acc	1024	0.45452842116355896	8	NA	NA	NA	NA	NA
nr	241	0	1	val	acc	2048	0.5941833257675171	8	NA	NA	NA	NA	NA
nr	242	0	0	val	acc	512	0.39572030305862427	8	NA	NA	NA	NA	NA
nr	242	0	0	val	acc	1024	0.46790552139282227	8	NA	NA	NA	NA	NA
nr	242	0	0	val	acc	2048	0.5826958417892456	8	NA	NA	NA	NA	NA
nr	242	0	1	val	acc	512	0.3511425852775574	8	NA	NA	NA	NA	NA
nr	242	0	1	val	acc	1024	0.4341587722301483	8	NA	NA	NA	NA	NA
nr	242	0	1	val	acc	2048	0.626787543296814	8	NA	NA	NA	NA	NA
nr	243	0	0	val	acc	512	0.39371365308761597	8	NA	NA	NA	NA	NA
nr	243	0	0	val	acc	1024	0.46423792839050293	8	NA	NA	NA	NA	NA
nr	243	0	0	val	acc	2048	0.5769749879837036	8	NA	NA	NA	NA	NA
nr	243	0	1	val	acc	512	0.3673691749572754	8	NA	NA	NA	NA	NA
nr	243	0	1	val	acc	1024	0.4193986654281616	8	NA	NA	NA	NA	NA
nr	243	0	1	val	acc	2048	0.593458354473114	8	NA	NA	NA	NA	NA
nr	244	0	0	val	acc	512	0.36711886525154114	8	NA	NA	NA	NA	NA
nr	244	0	0	val	acc	1024	0.4687173664569855	8	NA	NA	NA	NA	NA
nr	244	0	0	val	acc	2048	0.5978708267211914	8	NA	NA	NA	NA	NA
nr	244	0	1	val	acc	512	0.35334300994873047	8	NA	NA	NA	NA	NA
nr	244	0	1	val	acc	1024	0.4410207271575928	8	NA	NA	NA	NA	NA
nr	244	0	1	val	acc	2048	0.6091541647911072	8	NA	NA	NA	NA	NA
nr	245	0	0	val	acc	512	0.3537871241569519	8	NA	NA	NA	NA	NA
nr	245	0	0	val	acc	1024	0.45810621976852417	8	NA	NA	NA	NA	NA
nr	245	0	0	val	acc	2048	0.5867458581924438	8	NA	NA	NA	NA	NA
nr	245	0	1	val	acc	512	0.36483365297317505	8	NA	NA	NA	NA	NA
nr	245	0	1	val	acc	1024	0.4465119242668152	8	NA	NA	NA	NA	NA
nr	245	0	1	val	acc	2048	0.6116707921028137	8	NA	NA	NA	NA	NA
nr	246	0	0	val	acc	512	0.37690162658691406	8	NA	NA	NA	NA	NA
nr	246	0	0	val	acc	1024	0.4671059250831604	8	NA	NA	NA	NA	NA
nr	246	0	0	val	acc	2048	0.5783958435058594	8	NA	NA	NA	NA	NA
nr	246	0	1	val	acc	512	0.3599725365638733	8	NA	NA	NA	NA	NA
nr	246	0	1	val	acc	1024	0.42542022466659546	8	NA	NA	NA	NA	NA
nr	246	0	1	val	acc	2048	0.5933833122253418	8	NA	NA	NA	NA	NA
nr	247	0	0	val	acc	512	0.3709302544593811	8	NA	NA	NA	NA	NA
nr	247	0	0	val	acc	1024	0.4736292362213135	8	NA	NA	NA	NA	NA
nr	247	0	0	val	acc	2048	0.5784666538238525	8	NA	NA	NA	NA	NA
nr	247	0	1	val	acc	512	0.3619347810745239	8	NA	NA	NA	NA	NA
nr	247	0	1	val	acc	1024	0.45400211215019226	8	NA	NA	NA	NA	NA
nr	247	0	1	val	acc	2048	0.5643541812896729	8	NA	NA	NA	NA	NA
nr	248	0	0	val	acc	512	0.37447914481163025	8	NA	NA	NA	NA	NA
nr	248	0	0	val	acc	1024	0.4631527364253998	8	NA	NA	NA	NA	NA
nr	248	0	0	val	acc	2048	0.5864375233650208	8	NA	NA	NA	NA	NA
nr	248	0	1	val	acc	512	0.3545583188533783	8	NA	NA	NA	NA	NA
nr	248	0	1	val	acc	1024	0.42841875553131104	8	NA	NA	NA	NA	NA
nr	248	0	1	val	acc	2048	0.5861208438873291	8	NA	NA	NA	NA	NA
nr	249	0	0	val	acc	512	0.37704700231552124	8	NA	NA	NA	NA	NA
nr	249	0	0	val	acc	1024	0.4570944905281067	8	NA	NA	NA	NA	NA
nr	249	0	0	val	acc	2048	0.5682708621025085	8	NA	NA	NA	NA	NA
nr	249	0	1	val	acc	512	0.36593589186668396	8	NA	NA	NA	NA	NA
nr	249	0	1	val	acc	1024	0.47083061933517456	8	NA	NA	NA	NA	NA
nr	249	0	1	val	acc	2048	0.5728166699409485	8	NA	NA	NA	NA	NA
nr	250	0	0	val	acc	512	0.3907622992992401	8	NA	NA	NA	NA	NA
nr	250	0	0	val	acc	1024	0.48088690638542175	8	NA	NA	NA	NA	NA
nr	250	0	0	val	acc	2048	0.5584333539009094	8	NA	NA	NA	NA	NA
nr	250	0	1	val	acc	512	0.353201687335968	8	NA	NA	NA	NA	NA
nr	250	0	1	val	acc	1024	0.46607378125190735	8	NA	NA	NA	NA	NA
nr	250	0	1	val	acc	2048	0.6052125096321106	8	NA	NA	NA	NA	NA
nr	251	0	0	val	acc	512	0.3839026093482971	8	NA	NA	NA	NA	NA
nr	251	0	0	val	acc	1024	0.45049363374710083	8	NA	NA	NA	NA	NA
nr	251	0	0	val	acc	2048	0.5852624773979187	8	NA	NA	NA	NA	NA
nr	251	0	1	val	acc	512	0.35938307642936707	8	NA	NA	NA	NA	NA
nr	251	0	1	val	acc	1024	0.43393847346305847	8	NA	NA	NA	NA	NA
nr	251	0	1	val	acc	2048	0.5951125025749207	8	NA	NA	NA	NA	NA
nr	252	0	0	val	acc	512	0.38854166865348816	8	NA	NA	NA	NA	NA
nr	252	0	0	val	acc	1024	0.4685990512371063	8	NA	NA	NA	NA	NA
nr	252	0	0	val	acc	2048	0.6066916584968567	8	NA	NA	NA	NA	NA
nr	252	0	1	val	acc	512	0.36532217264175415	8	NA	NA	NA	NA	NA
nr	252	0	1	val	acc	1024	0.46027660369873047	8	NA	NA	NA	NA	NA
nr	252	0	1	val	acc	2048	0.600266695022583	8	NA	NA	NA	NA	NA
nr	253	0	0	val	acc	512	0.4004441201686859	8	NA	NA	NA	NA	NA
nr	253	0	0	val	acc	1024	0.45367980003356934	8	NA	NA	NA	NA	NA
nr	253	0	0	val	acc	2048	0.5987541675567627	8	NA	NA	NA	NA	NA
nr	253	0	1	val	acc	512	0.3448764681816101	8	NA	NA	NA	NA	NA
nr	253	0	1	val	acc	1024	0.4394092559814453	8	NA	NA	NA	NA	NA
nr	253	0	1	val	acc	2048	0.566979169845581	8	NA	NA	NA	NA	NA
nr	254	0	0	val	acc	512	0.3988049030303955	8	NA	NA	NA	NA	NA
nr	254	0	0	val	acc	1024	0.4499551057815552	8	NA	NA	NA	NA	NA
nr	254	0	0	val	acc	2048	0.5917708277702332	8	NA	NA	NA	NA	NA
nr	254	0	1	val	acc	512	0.34143248200416565	8	NA	NA	NA	NA	NA
nr	254	0	1	val	acc	1024	0.44127771258354187	8	NA	NA	NA	NA	NA
nr	254	0	1	val	acc	2048	0.6022583246231079	8	NA	NA	NA	NA	NA
nr	255	0	0	val	acc	512	0.3932170569896698	8	NA	NA	NA	NA	NA
nr	255	0	0	val	acc	1024	0.4557604193687439	8	NA	NA	NA	NA	NA
nr	255	0	0	val	acc	2048	0.5950708389282227	8	NA	NA	NA	NA	NA
nr	255	0	1	val	acc	512	0.36164000630378723	8	NA	NA	NA	NA	NA
nr	255	0	1	val	acc	1024	0.4651150703430176	8	NA	NA	NA	NA	NA
nr	255	0	1	val	acc	2048	0.5965583324432373	8	NA	NA	NA	NA	NA
nr	256	0	0	val	acc	512	0.3994064927101135	8	NA	NA	NA	NA	NA
nr	256	0	0	val	acc	1024	0.4693007469177246	8	NA	NA	NA	NA	NA
nr	256	0	0	val	acc	2048	0.606024980545044	8	NA	NA	NA	NA	NA
nr	256	0	1	val	acc	512	0.3646600544452667	8	NA	NA	NA	NA	NA
nr	256	0	1	val	acc	1024	0.4622470438480377	8	NA	NA	NA	NA	NA
nr	256	0	1	val	acc	2048	0.6095792055130005	8	NA	NA	NA	NA	NA
nr	257	0	0	val	acc	512	0.4017724394798279	8	NA	NA	NA	NA	NA
nr	257	0	0	val	acc	1024	0.4501958191394806	8	NA	NA	NA	NA	NA
nr	257	0	0	val	acc	2048	0.595050036907196	8	NA	NA	NA	NA	NA
nr	257	0	1	val	acc	512	0.357529878616333	8	NA	NA	NA	NA	NA
nr	257	0	1	val	acc	1024	0.4503222703933716	8	NA	NA	NA	NA	NA
nr	257	0	1	val	acc	2048	0.6085749864578247	8	NA	NA	NA	NA	NA
nr	258	0	0	val	acc	512	0.3873142898082733	8	NA	NA	NA	NA	NA
nr	258	0	0	val	acc	1024	0.45946475863456726	8	NA	NA	NA	NA	NA
nr	258	0	0	val	acc	2048	0.5981041789054871	8	NA	NA	NA	NA	NA
nr	258	0	1	val	acc	512	0.35517603158950806	8	NA	NA	NA	NA	NA
nr	258	0	1	val	acc	1024	0.4525294005870819	8	NA	NA	NA	NA	NA
nr	258	0	1	val	acc	2048	0.6042124629020691	8	NA	NA	NA	NA	NA
nr	259	0	0	val	acc	512	0.40052488446235657	8	NA	NA	NA	NA	NA
nr	259	0	0	val	acc	1024	0.4525456726551056	8	NA	NA	NA	NA	NA
nr	259	0	0	val	acc	2048	0.600225031375885	8	NA	NA	NA	NA	NA
nr	259	0	1	val	acc	512	0.3581153154373169	8	NA	NA	NA	NA	NA
nr	259	0	1	val	acc	1024	0.4544345438480377	8	NA	NA	NA	NA	NA
nr	259	0	1	val	acc	2048	0.5891500115394592	8	NA	NA	NA	NA	NA
nr	260	0	0	val	acc	512	0.39328163862228394	8	NA	NA	NA	NA	NA
nr	260	0	0	val	acc	1024	0.47398415207862854	8	NA	NA	NA	NA	NA
nr	260	0	0	val	acc	2048	0.5890125036239624	8	NA	NA	NA	NA	NA
nr	260	0	1	val	acc	512	0.37667152285575867	8	NA	NA	NA	NA	NA
nr	260	0	1	val	acc	1024	0.4423261880874634	8	NA	NA	NA	NA	NA
nr	260	0	1	val	acc	2048	0.6087291836738586	8	NA	NA	NA	NA	NA
nr	261	0	0	val	acc	512	0.400799423456192	8	NA	NA	NA	NA	NA
nr	261	0	0	val	acc	1024	0.45405516028404236	8	NA	NA	NA	NA	NA
nr	261	0	0	val	acc	2048	0.6026874780654907	8	NA	NA	NA	NA	NA
nr	261	0	1	val	acc	512	0.3789648115634918	8	NA	NA	NA	NA	NA
nr	261	0	1	val	acc	1024	0.47043082118034363	8	NA	NA	NA	NA	NA
nr	261	0	1	val	acc	2048	0.6056291460990906	8	NA	NA	NA	NA	NA
nr	262	0	0	val	acc	512	0.3722706735134125	8	NA	NA	NA	NA	NA
nr	262	0	0	val	acc	1024	0.4659554362297058	8	NA	NA	NA	NA	NA
nr	262	0	0	val	acc	2048	0.5707541704177856	8	NA	NA	NA	NA	NA
nr	262	0	1	val	acc	512	0.37130168080329895	8	NA	NA	NA	NA	NA
nr	262	0	1	val	acc	1024	0.47448188066482544	8	NA	NA	NA	NA	NA
nr	262	0	1	val	acc	2048	0.6026666760444641	8	NA	NA	NA	NA	NA
nr	263	0	0	val	acc	512	0.3675791323184967	8	NA	NA	NA	NA	NA
nr	263	0	0	val	acc	1024	0.4795691967010498	8	NA	NA	NA	NA	NA
nr	263	0	0	val	acc	2048	0.6039166450500488	8	NA	NA	NA	NA	NA
nr	263	0	1	val	acc	512	0.37130168080329895	8	NA	NA	NA	NA	NA
nr	263	0	1	val	acc	1024	0.45571961998939514	8	NA	NA	NA	NA	NA
nr	263	0	1	val	acc	2048	0.5807583332061768	8	NA	NA	NA	NA	NA
nr	264	0	0	val	acc	512	0.3704538345336914	8	NA	NA	NA	NA	NA
nr	264	0	0	val	acc	1024	0.4729275703430176	8	NA	NA	NA	NA	NA
nr	264	0	0	val	acc	2048	0.5905792117118835	8	NA	NA	NA	NA	NA
nr	264	0	1	val	acc	512	0.37458816170692444	8	NA	NA	NA	NA	NA
nr	264	0	1	val	acc	1024	0.4708714187145233	8	NA	NA	NA	NA	NA
nr	264	0	1	val	acc	2048	0.5604333281517029	8	NA	NA	NA	NA	NA
nr	265	0	0	val	acc	512	0.3674822151660919	8	NA	NA	NA	NA	NA
nr	265	0	0	val	acc	1024	0.4682318866252899	8	NA	NA	NA	NA	NA
nr	265	0	0	val	acc	2048	0.581125020980835	8	NA	NA	NA	NA	NA
nr	265	0	1	val	acc	512	0.36646077036857605	8	NA	NA	NA	NA	NA
nr	265	0	1	val	acc	1024	0.47359660267829895	8	NA	NA	NA	NA	NA
nr	265	0	1	val	acc	2048	0.5900750160217285	8	NA	NA	NA	NA	NA
nr	266	0	0	val	acc	512	0.3951146602630615	8	NA	NA	NA	NA	NA
nr	266	0	0	val	acc	1024	0.46620839834213257	8	NA	NA	NA	NA	NA
nr	266	0	0	val	acc	2048	0.5885416865348816	8	NA	NA	NA	NA	NA
nr	266	0	1	val	acc	512	0.36899226903915405	8	NA	NA	NA	NA	NA
nr	266	0	1	val	acc	1024	0.45557278394699097	8	NA	NA	NA	NA	NA
nr	266	0	1	val	acc	2048	0.5874541997909546	8	NA	NA	NA	NA	NA
nr	267	0	0	val	acc	512	0.39874839782714844	8	NA	NA	NA	NA	NA
nr	267	0	0	val	acc	1024	0.45917508006095886	8	NA	NA	NA	NA	NA
nr	267	0	0	val	acc	2048	0.571779191493988	8	NA	NA	NA	NA	NA
nr	267	0	1	val	acc	512	0.3555838167667389	8	NA	NA	NA	NA	NA
nr	267	0	1	val	acc	1024	0.4579634368419647	8	NA	NA	NA	NA	NA
nr	267	0	1	val	acc	2048	0.5953541398048401	8	NA	NA	NA	NA	NA
nr	268	0	0	val	acc	512	0.3910004794597626	8	NA	NA	NA	NA	NA
nr	268	0	0	val	acc	1024	0.46448272466659546	8	NA	NA	NA	NA	NA
nr	268	0	0	val	acc	2048	0.5876291394233704	8	NA	NA	NA	NA	NA
nr	268	0	1	val	acc	512	0.36239907145500183	8	NA	NA	NA	NA	NA
nr	268	0	1	val	acc	1024	0.4641481935977936	8	NA	NA	NA	NA	NA
nr	268	0	1	val	acc	2048	0.6195375323295593	8	NA	NA	NA	NA	NA
nr	269	0	0	val	acc	512	0.3836078941822052	8	NA	NA	NA	NA	NA
nr	269	0	0	val	acc	1024	0.4687296152114868	8	NA	NA	NA	NA	NA
nr	269	0	0	val	acc	2048	0.5944750308990479	8	NA	NA	NA	NA	NA
nr	269	0	1	val	acc	512	0.3728843629360199	8	NA	NA	NA	NA	NA
nr	269	0	1	val	acc	1024	0.46434804797172546	8	NA	NA	NA	NA	NA
nr	269	0	1	val	acc	2048	0.6147875189781189	8	NA	NA	NA	NA	NA
nr	270	0	0	val	acc	512	0.3923611044883728	8	NA	NA	NA	NA	NA
nr	270	0	0	val	acc	1024	0.4740739166736603	8	NA	NA	NA	NA	NA
nr	270	0	0	val	acc	2048	0.5900291800498962	8	NA	NA	NA	NA	NA
nr	270	0	1	val	acc	512	0.3747335374355316	8	NA	NA	NA	NA	NA
nr	270	0	1	val	acc	1024	0.4716016948223114	8	NA	NA	NA	NA	NA
nr	270	0	1	val	acc	2048	0.5904416441917419	8	NA	NA	NA	NA	NA
nr	271	0	0	val	acc	512	0.39448481798171997	8	NA	NA	NA	NA	NA
nr	271	0	0	val	acc	1024	0.4531535506248474	8	NA	NA	NA	NA	NA
nr	271	0	0	val	acc	2048	0.5997791886329651	8	NA	NA	NA	NA	NA
nr	271	0	1	val	acc	512	0.36749032139778137	8	NA	NA	NA	NA	NA
nr	271	0	1	val	acc	1024	0.4690845310688019	8	NA	NA	NA	NA	NA
nr	271	0	1	val	acc	2048	0.6330791711807251	8	NA	NA	NA	NA	NA
nr	272	0	0	val	acc	512	0.3886910378932953	8	NA	NA	NA	NA	NA
nr	272	0	0	val	acc	1024	0.46063151955604553	8	NA	NA	NA	NA	NA
nr	272	0	0	val	acc	2048	0.5832958221435547	8	NA	NA	NA	NA	NA
nr	272	0	1	val	acc	512	0.3484172821044922	8	NA	NA	NA	NA	NA
nr	272	0	1	val	acc	1024	0.4558216333389282	8	NA	NA	NA	NA	NA
nr	272	0	1	val	acc	2048	0.6256374716758728	8	NA	NA	NA	NA	NA
nr	273	0	0	val	acc	512	0.38921189308166504	8	NA	NA	NA	NA	NA
nr	273	0	0	val	acc	1024	0.4745716452598572	8	NA	NA	NA	NA	NA
nr	273	0	0	val	acc	2048	0.5801249742507935	8	NA	NA	NA	NA	NA
nr	273	0	1	val	acc	512	0.3676154613494873	8	NA	NA	NA	NA	NA
nr	273	0	1	val	acc	1024	0.471312016248703	8	NA	NA	NA	NA	NA
nr	273	0	1	val	acc	2048	0.5727875232696533	8	NA	NA	NA	NA	NA
nr	274	0	0	val	acc	512	0.3989785313606262	8	NA	NA	NA	NA	NA
nr	274	0	0	val	acc	1024	0.46774643659591675	8	NA	NA	NA	NA	NA
nr	274	0	0	val	acc	2048	0.5913958549499512	8	NA	NA	NA	NA	NA
nr	274	0	1	val	acc	512	0.3586078882217407	8	NA	NA	NA	NA	NA
nr	274	0	1	val	acc	1024	0.48517054319381714	8	NA	NA	NA	NA	NA
nr	274	0	1	val	acc	2048	0.6166374683380127	8	NA	NA	NA	NA	NA
nr	275	0	0	val	acc	512	0.39742812514305115	8	NA	NA	NA	NA	NA
nr	275	0	0	val	acc	1024	0.47743555903434753	8	NA	NA	NA	NA	NA
nr	275	0	0	val	acc	2048	0.5866833329200745	8	NA	NA	NA	NA	NA
nr	275	0	1	val	acc	512	0.34356021881103516	8	NA	NA	NA	NA	NA
nr	275	0	1	val	acc	1024	0.4778108596801758	8	NA	NA	NA	NA	NA
nr	275	0	1	val	acc	2048	0.5954791903495789	8	NA	NA	NA	NA	NA
nr	276	0	0	val	acc	512	0.39482396841049194	8	NA	NA	NA	NA	NA
nr	276	0	0	val	acc	1024	0.4581184983253479	8	NA	NA	NA	NA	NA
nr	276	0	0	val	acc	2048	0.5925958156585693	8	NA	NA	NA	NA	NA
nr	276	0	1	val	acc	512	0.3663800060749054	8	NA	NA	NA	NA	NA
nr	276	0	1	val	acc	1024	0.461276113986969	8	NA	NA	NA	NA	NA
nr	276	0	1	val	acc	2048	0.5894374847412109	8	NA	NA	NA	NA	NA
nr	277	0	0	val	acc	512	0.3893168568611145	8	NA	NA	NA	NA	NA
nr	277	0	0	val	acc	1024	0.46155762672424316	8	NA	NA	NA	NA	NA
nr	277	0	0	val	acc	2048	0.549791693687439	8	NA	NA	NA	NA	NA
nr	277	0	1	val	acc	512	0.3662225306034088	8	NA	NA	NA	NA	NA
nr	277	0	1	val	acc	1024	0.46978214383125305	8	NA	NA	NA	NA	NA
nr	277	0	1	val	acc	2048	0.5821458101272583	8	NA	NA	NA	NA	NA
nr	278	0	0	val	acc	512	0.4041949212551117	8	NA	NA	NA	NA	NA
nr	278	0	0	val	acc	1024	0.46050506830215454	8	NA	NA	NA	NA	NA
nr	278	0	0	val	acc	2048	0.5601708292961121	8	NA	NA	NA	NA	NA
nr	278	0	1	val	acc	512	0.3581274151802063	8	NA	NA	NA	NA	NA
nr	278	0	1	val	acc	1024	0.468586802482605	8	NA	NA	NA	NA	NA
nr	278	0	1	val	acc	2048	0.6113249659538269	8	NA	NA	NA	NA	NA
nr	279	0	0	val	acc	512	0.38768166303634644	8	NA	NA	NA	NA	NA
nr	279	0	0	val	acc	1024	0.4764319360256195	8	NA	NA	NA	NA	NA
nr	279	0	0	val	acc	2048	0.542620837688446	8	NA	NA	NA	NA	NA
nr	279	0	1	val	acc	512	0.3718547821044922	8	NA	NA	NA	NA	NA
nr	279	0	1	val	acc	1024	0.46416041254997253	8	NA	NA	NA	NA	NA
nr	279	0	1	val	acc	2048	0.5905208587646484	8	NA	NA	NA	NA	NA
nr	280	0	0	val	acc	512	0.37332847714424133	8	NA	NA	NA	NA	NA
nr	280	0	0	val	acc	1024	0.47151193022727966	8	NA	NA	NA	NA	NA
nr	280	0	0	val	acc	2048	0.5782041549682617	8	NA	NA	NA	NA	NA
nr	280	0	1	val	acc	512	0.3748546540737152	8	NA	NA	NA	NA	NA
nr	280	0	1	val	acc	1024	0.4644949436187744	8	NA	NA	NA	NA	NA
nr	280	0	1	val	acc	2048	0.6262000203132629	8	NA	NA	NA	NA	NA
nr	281	0	0	val	acc	512	0.3860990107059479	8	NA	NA	NA	NA	NA
nr	281	0	0	val	acc	1024	0.45993393659591675	8	NA	NA	NA	NA	NA
nr	281	0	0	val	acc	2048	0.579545795917511	8	NA	NA	NA	NA	NA
nr	281	0	1	val	acc	512	0.38452842831611633	8	NA	NA	NA	NA	NA
nr	281	0	1	val	acc	1024	0.47435542941093445	8	NA	NA	NA	NA	NA
nr	281	0	1	val	acc	2048	0.591587483882904	8	NA	NA	NA	NA	NA
nr	282	0	0	val	acc	512	0.3969799876213074	8	NA	NA	NA	NA	NA
nr	282	0	0	val	acc	1024	0.44848644733428955	8	NA	NA	NA	NA	NA
nr	282	0	0	val	acc	2048	0.580079197883606	8	NA	NA	NA	NA	NA
nr	282	0	1	val	acc	512	0.3826550245285034	8	NA	NA	NA	NA	NA
nr	282	0	1	val	acc	1024	0.46431952714920044	8	NA	NA	NA	NA	NA
nr	282	0	1	val	acc	2048	0.6074583530426025	8	NA	NA	NA	NA	NA
nr	283	0	0	val	acc	512	0.39564356207847595	8	NA	NA	NA	NA	NA
nr	283	0	0	val	acc	1024	0.46950066089630127	8	NA	NA	NA	NA	NA
nr	283	0	0	val	acc	2048	0.5864875316619873	8	NA	NA	NA	NA	NA
nr	283	0	1	val	acc	512	0.37234336137771606	8	NA	NA	NA	NA	NA
nr	283	0	1	val	acc	1024	0.4628182053565979	8	NA	NA	NA	NA	NA
nr	283	0	1	val	acc	2048	0.6057249903678894	8	NA	NA	NA	NA	NA
nr	284	0	0	val	acc	512	0.3877260982990265	8	NA	NA	NA	NA	NA
nr	284	0	0	val	acc	1024	0.49248531460762024	8	NA	NA	NA	NA	NA
nr	284	0	0	val	acc	2048	0.5925624966621399	8	NA	NA	NA	NA	NA
nr	284	0	1	val	acc	512	0.3631621301174164	8	NA	NA	NA	NA	NA
nr	284	0	1	val	acc	1024	0.4553769528865814	8	NA	NA	NA	NA	NA
nr	284	0	1	val	acc	2048	0.5956499576568604	8	NA	NA	NA	NA	NA
nr	285	0	0	val	acc	512	0.39410531520843506	8	NA	NA	NA	NA	NA
nr	285	0	0	val	acc	1024	0.4759383201599121	8	NA	NA	NA	NA	NA
nr	285	0	0	val	acc	2048	0.603766679763794	8	NA	NA	NA	NA	NA
nr	285	0	1	val	acc	512	0.36951711773872375	8	NA	NA	NA	NA	NA
nr	285	0	1	val	acc	1024	0.46364638209342957	8	NA	NA	NA	NA	NA
nr	285	0	1	val	acc	2048	0.5997291803359985	8	NA	NA	NA	NA	NA
nr	286	0	0	val	acc	512	0.4051114320755005	8	NA	NA	NA	NA	NA
nr	286	0	0	val	acc	1024	0.4645969271659851	8	NA	NA	NA	NA	NA
nr	286	0	0	val	acc	2048	0.600808322429657	8	NA	NA	NA	NA	NA
nr	286	0	1	val	acc	512	0.3686329126358032	8	NA	NA	NA	NA	NA
nr	286	0	1	val	acc	1024	0.47597500681877136	8	NA	NA	NA	NA	NA
nr	286	0	1	val	acc	2048	0.5461666584014893	8	NA	NA	NA	NA	NA
nr	287	0	0	val	acc	512	0.40551114082336426	8	NA	NA	NA	NA	NA
nr	287	0	0	val	acc	1024	0.4580124020576477	8	NA	NA	NA	NA	NA
nr	287	0	0	val	acc	2048	0.5892791748046875	8	NA	NA	NA	NA	NA
nr	287	0	1	val	acc	512	0.3677729368209839	8	NA	NA	NA	NA	NA
nr	287	0	1	val	acc	1024	0.47155678272247314	8	NA	NA	NA	NA	NA
nr	287	0	1	val	acc	2048	0.5979250073432922	8	NA	NA	NA	NA	NA
nr	288	0	0	val	acc	512	0.39717379212379456	8	NA	NA	NA	NA	NA
nr	288	0	0	val	acc	1024	0.4639238119125366	8	NA	NA	NA	NA	NA
nr	288	0	0	val	acc	2048	0.5791916251182556	8	NA	NA	NA	NA	NA
nr	288	0	1	val	acc	512	0.38080185651779175	8	NA	NA	NA	NA	NA
nr	288	0	1	val	acc	1024	0.470810204744339	8	NA	NA	NA	NA	NA
nr	288	0	1	val	acc	2048	0.6105958223342896	8	NA	NA	NA	NA	NA
nr	289	0	0	val	acc	512	0.3944888710975647	8	NA	NA	NA	NA	NA
nr	289	0	0	val	acc	1024	0.48629650473594666	8	NA	NA	NA	NA	NA
nr	289	0	0	val	acc	2048	0.5930916666984558	8	NA	NA	NA	NA	NA
nr	289	0	1	val	acc	512	0.3841569721698761	8	NA	NA	NA	NA	NA
nr	289	0	1	val	acc	1024	0.46236130595207214	8	NA	NA	NA	NA	NA
nr	289	0	1	val	acc	2048	0.5907958149909973	8	NA	NA	NA	NA	NA
nr	290	0	0	val	acc	512	0.4030926823616028	8	NA	NA	NA	NA	NA
nr	290	0	0	val	acc	1024	0.48587629199028015	8	NA	NA	NA	NA	NA
nr	290	0	0	val	acc	2048	0.5946666598320007	8	NA	NA	NA	NA	NA
nr	290	0	1	val	acc	512	0.37968748807907104	8	NA	NA	NA	NA	NA
nr	290	0	1	val	acc	1024	0.4636014997959137	8	NA	NA	NA	NA	NA
nr	290	0	1	val	acc	2048	0.6034958362579346	8	NA	NA	NA	NA	NA
nr	291	0	0	val	acc	512	0.4041949212551117	8	NA	NA	NA	NA	NA
nr	291	0	0	val	acc	1024	0.4757506251335144	8	NA	NA	NA	NA	NA
nr	291	0	0	val	acc	2048	0.5932666659355164	8	NA	NA	NA	NA	NA
nr	291	0	1	val	acc	512	0.3820332884788513	8	NA	NA	NA	NA	NA
nr	291	0	1	val	acc	1024	0.4540877640247345	8	NA	NA	NA	NA	NA
nr	291	0	1	val	acc	2048	0.5920208096504211	8	NA	NA	NA	NA	NA
nr	292	0	0	val	acc	512	0.4017401337623596	8	NA	NA	NA	NA	NA
nr	292	0	0	val	acc	1024	0.45810621976852417	8	NA	NA	NA	NA	NA
nr	292	0	0	val	acc	2048	0.5949500203132629	8	NA	NA	NA	NA	NA
nr	292	0	1	val	acc	512	0.36500728130340576	8	NA	NA	NA	NA	NA
nr	292	0	1	val	acc	1024	0.4648294746875763	8	NA	NA	NA	NA	NA
nr	292	0	1	val	acc	2048	0.6079999804496765	8	NA	NA	NA	NA	NA
nr	293	0	0	val	acc	512	0.39532461762428284	8	NA	NA	NA	NA	NA
nr	293	0	0	val	acc	1024	0.46552708745002747	8	NA	NA	NA	NA	NA
nr	293	0	0	val	acc	2048	0.59187912940979	8	NA	NA	NA	NA	NA
nr	293	0	1	val	acc	512	0.3764413893222809	8	NA	NA	NA	NA	NA
nr	293	0	1	val	acc	1024	0.4709693491458893	8	NA	NA	NA	NA	NA
nr	293	0	1	val	acc	2048	0.6168166399002075	8	NA	NA	NA	NA	NA
nr	294	0	0	val	acc	512	0.40110623836517334	8	NA	NA	NA	NA	NA
nr	294	0	0	val	acc	1024	0.4679096043109894	8	NA	NA	NA	NA	NA
nr	294	0	0	val	acc	2048	0.6018833518028259	8	NA	NA	NA	NA	NA
nr	294	0	1	val	acc	512	0.37807250022888184	8	NA	NA	NA	NA	NA
nr	294	0	1	val	acc	1024	0.4582735002040863	8	NA	NA	NA	NA	NA
nr	294	0	1	val	acc	2048	0.5985375046730042	8	NA	NA	NA	NA	NA
nr	295	0	0	val	acc	512	0.40604811906814575	8	NA	NA	NA	NA	NA
nr	295	0	0	val	acc	1024	0.46309155225753784	8	NA	NA	NA	NA	NA
nr	295	0	0	val	acc	2048	0.6020333170890808	8	NA	NA	NA	NA	NA
nr	295	0	1	val	acc	512	0.3696786165237427	8	NA	NA	NA	NA	NA
nr	295	0	1	val	acc	1024	0.46709367632865906	8	NA	NA	NA	NA	NA
nr	295	0	1	val	acc	2048	0.6218249797821045	8	NA	NA	NA	NA	NA
nr	296	0	0	val	acc	512	0.406383216381073	8	NA	NA	NA	NA	NA
nr	296	0	0	val	acc	1024	0.44268113374710083	8	NA	NA	NA	NA	NA
nr	296	0	0	val	acc	2048	0.5575583577156067	8	NA	NA	NA	NA	NA
nr	296	0	1	val	acc	512	0.3542433977127075	8	NA	NA	NA	NA	NA
nr	296	0	1	val	acc	1024	0.4770887792110443	8	NA	NA	NA	NA	NA
nr	296	0	1	val	acc	2048	0.6222416758537292	8	NA	NA	NA	NA	NA
nr	297	0	0	val	acc	512	0.40556764602661133	8	NA	NA	NA	NA	NA
nr	297	0	0	val	acc	1024	0.46210426092147827	8	NA	NA	NA	NA	NA
nr	297	0	0	val	acc	2048	0.5929291844367981	8	NA	NA	NA	NA	NA
nr	297	0	1	val	acc	512	0.36511629819869995	8	NA	NA	NA	NA	NA
nr	297	0	1	val	acc	1024	0.4633077383041382	8	NA	NA	NA	NA	NA
nr	297	0	1	val	acc	2048	0.6261791586875916	8	NA	NA	NA	NA	NA
nr	298	0	0	val	acc	512	0.39423853158950806	8	NA	NA	NA	NA	NA
nr	298	0	0	val	acc	1024	0.4702635407447815	8	NA	NA	NA	NA	NA
nr	298	0	0	val	acc	2048	0.5840625166893005	8	NA	NA	NA	NA	NA
nr	298	0	1	val	acc	512	0.37919896841049194	8	NA	NA	NA	NA	NA
nr	298	0	1	val	acc	1024	0.47895726561546326	8	NA	NA	NA	NA	NA
nr	298	0	1	val	acc	2048	0.6237958073616028	8	NA	NA	NA	NA	NA
nr	299	0	0	val	acc	512	0.37898901104927063	8	NA	NA	NA	NA	NA
nr	299	0	0	val	acc	1024	0.4788062870502472	8	NA	NA	NA	NA	NA
nr	299	0	0	val	acc	2048	0.5840416550636292	8	NA	NA	NA	NA	NA
nr	299	0	1	val	acc	512	0.3744630217552185	8	NA	NA	NA	NA	NA
nr	299	0	1	val	acc	1024	0.47164246439933777	8	NA	NA	NA	NA	NA
nr	299	0	1	val	acc	2048	0.6217666864395142	8	NA	NA	NA	NA	NA
nr	300	0	0	val	acc	512	0.3760416507720947	8	NA	NA	NA	NA	NA
nr	300	0	0	val	acc	1024	0.47824332118034363	8	NA	NA	NA	NA	NA
nr	300	0	0	val	acc	2048	0.5963999629020691	8	NA	NA	NA	NA	NA
nr	300	0	1	val	acc	512	0.36728036403656006	8	NA	NA	NA	NA	NA
nr	300	0	1	val	acc	1024	0.4708428382873535	8	NA	NA	NA	NA	NA
nr	300	0	1	val	acc	2048	0.6072708368301392	8	NA	NA	NA	NA	NA
nr	301	0	0	val	acc	512	0.39426273107528687	8	NA	NA	NA	NA	NA
nr	301	0	0	val	acc	1024	0.4563438594341278	8	NA	NA	NA	NA	NA
nr	301	0	0	val	acc	2048	0.5652750134468079	8	NA	NA	NA	NA	NA
nr	301	0	1	val	acc	512	0.37730538845062256	8	NA	NA	NA	NA	NA
nr	301	0	1	val	acc	1024	0.4736414849758148	8	NA	NA	NA	NA	NA
nr	301	0	1	val	acc	2048	0.6133708357810974	8	NA	NA	NA	NA	NA
nr	302	0	0	val	acc	512	0.39886143803596497	8	NA	NA	NA	NA	NA
nr	302	0	0	val	acc	1024	0.4597911238670349	8	NA	NA	NA	NA	NA
nr	302	0	0	val	acc	2048	0.5772250294685364	8	NA	NA	NA	NA	NA
nr	302	0	1	val	acc	512	0.3561329245567322	8	NA	NA	NA	NA	NA
nr	302	0	1	val	acc	1024	0.4665551781654358	8	NA	NA	NA	NA	NA
nr	302	0	1	val	acc	2048	0.6081458330154419	8	NA	NA	NA	NA	NA
nr	303	0	0	val	acc	512	0.3942466080188751	8	NA	NA	NA	NA	NA
nr	303	0	0	val	acc	1024	0.48195984959602356	8	NA	NA	NA	NA	NA
nr	303	0	0	val	acc	2048	0.5680375099182129	8	NA	NA	NA	NA	NA
nr	303	0	1	val	acc	512	0.36776891350746155	8	NA	NA	NA	NA	NA
nr	303	0	1	val	acc	1024	0.4533820152282715	8	NA	NA	NA	NA	NA
nr	303	0	1	val	acc	2048	0.6125457882881165	8	NA	NA	NA	NA	NA
nr	304	0	0	val	acc	512	0.38417714834213257	8	NA	NA	NA	NA	NA
nr	304	0	0	val	acc	1024	0.48093175888061523	8	NA	NA	NA	NA	NA
nr	304	0	0	val	acc	2048	0.5902458429336548	8	NA	NA	NA	NA	NA
nr	304	0	1	val	acc	512	0.3653746545314789	8	NA	NA	NA	NA	NA
nr	304	0	1	val	acc	1024	0.46105581521987915	8	NA	NA	NA	NA	NA
nr	304	0	1	val	acc	2048	0.6065458059310913	8	NA	NA	NA	NA	NA
nr	305	0	0	val	acc	512	0.3853641748428345	8	NA	NA	NA	NA	NA
nr	305	0	0	val	acc	1024	0.48124590516090393	8	NA	NA	NA	NA	NA
nr	305	0	0	val	acc	2048	0.5803833603858948	8	NA	NA	NA	NA	NA
nr	305	0	1	val	acc	512	0.3583252727985382	8	NA	NA	NA	NA	NA
nr	305	0	1	val	acc	1024	0.44057196378707886	8	NA	NA	NA	NA	NA
nr	305	0	1	val	acc	2048	0.6075833439826965	8	NA	NA	NA	NA	NA
nr	306	0	0	val	acc	512	0.365548312664032	8	NA	NA	NA	NA	NA
nr	306	0	0	val	acc	1024	0.48230254650115967	8	NA	NA	NA	NA	NA
nr	306	0	0	val	acc	2048	0.5805749893188477	8	NA	NA	NA	NA	NA
nr	306	0	1	val	acc	512	0.34899869561195374	8	NA	NA	NA	NA	NA
nr	306	0	1	val	acc	1024	0.4485557973384857	8	NA	NA	NA	NA	NA
nr	306	0	1	val	acc	2048	0.6039583086967468	8	NA	NA	NA	NA	NA
nr	307	0	0	val	acc	512	0.3622739017009735	8	NA	NA	NA	NA	NA
nr	307	0	0	val	acc	1024	0.4732987880706787	8	NA	NA	NA	NA	NA
nr	307	0	0	val	acc	2048	0.5836874842643738	8	NA	NA	NA	NA	NA
nr	307	0	1	val	acc	512	0.36880651116371155	8	NA	NA	NA	NA	NA
nr	307	0	1	val	acc	1024	0.4737393856048584	8	NA	NA	NA	NA	NA
nr	307	0	1	val	acc	2048	0.6115000247955322	8	NA	NA	NA	NA	NA
nr	308	0	0	val	acc	512	0.36209627985954285	8	NA	NA	NA	NA	NA
nr	308	0	0	val	acc	1024	0.46021538972854614	8	NA	NA	NA	NA	NA
nr	308	0	0	val	acc	2048	0.5975833535194397	8	NA	NA	NA	NA	NA
nr	308	0	1	val	acc	512	0.37447914481163025	8	NA	NA	NA	NA	NA
nr	308	0	1	val	acc	1024	0.46518439054489136	8	NA	NA	NA	NA	NA
nr	308	0	1	val	acc	2048	0.5961916446685791	8	NA	NA	NA	NA	NA
nr	309	0	0	val	acc	512	0.3763929307460785	8	NA	NA	NA	NA	NA
nr	309	0	0	val	acc	1024	0.46194106340408325	8	NA	NA	NA	NA	NA
nr	309	0	0	val	acc	2048	0.6093916893005371	8	NA	NA	NA	NA	NA
nr	309	0	1	val	acc	512	0.3739866018295288	8	NA	NA	NA	NA	NA
nr	309	0	1	val	acc	1024	0.4595300257205963	8	NA	NA	NA	NA	NA
nr	309	0	1	val	acc	2048	0.6078458428382874	8	NA	NA	NA	NA	NA
nr	310	0	0	val	acc	512	0.3720041811466217	8	NA	NA	NA	NA	NA
nr	310	0	0	val	acc	1024	0.4798547625541687	8	NA	NA	NA	NA	NA
nr	310	0	0	val	acc	2048	0.5887541770935059	8	NA	NA	NA	NA	NA
nr	310	0	1	val	acc	512	0.372722864151001	8	NA	NA	NA	NA	NA
nr	310	0	1	val	acc	1024	0.4596850574016571	8	NA	NA	NA	NA	NA
nr	310	0	1	val	acc	2048	0.6059125065803528	8	NA	NA	NA	NA	NA
nr	311	0	0	val	acc	512	0.37237563729286194	8	NA	NA	NA	NA	NA
nr	311	0	0	val	acc	1024	0.47854113578796387	8	NA	NA	NA	NA	NA
nr	311	0	0	val	acc	2048	0.6048583388328552	8	NA	NA	NA	NA	NA
nr	311	0	1	val	acc	512	0.3674701154232025	8	NA	NA	NA	NA	NA
nr	311	0	1	val	acc	1024	0.4354601800441742	8	NA	NA	NA	NA	NA
nr	311	0	1	val	acc	2048	0.6086083054542542	8	NA	NA	NA	NA	NA
nr	312	0	0	val	acc	512	0.3815649151802063	8	NA	NA	NA	NA	NA
nr	312	0	0	val	acc	1024	0.4831143915653229	8	NA	NA	NA	NA	NA
nr	312	0	0	val	acc	2048	0.6061041951179504	8	NA	NA	NA	NA	NA
nr	312	0	1	val	acc	512	0.3778020143508911	8	NA	NA	NA	NA	NA
nr	312	0	1	val	acc	1024	0.43578654527664185	8	NA	NA	NA	NA	NA
nr	312	0	1	val	acc	2048	0.6025208234786987	8	NA	NA	NA	NA	NA
nr	313	0	0	val	acc	512	0.3877381980419159	8	NA	NA	NA	NA	NA
nr	313	0	0	val	acc	1024	0.4852031469345093	8	NA	NA	NA	NA	NA
nr	313	0	0	val	acc	2048	0.5951125025749207	8	NA	NA	NA	NA	NA
nr	313	0	1	val	acc	512	0.37659481167793274	8	NA	NA	NA	NA	NA
nr	313	0	1	val	acc	1024	0.4402170181274414	8	NA	NA	NA	NA	NA
nr	313	0	1	val	acc	2048	0.5967791676521301	8	NA	NA	NA	NA	NA
nr	314	0	0	val	acc	512	0.38295382261276245	8	NA	NA	NA	NA	NA
nr	314	0	0	val	acc	1024	0.47527334094047546	8	NA	NA	NA	NA	NA
nr	314	0	0	val	acc	2048	0.5989375114440918	8	NA	NA	NA	NA	NA
nr	314	0	1	val	acc	512	0.36197513341903687	8	NA	NA	NA	NA	NA
nr	314	0	1	val	acc	1024	0.46385037899017334	8	NA	NA	NA	NA	NA
nr	314	0	1	val	acc	2048	0.6065041422843933	8	NA	NA	NA	NA	NA
nr	315	0	0	val	acc	512	0.3685965836048126	8	NA	NA	NA	NA	NA
nr	315	0	0	val	acc	1024	0.4727928936481476	8	NA	NA	NA	NA	NA
nr	315	0	0	val	acc	2048	0.6071416735649109	8	NA	NA	NA	NA	NA
nr	315	0	1	val	acc	512	0.32172560691833496	8	NA	NA	NA	NA	NA
nr	315	0	1	val	acc	1024	0.44122064113616943	8	NA	NA	NA	NA	NA
nr	315	0	1	val	acc	2048	0.6075791716575623	8	NA	NA	NA	NA	NA
nr	316	0	0	val	acc	512	0.33208170533180237	8	NA	NA	NA	NA	NA
nr	316	0	0	val	acc	1024	0.4726419746875763	8	NA	NA	NA	NA	NA
nr	316	0	0	val	acc	2048	0.602608323097229	8	NA	NA	NA	NA	NA
nr	316	0	1	val	acc	512	0.35028666257858276	8	NA	NA	NA	NA	NA
nr	316	0	1	val	acc	1024	0.4330858290195465	8	NA	NA	NA	NA	NA
nr	316	0	1	val	acc	2048	0.5799291729927063	8	NA	NA	NA	NA	NA
nr	317	0	0	val	acc	512	0.3184391260147095	8	NA	NA	NA	NA	NA
nr	317	0	0	val	acc	1024	0.4497021734714508	8	NA	NA	NA	NA	NA
nr	317	0	0	val	acc	2048	0.598883330821991	8	NA	NA	NA	NA	NA
nr	317	0	1	val	acc	512	0.36304908990859985	8	NA	NA	NA	NA	NA
nr	317	0	1	val	acc	1024	0.44649964570999146	8	NA	NA	NA	NA	NA
nr	317	0	1	val	acc	2048	0.5976750254631042	8	NA	NA	NA	NA	NA
nr	318	0	0	val	acc	512	0.3617127239704132	8	NA	NA	NA	NA	NA
nr	318	0	0	val	acc	1024	0.4537532925605774	8	NA	NA	NA	NA	NA
nr	318	0	0	val	acc	2048	0.5982666611671448	8	NA	NA	NA	NA	NA
nr	318	0	1	val	acc	512	0.37584787607192993	8	NA	NA	NA	NA	NA
nr	318	0	1	val	acc	1024	0.4448392689228058	8	NA	NA	NA	NA	NA
nr	318	0	1	val	acc	2048	0.5985583662986755	8	NA	NA	NA	NA	NA
nr	319	0	0	val	acc	512	0.35950419306755066	8	NA	NA	NA	NA	NA
nr	319	0	0	val	acc	1024	0.46403396129608154	8	NA	NA	NA	NA	NA
nr	319	0	0	val	acc	2048	0.5978166460990906	8	NA	NA	NA	NA	NA
nr	319	0	1	val	acc	512	0.37192749977111816	8	NA	NA	NA	NA	NA
nr	319	0	1	val	acc	1024	0.44679340720176697	8	NA	NA	NA	NA	NA
nr	319	0	1	val	acc	2048	0.5776291489601135	8	NA	NA	NA	NA	NA
nr	320	0	0	val	acc	512	0.3622133433818817	8	NA	NA	NA	NA	NA
nr	320	0	0	val	acc	1024	0.4705817699432373	8	NA	NA	NA	NA	NA
nr	320	0	0	val	acc	2048	0.559737503528595	8	NA	NA	NA	NA	NA
nr	320	0	1	val	acc	512	0.3686288893222809	8	NA	NA	NA	NA	NA
nr	320	0	1	val	acc	1024	0.46716299653053284	8	NA	NA	NA	NA	NA
nr	320	0	1	val	acc	2048	0.5831875205039978	8	NA	NA	NA	NA	NA
nr	321	0	0	val	acc	512	0.3681928515434265	8	NA	NA	NA	NA	NA
nr	321	0	0	val	acc	1024	0.46748530864715576	8	NA	NA	NA	NA	NA
nr	321	0	0	val	acc	2048	0.5672624707221985	8	NA	NA	NA	NA	NA
nr	321	0	1	val	acc	512	0.3641957640647888	8	NA	NA	NA	NA	NA
nr	321	0	1	val	acc	1024	0.43597012758255005	8	NA	NA	NA	NA	NA
nr	321	0	1	val	acc	2048	0.571358323097229	8	NA	NA	NA	NA	NA
nr	322	0	0	val	acc	512	0.39468666911125183	8	NA	NA	NA	NA	NA
nr	322	0	0	val	acc	1024	0.4677790403366089	8	NA	NA	NA	NA	NA
nr	322	0	0	val	acc	2048	0.574958324432373	8	NA	NA	NA	NA	NA
nr	322	0	1	val	acc	512	0.3465520143508911	8	NA	NA	NA	NA	NA
nr	322	0	1	val	acc	1024	0.44535329937934875	8	NA	NA	NA	NA	NA
nr	322	0	1	val	acc	2048	0.60524582862854	8	NA	NA	NA	NA	NA
nr	323	0	0	val	acc	512	0.3880450427532196	8	NA	NA	NA	NA	NA
nr	323	0	0	val	acc	1024	0.45201942324638367	8	NA	NA	NA	NA	NA
nr	323	0	0	val	acc	2048	0.5942458510398865	8	NA	NA	NA	NA	NA
nr	323	0	1	val	acc	512	0.33898982405662537	8	NA	NA	NA	NA	NA
nr	323	0	1	val	acc	1024	0.44077593088150024	8	NA	NA	NA	NA	NA
nr	323	0	1	val	acc	2048	0.5865499973297119	8	NA	NA	NA	NA	NA
nr	324	0	0	val	acc	512	0.3928980827331543	8	NA	NA	NA	NA	NA
nr	324	0	0	val	acc	1024	0.4677872359752655	8	NA	NA	NA	NA	NA
nr	324	0	0	val	acc	2048	0.584975004196167	8	NA	NA	NA	NA	NA
nr	324	0	1	val	acc	512	0.34246203303337097	8	NA	NA	NA	NA	NA
nr	324	0	1	val	acc	1024	0.4611414670944214	8	NA	NA	NA	NA	NA
nr	324	0	1	val	acc	2048	0.5834624767303467	8	NA	NA	NA	NA	NA
nr	325	0	0	val	acc	512	0.3696786165237427	8	NA	NA	NA	NA	NA
nr	325	0	0	val	acc	1024	0.4734579026699066	8	NA	NA	NA	NA	NA
nr	325	0	0	val	acc	2048	0.5962416529655457	8	NA	NA	NA	NA	NA
nr	325	0	1	val	acc	512	0.3439599573612213	8	NA	NA	NA	NA	NA
nr	325	0	1	val	acc	1024	0.4575595557689667	8	NA	NA	NA	NA	NA
nr	325	0	1	val	acc	2048	0.5976833701133728	8	NA	NA	NA	NA	NA
nr	326	0	0	val	acc	512	0.37103116512298584	8	NA	NA	NA	NA	NA
nr	326	0	0	val	acc	1024	0.47315195202827454	8	NA	NA	NA	NA	NA
nr	326	0	0	val	acc	2048	0.5980833172798157	8	NA	NA	NA	NA	NA
nr	326	0	1	val	acc	512	0.3397367298603058	8	NA	NA	NA	NA	NA
nr	326	0	1	val	acc	1024	0.47812092304229736	8	NA	NA	NA	NA	NA
nr	326	0	1	val	acc	2048	0.5908166766166687	8	NA	NA	NA	NA	NA
nr	327	0	0	val	acc	512	0.3687863349914551	8	NA	NA	NA	NA	NA
nr	327	0	0	val	acc	1024	0.48015663027763367	8	NA	NA	NA	NA	NA
nr	327	0	0	val	acc	2048	0.5837833285331726	8	NA	NA	NA	NA	NA
nr	327	0	1	val	acc	512	0.35259607434272766	8	NA	NA	NA	NA	NA
nr	327	0	1	val	acc	1024	0.4761423170566559	8	NA	NA	NA	NA	NA
nr	327	0	1	val	acc	2048	0.6143125295639038	8	NA	NA	NA	NA	NA
nr	328	0	0	val	acc	512	0.36899226903915405	8	NA	NA	NA	NA	NA
nr	328	0	0	val	acc	1024	0.4743105471134186	8	NA	NA	NA	NA	NA
nr	328	0	0	val	acc	2048	0.5922749638557434	8	NA	NA	NA	NA	NA
nr	328	0	1	val	acc	512	0.35895106196403503	8	NA	NA	NA	NA	NA
nr	328	0	1	val	acc	1024	0.47619128227233887	8	NA	NA	NA	NA	NA
nr	328	0	1	val	acc	2048	0.6228874921798706	8	NA	NA	NA	NA	NA
nr	329	0	0	val	acc	512	0.36870962381362915	8	NA	NA	NA	NA	NA
nr	329	0	0	val	acc	1024	0.47338855266571045	8	NA	NA	NA	NA	NA
nr	329	0	0	val	acc	2048	0.5881833434104919	8	NA	NA	NA	NA	NA
nr	329	0	1	val	acc	512	0.34957605600357056	8	NA	NA	NA	NA	NA
nr	329	0	1	val	acc	1024	0.45896294713020325	8	NA	NA	NA	NA	NA
nr	329	0	1	val	acc	2048	0.6180917024612427	8	NA	NA	NA	NA	NA
nr	330	0	0	val	acc	512	0.37053051590919495	8	NA	NA	NA	NA	NA
nr	330	0	0	val	acc	1024	0.48039329051971436	8	NA	NA	NA	NA	NA
nr	330	0	0	val	acc	2048	0.5987416505813599	8	NA	NA	NA	NA	NA
nr	330	0	1	val	acc	512	0.34695979952812195	8	NA	NA	NA	NA	NA
nr	330	0	1	val	acc	1024	0.4573066234588623	8	NA	NA	NA	NA	NA
nr	330	0	1	val	acc	2048	0.6139875054359436	8	NA	NA	NA	NA	NA
nr	331	0	0	val	acc	512	0.3784278333187103	8	NA	NA	NA	NA	NA
nr	331	0	0	val	acc	1024	0.4815070331096649	8	NA	NA	NA	NA	NA
nr	331	0	0	val	acc	2048	0.6004999876022339	8	NA	NA	NA	NA	NA
nr	331	0	1	val	acc	512	0.363872766494751	8	NA	NA	NA	NA	NA
nr	331	0	1	val	acc	1024	0.45665794610977173	8	NA	NA	NA	NA	NA
nr	331	0	1	val	acc	2048	0.5649666786193848	8	NA	NA	NA	NA	NA
nr	332	0	0	val	acc	512	0.3720526397228241	8	NA	NA	NA	NA	NA
nr	332	0	0	val	acc	1024	0.47396788001060486	8	NA	NA	NA	NA	NA
nr	332	0	0	val	acc	2048	0.5931291580200195	8	NA	NA	NA	NA	NA
nr	332	0	1	val	acc	512	0.3340802788734436	8	NA	NA	NA	NA	NA
nr	332	0	1	val	acc	1024	0.4635035991668701	8	NA	NA	NA	NA	NA
nr	332	0	1	val	acc	2048	0.6123417019844055	8	NA	NA	NA	NA	NA
nr	333	0	0	val	acc	512	0.39780765771865845	8	NA	NA	NA	NA	NA
[truncated: 473,701 more rows]
