# Supplementary material for: Can neural networks benefit from objectives that encourage iterative convergent computations? A case study of ResNets and object classification
Source: PLoS One. 2024 Mar 21;19(3):e0293440. doi: 10.1371/journal.pone.0293440 (PMC10956829; doi:10.1371/journal.pone.0293440)
Supplement: S1 File — This repository contains the code to train the models, the resulting performance metrics, and code to analyse these metrics. (ZIP) [file pone.0293440.s007.zip › plos-one-submission/data/digitclutter-samplesize.csv]

n_channels	data	train_size	it	init	coupling	error_rate
16	digitclutter_2	2048	0	nr	0	0.03411787748336792
16	digitclutter_2	2048	0	r	0	0.04064476490020752
16	digitclutter_2	2048	0	r	0.5	0.03767800331115723
16	digitclutter_2	2048	0	r	1	0.03975474834442139
16	digitclutter_2	2048	1	nr	0	0.03570014238357544
16	digitclutter_2	2048	1	r	0	0.0377768874168396
16	digitclutter_2	2048	1	r	0.5	0.037183523178100586
16	digitclutter_2	2048	1	r	0.9	0.03540349006652832
16	digitclutter_2	2048	1	r	1	0.0390625
32	digitclutter_2	2048	0	nr	0	0.030854403972625732
32	digitclutter_2	2048	0	r	0	0.03629350662231445
32	digitclutter_2	2048	0	r	0.5	0.034711241722106934
32	digitclutter_2	2048	1	nr	0	0.03134888410568237
64	digitclutter_2	2048	0	nr	0	0.030656635761260986
64	digitclutter_2	2048	0	r	0.5	0.031843364238739014
64	digitclutter_2	2048	0	r	0.9	0.02838212251663208
64	digitclutter_4	8192	0	r	0	0.4228639006614685
64	digitclutter_4	8192	0	r	0.5	0.459750771522522
64	digitclutter_4	8192	0	r	0.9	0.4452136158943176
64	digitclutter_4	8192	0	r	1	0.4283030033111572
64	digitclutter_4	8192	1	nr	0	0.37579113245010376
64	digitclutter_4	8192	1	r	0	0.42236948013305664
64	digitclutter_4	8192	1	r	0.5	0.4019976258277893
64	digitclutter_4	8192	1	r	0.9	0.40545886754989624
64	digitclutter_4	8192	1	r	1	0.4375
