# Supplementary material for: Can neural networks benefit from objectives that encourage iterative convergent computations? A case study of ResNets and object classification
Source: PLoS One. 2024 Mar 21;19(3):e0293440. doi: 10.1371/journal.pone.0293440 (PMC10956829; doi:10.1371/journal.pone.0293440)
Supplement: S1 File — This repository contains the code to train the models, the resulting performance metrics, and code to analyse these metrics. (ZIP) [file pone.0293440.s007.zip › plos-one-submission/data/mnist.csv]

init	coupling	it	n_channels	error_rate
nr	0	0	16	0.002966761589050293
nr	0	0	32	0.0036590099334716797
nr	0	0	64	0.0036590099334716797
nr	0	1	16	0.0037578940391540527
nr	0	1	32	0.002768993377685547
nr	0	1	64	0.003164529800415039
r	0	0	16	0.0033623576164245605
r	0	0	32	0.0034612417221069336
r	0	0	64	0.002768993377685547
r	0	1	16	0.00286787748336792
r	0	1	32	0.0035601258277893066
r	0	1	64	0.0032634735107421875
r	0.5	0	16	0.002966761589050293
r	0.5	0	32	0.0032634735107421875
r	0.5	0	64	0.0032634735107421875
r	0.5	1	16	0.0035601258277893066
r	0.5	1	32	0.00286787748336792
r	0.5	1	64	0.002966761589050293
r	0.9	0	16	0.00415349006652832
r	0.9	0	32	0.003955721855163574
r	0.9	0	64	0.00286787748336792
r	0.9	1	16	0.0034612417221069336
r	0.9	1	32	0.004054605960845947
r	0.9	1	64	0.002768993377685547
r	1	0	16	0.00494462251663208
r	1	0	32	0.004054605960845947
r	1	0	64	0.003164529800415039
r	1	1	16	0.004845738410949707
r	1	1	32	0.0032634735107421875
r	1	1	64	0.0032634735107421875
